# Supplementary material for: Dual role of neuroplastin in pancreatic β cells: Regulating insulin secretion and promoting islet inflammation
Source: Proc Natl Acad Sci U S A. 2024 Aug 6;121(33):e2411234121. doi: 10.1073/pnas.2411234121 (PMC11331099; doi:10.1073/pnas.2411234121)
Supplement: Supplementary file 2 — Dataset S01 (XLSX) [file pnas.2411234121.sd01.xlsx]

## Sheet: Dataset S1A
Term_ID	set.size	mean_logFC	P.value	FDR	Genes
REACTOME_CELL_CYCLE	651	7.07611	1.24444e-12	1.96124e-09	Aaas,Abl1,Abraxas1,Acd,Actr1a,Ahctf1,Ajuba,Akap9,Akt1,Akt2,Akt3,Alms1,Anapc1,Anapc10,Anapc11,Anapc15,Anapc16,Anapc2,Anapc4,Anapc5,Anapc7,Ankle2,Ankrd28,Arpp19,Atm,Atr,Atrip,Atrx,Aurka,Aurkb,B9d2,Babam1,Babam2,Banf1,Bard1,Birc5,Blm,Blzf1,Bora,Brca1,Brca2,Brcc3,Brip1,Btrc,Bub1,Bub1b,Bub3,Cables1,Cc2d1b,Ccna1,Ccna2,Ccnb1,Ccnb2,Ccnd1,Ccnd2,Ccnd3,Ccne1,Ccne2,Ccnh,Ccp110,Cdc14a,Cdc16,Cdc20,Cdc23,Cdc25a…
REACTOME_CELL_CYCLE_MITOTIC	541	6.64579	2.43893e-11	1.92188e-08	Aaas,Abl1,Actr1a,Ahctf1,Ajuba,Akap9,Akt1,Akt2,Akt3,Alms1,Anapc1,Anapc10,Anapc11,Anapc15,Anapc16,Anapc2,Anapc4,Anapc5,Anapc7,Ankle2,Arpp19,Aurka,Aurkb,B9d2,Banf1,Birc5,Blzf1,Bora,Btrc,Bub1,Bub1b,Bub3,Cables1,Cc2d1b,Ccna1,Ccna2,Ccnb1,Ccnb2,Ccnd1,Ccnd2,Ccnd3,Ccne1,Ccne2,Ccnh,Ccp110,Cdc14a,Cdc16,Cdc20,Cdc23,Cdc25a,Cdc25b,Cdc25c,Cdc26,Cdc27,Cdc45,Cdc6,Cdc7,Cdca5,Cdca8,Cdk1,Cdk11b,Cdk11b,Cdk2,Cdk4,Cdk5…
REACTOME_CELL_CYCLE_CHECKPOINTS	289	5.63382	1.42983e-08	7.0227e-06	Abraxas1,Ahctf1,Anapc1,Anapc10,Anapc11,Anapc15,Anapc16,Anapc2,Anapc4,Anapc5,Anapc7,Atm,Atr,Atrip,Aurkb,B9d2,Babam1,Babam2,Bard1,Birc5,Blm,Brca1,Brcc3,Brip1,Bub1,Bub1b,Bub3,Ccna1,Ccna2,Ccnb1,Ccnb2,Ccne1,Ccne2,Cdc16,Cdc20,Cdc23,Cdc25a,Cdc25c,Cdc26,Cdc27,Cdc45,Cdc6,Cdc7,Cdca8,Cdk1,Cdk2,Cdkn1a,Cdkn1b,Cdkn2a,Cenpa,Cenpc1,Cenpe,Cenpf,Cenph,Cenpi,Cenpk,Cenpl,Cenpm,Cenpn,Cenpo,Cenpp,Cenpq,Cenps,Cenpt,Cen…
REACTOME_M_PHASE	410	5.56722	1.78241e-08	7.0227e-06	Aaas,Actr1a,Ahctf1,Akap9,Alms1,Anapc1,Anapc10,Anapc11,Anapc15,Anapc16,Anapc2,Anapc4,Anapc5,Anapc7,Ankle2,Arpp19,Aurkb,B9d2,Banf1,Birc5,Blzf1,Bub1,Bub1b,Bub3,Cc2d1b,Ccnb1,Ccnb2,Ccp110,Cdc16,Cdc20,Cdc23,Cdc26,Cdc27,Cdca5,Cdca8,Cdk1,Cdk5rap2,Cenpa,Cenpc1,Cenpe,Cenpf,Cenph,Cenpi,Cenpj,Cenpk,Cenpl,Cenpm,Cenpn,Cenpo,Cenpp,Cenpq,Cenps,Cenpt,Cenpu,Cep131,Cep135,Cep152,Cep164,Cep192,Cep250,Cep290,Cep41,Ce…
REACTOME_ASPARAGINE_N_LINKED_GLYCOSYLATION	276	5.30639	8.46284e-08	2.66749e-05	Actr10,Actr1a,Alg1,Alg10b,Alg10b,Alg11,Alg12,Alg13,Alg14,Alg2,Alg3,Alg5,Alg6,Alg8,Alg9,Amdhd2,Amfr,Ank1,Ank2,Ank3,Ankrd28,Arcn1,Areg,Arf1,Arf3,Arf4,Arf5,Arfgap1,Arfgap2,Arfgap3,Asgr1,Asgr2,B4galnt2,B4galt1,B4galt2,B4galt3,B4galt4,B4galt5,B4galt6,Bet1,Bet1l,Calr,Canx,Capza1,Capza2,Capza3,Capzb,Cd55,Cd55b,Cd59b,Cga,Chst10,Chst8,Cmas,Cnih1,Cnih2,Cnih3,Cog1,Cog2,Cog3,Cog4,Cog5,Cog6,Cog7,Cog8,Col7a1,C…
REACTOME_INTERFERON_GAMMA_SIGNALING	107	-5.37028	1.13174e-07	0.000131212	B2m,Camk2a,Camk2b,Camk2d,Camk2g,Cd44,Ciita,Fcgr1,Fcgr1,Gbp2,Gbp2b,Gbp2,Gbp2,Gbp3,Gbp5,Gbp10,Gbp4,Gbp8,Gbp9,Gbp7,H2-D1,H2-Q10,H2-Q2,H2-Q7,Gm7030,H2-Bl,H2-D1,H2-M2,H2-M3,H2-Q10,H2-Q2,H2-Q7,H2-T23,H2-D1,H2-M3,H2-Q10,H2-Q2,H2-Q7,H2-T23,H2-Aa,H2-Aa,H2-Ab1,H2-Ab1,H2-Ea,H2-Eb1,H2-Eb1,H2-T23,Gm7030,H2-D1,H2-M3,H2-Q10,H2-Q2,H2-Q7,H2-T23,H2-M3,H2-D1,H2-K1,H2-M3,H2-Q1,H2-Q10,H2-Q2,H2-Q4,H2-Q7,H2-T22,H2-T23,…
REACTOME_INTERFERON_SIGNALING	198	-5.20237	1.66512e-07	0.000131212	Aaas,Abce1,Adar,Arih1,B2m,Bst2,Camk2a,Camk2b,Camk2d,Camk2g,Cd44,Ciita,Ddx58,Egr1,Eif2ak2,Eif4a1,Eif4a2,Eif4a3,Eif4e,Eif4e2,Eif4e3,Eif4g1,Eif4g2,Eif4g3,Fcgr1,Fcgr1,Flna,Flnb,Gbp2,Gbp2b,Gbp2,Gbp2,Gbp3,Gbp5,Gbp10,Gbp4,Gbp8,Gbp9,Gbp7,Herc6,H2-D1,H2-Q10,H2-Q2,H2-Q7,Gm7030,H2-Bl,H2-D1,H2-M2,H2-M3,H2-Q10,H2-Q2,H2-Q7,H2-T23,H2-D1,H2-M3,H2-Q10,H2-Q2,H2-Q7,H2-T23,H2-Aa,H2-Aa,H2-Ab1,H2-Ab1,H2-Ea,H2-Eb1,H2-E…
REACTOME_RESPIRATORY_ELECTRON_TRANSPORT_ATP_SYNTHESIS_BY_CHEMIOSMOTIC_COUPLING_AND_HEAT_PRODUCTION_BY_UNCOUPLING_PROTEINS	120	5.24049	2.2377e-07	5.87769e-05	Acad9,Atp5a1,Atp5b,Atp5c1,Atp5d,Atp5e,Atp5g1,Atp5g2,Atp5g3,Atp5k,Atp5j2,Atp5l,Atp5pb,Atp5h,Atp5j,Atp5o,Coq10a,Coq10b,Cox11,Cox14,Cox16,Cox18,Cox19,Cox20,Cox4i1,Cox5a,Cox5b,Cox6a1,Cox6b1,Cox6c,Cox7a2l,Cox7b,Cox7c,Cox8a,Cyc1,Cycs,Dmac2l,Ecsit,Etfa,Etfb,Etfdh,Lrpprc,mt-Atp6,mt-Atp8,mt-Co1,mt-Co2,mt-Co3,mt-Cytb,mt-Nd1,mt-Nd2,mt-Nd3,mt-Nd4,mt-Nd5,mt-Nd6,Ndufa1,Ndufa10,Ndufa11,Ndufa12,Ndufa13,Ndufa2,Nd…
REACTOME_THE_CITRIC_ACID_TCA_CYCLE_AND_RESPIRATORY_ELECTRON_TRANSPORT	165	5.07273	3.63609e-07	8.18639e-05	Acad9,Aco2,Adhfe1,Atp5a1,Atp5b,Atp5c1,Atp5d,Atp5e,Atp5g1,Atp5g2,Atp5g3,Atp5k,Atp5j2,Atp5l,Atp5pb,Atp5h,Atp5j,Atp5o,Bsg,Coq10a,Coq10b,Cox11,Cox14,Cox16,Cox18,Cox19,Cox20,Cox4i1,Cox5a,Cox5b,Cox6a1,Cox6b1,Cox6c,Cox7a2l,Cox7b,Cox7c,Cox8a,Cs,Cyc1,Cycs,D2hgdh,Dlat,Dld,Dlst,Dmac2l,Ecsit,Etfa,Etfb,Etfdh,Fahd1,Fh1,Glo1,Gstz1,Hagh,Idh2,Idh3a,Idh3b,Idh3g,L2hgdh,Ldha,Ldhal6b,Ldhal6b,Ldhb,Ldhc,Lrpprc,Mdh2,Me1…
REACTOME_G2_M_CHECKPOINTS	187	4.85295	9.26269e-07	0.000182475	Abraxas1,Atm,Atr,Atrip,Babam1,Babam2,Bard1,Blm,Brca1,Brcc3,Brip1,Ccnb1,Ccnb2,Cdc25a,Cdc25c,Cdc45,Cdc6,Cdc7,Cdk1,Cdk2,Chek1,Chek2,Clspn,Dbf4,Dna2,Exo1,Gtse1,H2ax,H2bc1,H2bc4,H2bc21,H2bc12,H2bc7,H2bc15,H2bc3,H2bc11,H2bc12,H2bc13,H2bc14,H2bc15,H2bc22,H2bc7,H2bc22,H2bc11,H2bc12,H2bc13,H2bc14,H2bc15,H2bc18,H2bc21,H2bc22,H2bc4,H2bc6,H2bc7,H2bc8,H2bc3,H2bc8,H2bc14,H2bc12,H2bc13,H2bc4,H2bc6,H2bc8,H2bc6,H…
REACTOME_EXTRACELLULAR_MATRIX_ORGANIZATION	226	-4.73918	1.50576e-06	0.000722904	A2m,Acan,Actn1,Adam10,Adam12,Adam15,Adam17,Adam19,Adam8,Adam9,Adamts1,Adamts14,Adamts16,Adamts18,Adamts2,Adamts3,Adamts4,Adamts5,Adamts8,Adamts9,Agrn,App,Aspn,Bcan,Bgn,Bmp1,Bmp10,Bmp2,Bmp4,Bmp7,Bsg,Capn1,Capn10,Capn11,Capn12,Capn13,Capn15,Capn2,Capn3,Capn5,Capn6,Capn7,Capn8,Capn9,Capns1,Capns2,Cask,Casp3,Cast,Cd151,Cd44,Cd47,Cdh1,Ceacam1,Ceacam1,Ceacam1,Cma1,Col10a1,Col11a1,Col11a2,Col12a1,Col13a…
REACTOME_INTERFERON_ALPHA_BETA_SIGNALING	83	-4.82958	1.83478e-06	0.000722904	Abce1,Adar,Bst2,Egr1,Gbp2,H2-D1,H2-Q10,H2-Q2,H2-Q7,Gm7030,H2-Bl,H2-D1,H2-M2,H2-M3,H2-Q10,H2-Q2,H2-Q7,H2-T23,H2-D1,H2-M3,H2-Q10,H2-Q2,H2-Q7,H2-T23,H2-T23,Gm7030,H2-D1,H2-M3,H2-Q10,H2-Q2,H2-Q7,H2-T23,H2-M3,H2-D1,H2-K1,H2-M3,H2-Q1,H2-Q10,H2-Q2,H2-Q4,H2-Q7,H2-T22,H2-T23,Ifi27,Ifi27l2b,Ifi35,Ifit1bl1,Ifit2,Ifit3,Ifitm1,Ifitm2,Ifitm3,Ifna12,Ifna14,Ifna15,Ifna16,Ifna4,Ifna6,Ifna9,Ifna12,Ifna14,Ifna15,If…
REACTOME_CHROMOSOME_MAINTENANCE	151	4.56175	3.81087e-06	0.000667326	Acd,Ankrd28,Atrx,Blm,Ccna1,Ccna2,Cdk2,Cenpa,Cenpc1,Cenph,Cenpi,Cenpk,Cenpl,Cenpm,Cenpn,Cenpo,Cenpp,Cenpq,Cenps,Cenpt,Cenpu,Cenpw,Cenpx,Chtf18,Chtf8,Ctc1,Daxx,Dkc1,Dna2,Dscc1,Fen1,Gar1,H2ab2,H2ac10,H2ac19,H2ac18,H2ac19,H2ac20,H2ac4,H2ac23,H2aj,H2ac10,H2ac4,H2ac13,H2aj,H2ax,H2az1,H2az2,H2bc1,H2bc4,H2bc21,H2bc12,H2bc7,H2bc15,H2bc3,H2bc11,H2bc12,H2bc13,H2bc14,H2bc15,H2bc22,H2bc7,H2bc22,H2bc11,H2bc12,…
REACTOME_RESPIRATORY_ELECTRON_TRANSPORT	99	4.61212	4.47254e-06	0.000704872	Acad9,Coq10a,Coq10b,Cox11,Cox14,Cox16,Cox18,Cox19,Cox20,Cox4i1,Cox5a,Cox5b,Cox6a1,Cox6b1,Cox6c,Cox7a2l,Cox7b,Cox7c,Cox8a,Cyc1,Cycs,Ecsit,Etfa,Etfb,Etfdh,Lrpprc,mt-Co1,mt-Co2,mt-Co3,mt-Cytb,mt-Nd1,mt-Nd2,mt-Nd3,mt-Nd4,mt-Nd5,mt-Nd6,Ndufa1,Ndufa10,Ndufa11,Ndufa12,Ndufa13,Ndufa2,Ndufa3,Ndufa4,Ndufa5,Ndufa6,Ndufa7,Ndufa8,Ndufa9,Ndufab1,Ndufaf1,Ndufaf2,Ndufaf3,Ndufaf4,Ndufaf5,Ndufaf6,Ndufaf7,Ndufb1,Nd…
REACTOME_BASE_EXCISION_REPAIR	113	4.49114	5.75062e-06	0.000823907	Acd,Adprs,Apex1,Fen1,H2ab2,H2ac10,H2ac19,H2ac18,H2ac19,H2ac20,H2ac4,H2ac23,H2aj,H2ac10,H2ac4,H2ac13,H2aj,H2ax,H2az1,H2az2,H2bc1,H2bc4,H2bc21,H2bc12,H2bc7,H2bc15,H2bc3,H2bc11,H2bc12,H2bc13,H2bc14,H2bc15,H2bc22,H2bc7,H2bc22,H2bc11,H2bc12,H2bc13,H2bc14,H2bc15,H2bc18,H2bc21,H2bc22,H2bc4,H2bc6,H2bc7,H2bc8,H2bc3,H2bc8,H2bc14,H2bc12,H2bc13,H2bc4,H2bc6,H2bc8,H2bc6,H2bc8,H2bc18,H2bc4,H2bc6,H2bc7,H2bc8,H2b…
REACTOME_MITOTIC_PROPHASE	169	4.40157	7.23078e-06	0.000949642	Aaas,Arpp19,Banf1,Blzf1,Ccnb1,Ccnb2,Cdk1,Cnep1r1,Ctdnep1,Emd,Ensa,Golga2,Gorasp1,Gorasp2,H2ab2,H2ac10,H2ac19,H2ac18,H2ac19,H2ac20,H2ac4,H2ac23,H2aj,H2ac10,H2ac4,H2ac13,H2aj,H2ax,H2az1,H2az2,H2bc1,H2bc4,H2bc21,H2bc12,H2bc7,H2bc15,H2bc3,H2bc11,H2bc12,H2bc13,H2bc14,H2bc15,H2bc22,H2bc7,H2bc22,H2bc11,H2bc12,H2bc13,H2bc14,H2bc15,H2bc18,H2bc21,H2bc22,H2bc4,H2bc6,H2bc7,H2bc8,H2bc3,H2bc8,H2bc14,H2bc12,H2b…
REACTOME_GPCR_LIGAND_BINDING	161	-4.39448	7.88675e-06	0.00215985	Ackr1,Ackr2,Ackr3,Ackr4,Adcyap1,Adcyap1r1,Adgre1,Adgre5,Adgre4,Adgre5,Adm,Adm2,Adora1,Adora2a,Adora2b,Adora3,Adra1a,Adra1b,Adra1d,Adra2a,Adra2b,Adra2c,Adrb1,Adrb2,Adrb3,Agt,Agtr1a,Agtr2,Anxa1,Apln,Aplnr,App,Avp,Avpr1a,Avpr1b,Avpr2,Bdkrb1,Bdkrb2,Brs3,C3,C3ar1,Hc,C5ar1,C5ar2,Calca,Calcb,Calcr,Calcrl,Casr,Cck,Cckar,Cckbr,Ccl1,Ccl11,Ccl11,Ccl2,Ccl7,Ccl17,Ccl19,Ccl2,Ccl20,Ccl21a,Ccl22,Ccl6,Ccl9,Ccl25,…
REACTOME_CYTOKINE_SIGNALING_IN_IMMUNE_SYSTEM	571	-4.32773	8.22277e-06	0.00215985	Aaas,Abce1,Abl2,Adam17,Adar,Ager,Aip,Akt1,Akt2,Akt3,Alox15,Alox5,Anxa1,Anxa2,App,Arf1,Arih1,Atf1,Atf2,B2m,Batf,Bcl2,Bcl2l1,Bcl2l11,Bcl6,Birc2,Birc3,Birc5,Blnk,Bola2,Bola2,Brwd1,Bst2,Btrc,Car1,Camk2a,Camk2b,Camk2d,Camk2g,Canx,Capza1,Casp1,Casp3,Cbl,Ccl11,Ccl19,Ccl2,Ccl20,Ccl22,Ccl3,Ccl3,Ccl4,Ccl5,Ccnd1,Ccr1,Ccr2,Ccr5,Cd27,Cd36,Cd4,Cd40,Cd40lg,Cd44,Cd70,Cd80,Cd86,Cdc42,Cdkn1a,Cdkn1b,Cebpd,Cfl1,Chuk…
REACTOME_G2_M_DNA_DAMAGE_CHECKPOINT	121	4.40248	8.29488e-06	0.00100559	Abraxas1,Atm,Atr,Atrip,Babam1,Babam2,Bard1,Blm,Brca1,Brcc3,Brip1,Ccnb1,Cdc25c,Cdk1,Chek1,Chek2,Dna2,Exo1,H2ax,H2bc1,H2bc4,H2bc21,H2bc12,H2bc7,H2bc15,H2bc3,H2bc11,H2bc12,H2bc13,H2bc14,H2bc15,H2bc22,H2bc7,H2bc22,H2bc11,H2bc12,H2bc13,H2bc14,H2bc15,H2bc18,H2bc21,H2bc22,H2bc4,H2bc6,H2bc7,H2bc8,H2bc3,H2bc8,H2bc14,H2bc12,H2bc13,H2bc4,H2bc6,H2bc8,H2bc6,H2bc8,H2bc18,H2bc4,H2bc6,H2bc7,H2bc8,H2bc18,H2bc12,H…
REACTOME_MEIOSIS	135	4.34885	9.76502e-06	0.00109926	Acd,Atm,Atr,Blm,Brca1,Brca2,Cdk2,Cdk4,Dido1,Dmc1,Fkbp6,H2ab2,H2ac10,H2ac19,H2ac18,H2ac19,H2ac20,H2ac4,H2ac23,H2aj,H2ac10,H2ac4,H2ac13,H2aj,H2ax,H2az1,H2az2,H2bc1,H2bc4,H2bc21,H2bc12,H2bc7,H2bc15,H2bc3,H2bc11,H2bc12,H2bc13,H2bc14,H2bc15,H2bc22,H2bc7,H2bc22,H2bc11,H2bc12,H2bc13,H2bc14,H2bc15,H2bc18,H2bc21,H2bc22,H2bc4,H2bc6,H2bc7,H2bc8,H2bc3,H2bc8,H2bc14,H2bc12,H2bc13,H2bc4,H2bc6,H2bc8,H2bc6,H2bc8,…
REACTOME_HOMOLOGY_DIRECTED_REPAIR	159	4.28914	1.21312e-05	0.00127458	Abl1,Abraxas1,Atm,Atr,Atrip,Babam1,Babam2,Bard1,Blm,Brca1,Brca2,Brcc3,Brip1,Ccna1,Ccna2,Cdk2,Chek1,Clspn,Dna2,Eme1,Eme2,Ercc1,Ercc4,Exo1,Fen1,Gen1,H2ax,H2bc1,H2bc4,H2bc21,H2bc12,H2bc7,H2bc15,H2bc3,H2bc11,H2bc12,H2bc13,H2bc14,H2bc15,H2bc22,H2bc7,H2bc22,H2bc11,H2bc12,H2bc13,H2bc14,H2bc15,H2bc18,H2bc21,H2bc22,H2bc4,H2bc6,H2bc7,H2bc8,H2bc3,H2bc8,H2bc14,H2bc12,H2bc13,H2bc4,H2bc6,H2bc8,H2bc6,H2bc8,H2bc…
REACTOME_TELOMERE_MAINTENANCE	134	4.26121	1.44269e-05	0.00142105	Acd,Ankrd28,Atrx,Blm,Ccna1,Ccna2,Cdk2,Chtf18,Chtf8,Ctc1,Daxx,Dkc1,Dna2,Dscc1,Fen1,Gar1,H2ab2,H2ac10,H2ac19,H2ac18,H2ac19,H2ac20,H2ac4,H2ac23,H2aj,H2ac10,H2ac4,H2ac13,H2aj,H2ax,H2az1,H2az2,H2bc1,H2bc4,H2bc21,H2bc12,H2bc7,H2bc15,H2bc3,H2bc11,H2bc12,H2bc13,H2bc14,H2bc15,H2bc22,H2bc7,H2bc22,H2bc11,H2bc12,H2bc13,H2bc14,H2bc15,H2bc18,H2bc21,H2bc22,H2bc4,H2bc6,H2bc7,H2bc8,H2bc3,H2bc8,H2bc14,H2bc12,H2bc1…
REACTOME_REPRODUCTION	142	4.218	1.6674e-05	0.00150825	Acd,Acr,Adam2,Adam20,Adam25,Adam39,Adam21,Adam30,Atm,Atr,B4galt1,Blm,Brca1,Brca2,Catsper1,Catsper2,Catsper3,Catsper4,Catsperb,Catsperd,Catsperg1,Catsperg2,Cd9,Cdk2,Cdk4,Dido1,Dmc1,Fkbp6,H2ab2,H2ac10,H2ac19,H2ac18,H2ac19,H2ac20,H2ac4,H2ac23,H2aj,H2ac10,H2ac4,H2ac13,H2aj,H2ax,H2az1,H2az2,H2bc1,H2bc4,H2bc21,H2bc12,H2bc7,H2bc15,H2bc3,H2bc11,H2bc12,H2bc13,H2bc14,H2bc15,H2bc22,H2bc7,H2bc22,H2bc11,H2bc1…
REACTOME_PEPTIDE_LIGAND_BINDING_RECEPTORS	63	-4.33548	1.6897e-05	0.00380424	Ackr1,Ackr2,Ackr3,Ackr4,Agt,Agtr1a,Agtr2,Anxa1,Apln,Aplnr,App,Avp,Avpr1a,Avpr1b,Avpr2,Bdkrb1,Bdkrb2,Brs3,C3,C3ar1,Hc,C5ar1,C5ar2,Cck,Cckar,Cckbr,Ccl1,Ccl11,Ccl11,Ccl2,Ccl7,Ccl17,Ccl19,Ccl2,Ccl20,Ccl21a,Ccl22,Ccl6,Ccl9,Ccl25,Ccl27a,Ccl28,Ccl3,Ccl3,Ccl4,Ccl5,Ccl7,Ccr1,Ccr10,Ccr2,Ccr3,Ccr4,Ccr5,Ccr6,Ccr7,Ccr8,Ccr9,Ccrl2,Cort,Cx3cl1,Cx3cr1,Cxcl1,Cxcl2,Cxcl3,Cxcl10,Cxcl11,Cxcl12,Cxcl13,Cxcl16,Cxcl1,Cx…
REACTOME_MEIOTIC_RECOMBINATION	111	4.23118	1.72262e-05	0.00150825	Atm,Blm,Brca1,Brca2,Cdk2,Cdk4,Dmc1,H2ab2,H2ac10,H2ac19,H2ac18,H2ac19,H2ac20,H2ac4,H2ac23,H2aj,H2ac10,H2ac4,H2ac13,H2aj,H2ax,H2az1,H2az2,H2bc1,H2bc4,H2bc21,H2bc12,H2bc7,H2bc15,H2bc3,H2bc11,H2bc12,H2bc13,H2bc14,H2bc15,H2bc22,H2bc7,H2bc22,H2bc11,H2bc12,H2bc13,H2bc14,H2bc15,H2bc18,H2bc21,H2bc22,H2bc4,H2bc6,H2bc7,H2bc8,H2bc3,H2bc8,H2bc14,H2bc12,H2bc13,H2bc4,H2bc6,H2bc8,H2bc6,H2bc8,H2bc18,H2bc4,H2bc6,H…
REACTOME_PROCESSING_OF_DNA_DOUBLE_STRAND_BREAK_ENDS	124	4.16209	2.23067e-05	0.00185028	Abraxas1,Atm,Atr,Atrip,Babam1,Babam2,Bard1,Blm,Brca1,Brcc3,Brip1,Ccna1,Ccna2,Cdk2,Chek1,Clspn,Dna2,Exo1,H2ax,H2bc1,H2bc4,H2bc21,H2bc12,H2bc7,H2bc15,H2bc3,H2bc11,H2bc12,H2bc13,H2bc14,H2bc15,H2bc22,H2bc7,H2bc22,H2bc11,H2bc12,H2bc13,H2bc14,H2bc15,H2bc18,H2bc21,H2bc22,H2bc4,H2bc6,H2bc7,H2bc8,H2bc3,H2bc8,H2bc14,H2bc12,H2bc13,H2bc4,H2bc6,H2bc8,H2bc6,H2bc8,H2bc18,H2bc4,H2bc6,H2bc7,H2bc8,H2bc18,H2bc12,H2…
REACTOME_ER_TO_GOLGI_ANTEROGRADE_TRANSPORT	143	4.13515	2.41245e-05	0.00190101	Actr10,Actr1a,Ank1,Ank2,Ank3,Ankrd28,Arcn1,Areg,Arf1,Arf3,Arf4,Arf5,Arfgap1,Arfgap2,Arfgap3,Bet1,Bet1l,Capza1,Capza2,Capza3,Capzb,Cd55,Cd55b,Cd59b,Cnih1,Cnih2,Cnih3,Cog1,Cog2,Cog3,Cog4,Cog5,Cog6,Cog7,Cog8,Col7a1,Copa,Copb1,Copb2,Cope,Copg1,Copg2,Copz1,Copz2,Csnk1d,Ctsc,Ctsz,Dctn1,Dctn2,Dctn3,Dctn4,Dctn5,Dctn6,Dync1h1,Dync1i1,Dync1i2,Dync1li1,Dync1li2,Dynll1,Dynll2,F5,F8,Folr1,Gbf1,Golga2,Golgb1,G…
REACTOME_POST_TRANSLATIONAL_PROTEIN_MODIFICATION	1225	4.04841	2.66025e-05	0.00199646	A4gnt,Aaas,Abraxas1,Abraxas2,Actb,Actl6a,Actr10,Actr1a,Actr5,Actr8,Adam10,Adamts1,Adamts10,Adamts12,Adamts13,Adamts14,Adamts15,Adamts16,Adamts17,Adamts18,Adamts19,Adamts2,Adamts20,Adamts3,Adamts4,Adamts5,Adamts6,Adamts7,Adamts8,Adamts9,Adamtsl1,Adamtsl2,Adamtsl3,Adamtsl4,Adamtsl5,Adrb2,Adrm1,Afp,Agbl1,Agbl2,Agbl3,Agbl4,Agbl5,Agtpbp1,Ahsg,Alb,Alg1,Alg10b,Alg10b,Alg11,Alg12,Alg13,Alg14,Alg2,Alg3,Al…
REACTOME_DNA_REPLICATION	118	4.05149	3.59077e-05	0.00249709	Anapc1,Anapc10,Anapc11,Anapc15,Anapc16,Anapc2,Anapc4,Anapc5,Anapc7,Ccna1,Ccna2,Ccne1,Ccne2,Cdc16,Cdc23,Cdc26,Cdc27,Cdc45,Cdc6,Cdc7,Cdk2,Cdt1,Cul1,Dbf4,Dna2,E2f1,E2f2,E2f3,Fen1,Fzr1,Gins1,Gins2,Gins3,Gins4,Gmnn,Lig1,Mcm10,Mcm2,Mcm3,Mcm4,Mcm5,Mcm6,Mcm7,Mcm8,Orc1,Orc2,Orc3,Orc4,Orc5,Orc6,Pcna,Pola1,Pola2,Pold1,Pold2,Pold3,Pold4,Pole,Pole2,Pole3,Pole4,Prim1,Prim2,Psma1,Psma2,Psma3,Psma4,Psma5,Psma6,P…
REACTOME_TRANSCRIPTIONAL_REGULATION_BY_SMALL_RNAS	136	4.02914	3.64424e-05	0.00249709	Aaas,Ago1,Ago2,H2ab2,H2ac10,H2ac19,H2ac18,H2ac19,H2ac20,H2ac4,H2ac23,H2aj,H2ac10,H2ac4,H2ac13,H2aj,H2ax,H2az1,H2az2,H2bc1,H2bc4,H2bc21,H2bc12,H2bc7,H2bc15,H2bc3,H2bc11,H2bc12,H2bc13,H2bc14,H2bc15,H2bc22,H2bc7,H2bc22,H2bc11,H2bc12,H2bc13,H2bc14,H2bc15,H2bc18,H2bc21,H2bc22,H2bc4,H2bc6,H2bc7,H2bc8,H2bc3,H2bc8,H2bc14,H2bc12,H2bc13,H2bc4,H2bc6,H2bc8,H2bc6,H2bc8,H2bc18,H2bc4,H2bc6,H2bc7,H2bc8,H2bc18,H2…
REACTOME_ACTIVATION_OF_MATRIX_METALLOPROTEINASES	30	-4.34957	3.96041e-05	0.00780201	Cma1,Col18a1,Ctrb1,Ctrb1,Ctsg,Ctsk,Ctsl,Elane,Furin,Klk1,Klk1b1,Klk1b11,Klk1b16,Klk1b21,Klk1b22,Klk1b24,Klk1b27,Klk1b3,Klk1b4,Klk1b5,Klk1b8,Klk1b9,Klkb1,Mmp1b,Mmp10,Mmp11,Mmp13,Mmp14,Mmp15,Mmp16,Mmp17,Mmp2,Mmp24,Mmp25,Mmp3,Mmp7,Mmp8,Mmp9,Plg,Try10,Gm10334,Gm5771,Prss1,Prss2,Prss3,Try10,Try4,Try5,Spock3,Timp1,Timp2,Tpsb2
REACTOME_DEPOSITION_OF_NEW_CENPA_CONTAINING_NUCLEOSOMES_AT_THE_CENTROMERE	90	4.01972	4.37793e-05	0.00287484	Cenpa,Cenpc1,Cenph,Cenpi,Cenpk,Cenpl,Cenpm,Cenpn,Cenpo,Cenpp,Cenpq,Cenps,Cenpt,Cenpu,Cenpw,Cenpx,H2ab2,H2ac10,H2ac19,H2ac18,H2ac19,H2ac20,H2ac4,H2ac23,H2aj,H2ac10,H2ac4,H2ac13,H2aj,H2ax,H2az1,H2az2,H2bc1,H2bc4,H2bc21,H2bc12,H2bc7,H2bc15,H2bc3,H2bc11,H2bc12,H2bc13,H2bc14,H2bc15,H2bc22,H2bc7,H2bc22,H2bc11,H2bc12,H2bc13,H2bc14,H2bc15,H2bc18,H2bc21,H2bc22,H2bc4,H2bc6,H2bc7,H2bc8,H2bc3,H2bc8,H2bc14,H2…
REACTOME_DNA_DOUBLE_STRAND_BREAK_REPAIR	187	3.95718	4.59696e-05	0.00289792	Abl1,Abraxas1,Apbb1,Atm,Atr,Atrip,Babam1,Babam2,Bap1,Bard1,Baz1b,Blm,Brca1,Brca2,Brcc3,Brip1,Ccna1,Ccna2,Cdk2,Chek1,Chek2,Clspn,Dclre1c,Dna2,Eme1,Eme2,Ercc1,Ercc4,Exo1,Eya1,Eya2,Eya3,Eya4,Fen1,Gen1,H2ax,H2bc1,H2bc4,H2bc21,H2bc12,H2bc7,H2bc15,H2bc3,H2bc11,H2bc12,H2bc13,H2bc14,H2bc15,H2bc22,H2bc7,H2bc22,H2bc11,H2bc12,H2bc13,H2bc14,H2bc15,H2bc18,H2bc21,H2bc22,H2bc4,H2bc6,H2bc7,H2bc8,H2bc3,H2bc8,H2bc…
REACTOME_CLASS_A_1_RHODOPSIN_LIKE_RECEPTORS	106	-3.98176	4.98006e-05	0.00872063	Ackr1,Ackr2,Ackr3,Ackr4,Adora1,Adora2a,Adora2b,Adora3,Adra1a,Adra1b,Adra1d,Adra2a,Adra2b,Adra2c,Adrb1,Adrb2,Adrb3,Agt,Agtr1a,Agtr2,Anxa1,Apln,Aplnr,App,Avp,Avpr1a,Avpr1b,Avpr2,Bdkrb1,Bdkrb2,Brs3,C3,C3ar1,Hc,C5ar1,C5ar2,Cck,Cckar,Cckbr,Ccl1,Ccl11,Ccl11,Ccl2,Ccl7,Ccl17,Ccl19,Ccl2,Ccl20,Ccl21a,Ccl22,Ccl6,Ccl9,Ccl25,Ccl27a,Ccl28,Ccl3,Ccl3,Ccl4,Ccl5,Ccl7,Ccr1,Ccr10,Ccr2,Ccr3,Ccr4,Ccr5,Ccr6,Ccr7,Ccr8,C…
REACTOME_TRANSPORT_TO_THE_GOLGI_AND_SUBSEQUENT_MODIFICATION	169	3.93945	5.06097e-05	0.00306773	Actr10,Actr1a,Ank1,Ank2,Ank3,Ankrd28,Arcn1,Areg,Arf1,Arf3,Arf4,Arf5,Arfgap1,Arfgap2,Arfgap3,B4galt1,B4galt2,B4galt3,B4galt4,B4galt5,B4galt6,Bet1,Bet1l,Capza1,Capza2,Capza3,Capzb,Cd55,Cd55b,Cd59b,Cga,Chst10,Chst8,Cnih1,Cnih2,Cnih3,Cog1,Cog2,Cog3,Cog4,Cog5,Cog6,Cog7,Cog8,Col7a1,Copa,Copb1,Copb2,Cope,Copg1,Copg2,Copz1,Copz2,Csnk1d,Ctsc,Ctsz,Dctn1,Dctn2,Dctn3,Dctn4,Dctn5,Dctn6,Dync1h1,Dync1i1,Dync1i2…
REACTOME_DNA_DAMAGE_TELOMERE_STRESS_INDUCED_SENESCENCE	105	3.88013	7.01344e-05	0.00409377	Acd,Asf1a,Atm,Cabin1,Ccna1,Ccna2,Ccne1,Ccne2,Cdk2,Cdkn1a,Cdkn1b,Ep400,H1f0,H1f1,H1f2,H1f3,H1f4,H1f5,H2ab2,H2ac10,H2ac19,H2ac18,H2ac19,H2ac20,H2ac4,H2ac23,H2aj,H2ac10,H2ac4,H2ac13,H2aj,H2ax,H2az1,H2az2,H2bc1,H2bc4,H2bc21,H2bc12,H2bc7,H2bc15,H2bc3,H2bc11,H2bc12,H2bc13,H2bc14,H2bc15,H2bc22,H2bc7,H2bc22,H2bc11,H2bc12,H2bc13,H2bc14,H2bc15,H2bc18,H2bc21,H2bc22,H2bc4,H2bc6,H2bc7,H2bc8,H2bc3,H2bc8,H2bc14…
REACTOME_CONDENSATION_OF_PROPHASE_CHROMOSOMES	102	3.87059	7.3808e-05	0.00415434	Ccnb1,Cdk1,H2ab2,H2ac10,H2ac19,H2ac18,H2ac19,H2ac20,H2ac4,H2ac23,H2aj,H2ac10,H2ac4,H2ac13,H2aj,H2ax,H2az1,H2az2,H2bc1,H2bc4,H2bc21,H2bc12,H2bc7,H2bc15,H2bc3,H2bc11,H2bc12,H2bc13,H2bc14,H2bc15,H2bc22,H2bc7,H2bc22,H2bc11,H2bc12,H2bc13,H2bc14,H2bc15,H2bc18,H2bc21,H2bc22,H2bc4,H2bc6,H2bc7,H2bc8,H2bc3,H2bc8,H2bc14,H2bc12,H2bc13,H2bc4,H2bc6,H2bc8,H2bc6,H2bc8,H2bc18,H2bc4,H2bc6,H2bc7,H2bc8,H2bc18,H2bc12…
REACTOME_GENE_SILENCING_BY_RNA	154	3.81685	8.17974e-05	0.00431648	Aaas,Ago1,Ago2,Ago3,Ago4,Ang,Asz1,Bcdin3d,Ddx4,Dgcr8,Dicer1,Drosha,Elac2,Fkbp6,H2ab2,H2ac10,H2ac19,H2ac18,H2ac19,H2ac20,H2ac4,H2ac23,H2aj,H2ac10,H2ac4,H2ac13,H2aj,H2ax,H2az1,H2az2,H2bc1,H2bc4,H2bc21,H2bc12,H2bc7,H2bc15,H2bc3,H2bc11,H2bc12,H2bc13,H2bc14,H2bc15,H2bc22,H2bc7,H2bc22,H2bc11,H2bc12,H2bc13,H2bc14,H2bc15,H2bc18,H2bc21,H2bc22,H2bc4,H2bc6,H2bc7,H2bc8,H2bc3,H2bc8,H2bc14,H2bc12,H2bc13,H2bc4,…
REACTOME_DNA_METHYLATION	94	3.8513	8.21666e-05	0.00431648	Dnmt1,Dnmt3a,Dnmt3b,Dnmt3l,H2ab2,H2ac10,H2ac19,H2ac18,H2ac19,H2ac20,H2ac4,H2ac23,H2aj,H2ac10,H2ac4,H2ac13,H2aj,H2ax,H2az1,H2az2,H2bc1,H2bc4,H2bc21,H2bc12,H2bc7,H2bc15,H2bc3,H2bc11,H2bc12,H2bc13,H2bc14,H2bc15,H2bc22,H2bc7,H2bc22,H2bc11,H2bc12,H2bc13,H2bc14,H2bc15,H2bc18,H2bc21,H2bc22,H2bc4,H2bc6,H2bc7,H2bc8,H2bc3,H2bc8,H2bc14,H2bc12,H2bc13,H2bc4,H2bc6,H2bc8,H2bc6,H2bc8,H2bc18,H2bc4,H2bc6,H2bc7,H2b…
REACTOME_MEIOTIC_SYNAPSIS	97	3.82697	8.88877e-05	0.00451893	Acd,Atr,Brca1,Dido1,Fkbp6,H2ab2,H2ac10,H2ac19,H2ac18,H2ac19,H2ac20,H2ac4,H2ac23,H2aj,H2ac10,H2ac4,H2ac13,H2aj,H2ax,H2az1,H2az2,H2bc1,H2bc4,H2bc21,H2bc12,H2bc7,H2bc15,H2bc3,H2bc11,H2bc12,H2bc13,H2bc14,H2bc15,H2bc22,H2bc7,H2bc22,H2bc11,H2bc12,H2bc13,H2bc14,H2bc15,H2bc18,H2bc21,H2bc22,H2bc4,H2bc6,H2bc7,H2bc8,H2bc3,H2bc8,H2bc14,H2bc12,H2bc13,H2bc4,H2bc6,H2bc8,H2bc6,H2bc8,H2bc18,H2bc4,H2bc6,H2bc7,H2bc…
REACTOME_BASE_EXCISION_REPAIR_AP_SITE_FORMATION	88	3.79699	0.000102079	0.0050274	Acd,H2ab2,H2ac10,H2ac19,H2ac18,H2ac19,H2ac20,H2ac4,H2ac23,H2aj,H2ac10,H2ac4,H2ac13,H2aj,H2ax,H2az1,H2az2,H2bc1,H2bc4,H2bc21,H2bc12,H2bc7,H2bc15,H2bc3,H2bc11,H2bc12,H2bc13,H2bc14,H2bc15,H2bc22,H2bc7,H2bc22,H2bc11,H2bc12,H2bc13,H2bc14,H2bc15,H2bc18,H2bc21,H2bc22,H2bc4,H2bc6,H2bc7,H2bc8,H2bc3,H2bc8,H2bc14,H2bc12,H2bc13,H2bc4,H2bc6,H2bc8,H2bc6,H2bc8,H2bc18,H2bc4,H2bc6,H2bc7,H2bc8,H2bc18,H2bc12,H2bu1-…
REACTOME_S_PHASE	150	3.74022	0.000112309	0.00535898	Akt1,Akt2,Akt3,Anapc1,Anapc10,Anapc11,Anapc15,Anapc16,Anapc2,Anapc4,Anapc5,Anapc7,Cables1,Ccna1,Ccna2,Ccnd1,Ccne1,Ccne2,Ccnh,Cdc16,Cdc23,Cdc25a,Cdc25b,Cdc26,Cdc27,Cdc45,Cdc6,Cdca5,Cdk2,Cdk4,Cdk7,Cdkn1a,Cdkn1b,Cdt1,Cks1b,Cul1,Dna2,E2f1,E2f4,E2f5,Esco1,Esco2,Fen1,Fzr1,Gins1,Gins2,Gins3,Gins4,Gsk3b,Lig1,Lin37,Lin52,Lin54,Lin9,Max,Mcm2,Mcm3,Mcm4,Mcm5,Mcm6,Mcm7,Mcm8,Mnat1,Myc,Orc1,Orc2,Orc3,Orc4,Orc5,…
REACTOME_DISEASES_OF_PROGRAMMED_CELL_DEATH	128	3.73604	0.000115613	0.00535898	App,Bcl2l11,C1qbp,Capn1,Capn2,Capns1,Capns2,Casp8,Cast,Cdc25a,Cdc25b,Cdc25c,Cdk5,Cdk5r1,Cdkn2a,Dnmt1,Dnmt3a,Dnmt3b,Eed,Ezh2,Fadd,Fasl,Foxo3,Golga2,Gsdme,H2ab2,H2ac10,H2ac19,H2ac18,H2ac19,H2ac20,H2ac4,H2ac23,H2aj,H2ac10,H2ac4,H2ac13,H2aj,H2ax,H2az1,H2az2,H2bc1,H2bc4,H2bc21,H2bc12,H2bc7,H2bc15,H2bc3,H2bc11,H2bc12,H2bc13,H2bc14,H2bc15,H2bc22,H2bc7,H2bc22,H2bc11,H2bc12,H2bc13,H2bc14,H2bc15,H2bc18,H2b…
REACTOME_RECOGNITION_AND_ASSOCIATION_OF_DNA_GLYCOSYLASE_WITH_SITE_CONTAINING_AN_AFFECTED_PURINE	81	3.7443	0.000127473	0.00573993	Acd,H2ab2,H2ac10,H2ac19,H2ac18,H2ac19,H2ac20,H2ac4,H2ac23,H2aj,H2ac10,H2ac4,H2ac13,H2aj,H2ax,H2az1,H2az2,H2bc1,H2bc4,H2bc21,H2bc12,H2bc7,H2bc15,H2bc3,H2bc11,H2bc12,H2bc13,H2bc14,H2bc15,H2bc22,H2bc7,H2bc22,H2bc11,H2bc12,H2bc13,H2bc14,H2bc15,H2bc18,H2bc21,H2bc22,H2bc4,H2bc6,H2bc7,H2bc8,H2bc3,H2bc8,H2bc14,H2bc12,H2bc13,H2bc4,H2bc6,H2bc8,H2bc6,H2bc8,H2bc18,H2bc4,H2bc6,H2bc7,H2bc8,H2bc18,H2bc12,H2bu1-…
REACTOME_MITOTIC_METAPHASE_AND_ANAPHASE	204	3.67135	0.000139972	0.00612766	Ahctf1,Anapc1,Anapc10,Anapc11,Anapc15,Anapc16,Anapc2,Anapc4,Anapc5,Anapc7,Ankle2,Aurkb,B9d2,Banf1,Birc5,Bub1,Bub1b,Bub3,Cc2d1b,Ccnb1,Ccnb2,Cdc16,Cdc20,Cdc23,Cdc26,Cdc27,Cdca5,Cdca8,Cdk1,Cenpa,Cenpc1,Cenpe,Cenpf,Cenph,Cenpi,Cenpk,Cenpl,Cenpm,Cenpn,Cenpo,Cenpp,Cenpq,Cenps,Cenpt,Cenpu,Chmp2a,Chmp2b,Chmp3,Chmp4b,Chmp4c,Chmp6,Chmp7,Ckap5,Clasp1,Clasp2,Clip1,Dsn1,Dync1h1,Dync1i1,Dync1i2,Dync1li1,Dync1l…
REACTOME_INHIBITION_OF_DNA_RECOMBINATION_AT_TELOMERE	94	3.69577	0.000146385	0.00621462	Acd,Atrx,Daxx,H2ab2,H2ac10,H2ac19,H2ac18,H2ac19,H2ac20,H2ac4,H2ac23,H2aj,H2ac10,H2ac4,H2ac13,H2aj,H2ax,H2az1,H2az2,H2bc1,H2bc4,H2bc21,H2bc12,H2bc7,H2bc15,H2bc3,H2bc11,H2bc12,H2bc13,H2bc14,H2bc15,H2bc22,H2bc7,H2bc22,H2bc11,H2bc12,H2bc13,H2bc14,H2bc15,H2bc18,H2bc21,H2bc22,H2bc4,H2bc6,H2bc7,H2bc8,H2bc3,H2bc8,H2bc14,H2bc12,H2bc13,H2bc4,H2bc6,H2bc8,H2bc6,H2bc8,H2bc18,H2bc4,H2bc6,H2bc7,H2bc8,H2bc18,H2b…
REACTOME_DNA_REPAIR	342	3.63513	0.000149845	0.00621462	Abl1,Abraxas1,Acd,Actb,Actl6a,Actr5,Actr8,Adprs,Alkbh2,Alkbh3,Alkbh5,Apbb1,Apex1,Aqr,Ascc1,Ascc2,Ascc3,Atm,Atr,Atrip,Babam1,Babam2,Bap1,Bard1,Baz1b,Blm,Brca1,Brca2,Brcc3,Brip1,Ccna1,Ccna2,Ccnh,Cdk2,Cdk7,Cenps,Cenpx,Cetn2,Chd1l,Chek1,Chek2,Clspn,Cops2,Cops3,Cops4,Cops5,Cops6,Cops7a,Cops7b,Cops8,Cul4a,Cul4b,Dclre1a,Dclre1b,Dclre1c,Ddb1,Ddb2,Dna2,Dtl,Ell,Eme1,Eme2,Ep300,Ercc1,Ercc2,Ercc3,Ercc4,Ercc5…
REACTOME_PRC2_METHYLATES_HISTONES_AND_DNA	103	3.63682	0.000175913	0.00710868	Aebp2,Dnmt1,Dnmt3a,Dnmt3b,Eed,Ezh2,H2ab2,H2ac10,H2ac19,H2ac18,H2ac19,H2ac20,H2ac4,H2ac23,H2aj,H2ac10,H2ac4,H2ac13,H2aj,H2ax,H2az1,H2az2,H2bc1,H2bc4,H2bc21,H2bc12,H2bc7,H2bc15,H2bc3,H2bc11,H2bc12,H2bc13,H2bc14,H2bc15,H2bc22,H2bc7,H2bc22,H2bc11,H2bc12,H2bc13,H2bc14,H2bc15,H2bc18,H2bc21,H2bc22,H2bc4,H2bc6,H2bc7,H2bc8,H2bc3,H2bc8,H2bc14,H2bc12,H2bc13,H2bc4,H2bc6,H2bc8,H2bc6,H2bc8,H2bc18,H2bc4,H2bc6,H…
REACTOME_SEPARATION_OF_SISTER_CHROMATIDS	163	3.5983	0.000189595	0.00747004	Ahctf1,Anapc1,Anapc10,Anapc11,Anapc15,Anapc16,Anapc2,Anapc4,Anapc5,Anapc7,Aurkb,B9d2,Birc5,Bub1,Bub1b,Bub3,Cdc16,Cdc20,Cdc23,Cdc26,Cdc27,Cdca5,Cdca8,Cenpa,Cenpc1,Cenpe,Cenpf,Cenph,Cenpi,Cenpk,Cenpl,Cenpm,Cenpn,Cenpo,Cenpp,Cenpq,Cenps,Cenpt,Cenpu,Ckap5,Clasp1,Clasp2,Clip1,Dsn1,Dync1h1,Dync1i1,Dync1i2,Dync1li1,Dync1li2,Dynll1,Dynll2,Ercc6l,Espl1,Hdac8,Incenp,Itgb3bp,Kif18a,Kif2a,Kif2b,Kif2c,Knl1,Kn…
REACTOME_DEGRADATION_OF_THE_EXTRACELLULAR_MATRIX	106	-3.621	0.00019475	0.0306927	A2m,Acan,Adam10,Adam15,Adam17,Adam8,Adam9,Adamts1,Adamts16,Adamts18,Adamts4,Adamts5,Adamts8,Adamts9,Bcan,Bmp1,Bsg,Capn1,Capn10,Capn11,Capn12,Capn13,Capn15,Capn2,Capn3,Capn5,Capn6,Capn7,Capn8,Capn9,Capns1,Capns2,Casp3,Cast,Cd44,Cdh1,Cma1,Col10a1,Col11a1,Col11a2,Col12a1,Col13a1,Col14a1,Col15a1,Col16a1,Col17a1,Col18a1,Col19a1,Col1a1,Col1a2,Col23a1,Col25a1,Col26a1,Col2a1,Col3a1,Col4a1,Col4a2,Col4a3,C…
REACTOME_SIRT1_NEGATIVELY_REGULATES_RRNA_EXPRESSION	98	3.5715	0.000225552	0.00866999	H2ab2,H2ac10,H2ac19,H2ac18,H2ac19,H2ac20,H2ac4,H2ac23,H2aj,H2ac10,H2ac4,H2ac13,H2aj,H2ax,H2az1,H2az2,H2bc1,H2bc4,H2bc21,H2bc12,H2bc7,H2bc15,H2bc3,H2bc11,H2bc12,H2bc13,H2bc14,H2bc15,H2bc22,H2bc7,H2bc22,H2bc11,H2bc12,H2bc13,H2bc14,H2bc15,H2bc18,H2bc21,H2bc22,H2bc4,H2bc6,H2bc7,H2bc8,H2bc3,H2bc8,H2bc14,H2bc12,H2bc13,H2bc4,H2bc6,H2bc8,H2bc6,H2bc8,H2bc18,H2bc4,H2bc6,H2bc7,H2bc8,H2bc18,H2bc12,H2bu1-ps,H…
REACTOME_MEMBRANE_TRAFFICKING	567	3.50922	0.00023432	0.00879258	Aak1,Acbd3,Actb,Actg1,Actr10,Actr1a,Actr2,Actr3,Adrb2,Agfg1,Agpat3,Agtr1a,Akt1,Akt2,Akt3,Alpi,Als2,Als2cl,Amph,Ank1,Ank2,Ank3,Ankrd27,Ankrd28,Ap1b1,Ap1g1,Ap1g2,Ap1m1,Ap1m2,Ap1s1,Ap1s2,Ap1s3,Ap2a1,Ap2a2,Ap2b1,Ap2m1,Ap2s1,Ap3b1,Ap3s1,Ap4b1,Ap4e1,Ap4m1,Ap4s1,Apob,App,Arcn1,Areg,Arf1,Arf3,Arf4,Arf5,Arf6,Arfgap1,Arfgap2,Arfgap3,Arfip2,Arfrp1,Arl1,Arpc1a,Arpc2,Arpc3,Arpc4,Arpc5,Arrb1,Arrb2,Aspscr1,Avp,…
REACTOME_COPI_MEDIATED_ANTEROGRADE_TRANSPORT	94	3.53745	0.00026798	0.00924352	Actr10,Actr1a,Ank1,Ank2,Ank3,Arcn1,Arf1,Arf3,Arf4,Arf5,Arfgap1,Arfgap2,Arfgap3,Bet1,Bet1l,Capza1,Capza2,Capza3,Capzb,Cd55,Cd55b,Cd59b,Cog1,Cog2,Cog3,Cog4,Cog5,Cog6,Cog7,Cog8,Copa,Copb1,Copb2,Cope,Copg1,Copg2,Copz1,Copz2,Dctn1,Dctn2,Dctn3,Dctn4,Dctn5,Dctn6,Dync1h1,Dync1i1,Dync1i2,Dync1li1,Dync1li2,Dynll1,Dynll2,Folr1,Gbf1,Golga2,Golgb1,Gorasp1,Gosr1,Gosr2,Ins2,Kdelr1,Kdelr2,Kdelr3,Napa,Napb,Napg,N…
REACTOME_ERCC6_CSB_AND_EHMT2_G9A_POSITIVELY_REGULATE_RRNA_EXPRESSION	106	3.51532	0.000270286	0.00924352	Cbx3,Chd3,Chd4,Ehmt2,Ercc6,Gatad2a,Gatad2b,H2ab2,H2ac10,H2ac19,H2ac18,H2ac19,H2ac20,H2ac4,H2ac23,H2aj,H2ac10,H2ac4,H2ac13,H2aj,H2ax,H2az1,H2az2,H2bc1,H2bc4,H2bc21,H2bc12,H2bc7,H2bc15,H2bc3,H2bc11,H2bc12,H2bc13,H2bc14,H2bc15,H2bc22,H2bc7,H2bc22,H2bc11,H2bc12,H2bc13,H2bc14,H2bc15,H2bc18,H2bc21,H2bc22,H2bc4,H2bc6,H2bc7,H2bc8,H2bc3,H2bc8,H2bc14,H2bc12,H2bc13,H2bc4,H2bc6,H2bc8,H2bc6,H2bc8,H2bc18,H2bc4…
REACTOME_B_WICH_COMPLEX_POSITIVELY_REGULATES_RRNA_EXPRESSION	119	3.50826	0.000270543	0.00924352	Actb,Baz1b,Ddx21,Dek,Ep300,Ercc6,Gsk3b,H2ab2,H2ac10,H2ac19,H2ac18,H2ac19,H2ac20,H2ac4,H2ac23,H2aj,H2ac10,H2ac4,H2ac13,H2aj,H2ax,H2az1,H2az2,H2bc1,H2bc4,H2bc21,H2bc12,H2bc7,H2bc15,H2bc3,H2bc11,H2bc12,H2bc13,H2bc14,H2bc15,H2bc22,H2bc7,H2bc22,H2bc11,H2bc12,H2bc13,H2bc14,H2bc15,H2bc18,H2bc21,H2bc22,H2bc4,H2bc6,H2bc7,H2bc8,H2bc3,H2bc8,H2bc14,H2bc12,H2bc13,H2bc4,H2bc6,H2bc8,H2bc6,H2bc8,H2bc18,H2bc4,H2b…
REACTOME_AMYLOID_FIBER_FORMATION	130	3.50378	0.000272101	0.00924352	Adam10,Apcs,Aph1a,Aph1b,Aph1c,Apoa1,Apoa4,Apoe,App,B2m,Bace1,Calb1,Calca,Cst3,Fga,Furin,Gga1,Gga2,Gga3,Gsn,H2ab2,H2ac10,H2ac19,H2ac18,H2ac19,H2ac20,H2ac4,H2ac23,H2aj,H2ac10,H2ac4,H2ac13,H2ax,H2az1,H2bc1,H2bc4,H2bc21,H2bc12,H2bc7,H2bc15,H2bc3,H2bc11,H2bc12,H2bc13,H2bc14,H2bc15,H2bc22,H2bc7,H2bc22,H2bc11,H2bc12,H2bc13,H2bc14,H2bc15,H2bc18,H2bc21,H2bc22,H2bc4,H2bc6,H2bc7,H2bc8,H2bc3,H2bc8,H2bc14,H2b…
REACTOME_LAMININ_INTERACTIONS	25	-3.72312	0.000278811	0.039946	Col18a1,Col4a1,Col4a2,Col4a3,Col4a4,Col4a5,Col4a6,Col7a1,Hspg2,Itga1,Itga2,Itga3,Itga6,Itga7,Itgav,Itgb1,Itgb4,Lama1,Lama2,Lama3,Lama4,Lama5,Lamb1,Lamb2,Lamb3,Lamc1,Lamc2,Lamc3,Nid1,Nid2
REACTOME_DNA_STRAND_ELONGATION	30	3.68265	0.000279538	0.00924352	Cdc45,Dna2,Fen1,Gins1,Gins2,Gins3,Gins4,Lig1,Mcm2,Mcm3,Mcm4,Mcm5,Mcm6,Mcm7,Mcm8,Pcna,Pola1,Pola2,Pold1,Pold2,Pold3,Pold4,Prim1,Prim2,Rfc1,Rfc2,Rfc3,Rfc4,Rfc5,Rpa1,Rpa2,Rpa3
REACTOME_MITOTIC_PROMETAPHASE	171	3.48048	0.000287212	0.00924352	Actr1a,Ahctf1,Akap9,Alms1,Aurkb,B9d2,Birc5,Bub1,Bub1b,Bub3,Ccnb1,Ccnb2,Ccp110,Cdc20,Cdca5,Cdca8,Cdk1,Cdk5rap2,Cenpa,Cenpc1,Cenpe,Cenpf,Cenph,Cenpi,Cenpj,Cenpk,Cenpl,Cenpm,Cenpn,Cenpo,Cenpp,Cenpq,Cenps,Cenpt,Cenpu,Cep131,Cep135,Cep152,Cep164,Cep192,Cep250,Cep290,Cep41,Cep43,Cep57,Cep63,Cep70,Cep72,Cep76,Cep78,Cetn2,Ckap5,Clasp1,Clasp2,Clip1,Cntrl,Csnk1d,Csnk1e,Csnk2a1,Csnk2a2,Csnk2b,Dctn1,Dctn2,Dc…
REACTOME_EPIGENETIC_REGULATION_OF_GENE_EXPRESSION	175	3.47531	0.000287394	0.00924352	Actb,Aebp2,Arid4b,Baz1b,Baz2a,Cbx3,Ccnh,Cdk7,Chd3,Chd4,Ddx21,Dek,Dnmt1,Dnmt3a,Dnmt3b,Dnmt3l,Eed,Ehmt2,Ep300,Ercc2,Ercc3,Ercc6,Ezh2,Gatad2a,Gatad2b,Gsk3b,Gtf2h1,Gtf2h2,Gtf2h3,Gtf2h4,Gtf2h5,H2ab2,H2ac10,H2ac19,H2ac18,H2ac19,H2ac20,H2ac4,H2ac23,H2aj,H2ac10,H2ac4,H2ac13,H2aj,H2ax,H2az1,H2az2,H2bc1,H2bc4,H2bc21,H2bc12,H2bc7,H2bc15,H2bc3,H2bc11,H2bc12,H2bc13,H2bc14,H2bc15,H2bc22,H2bc7,H2bc22,H2bc11,H2b…
REACTOME_NONHOMOLOGOUS_END_JOINING_NHEJ	99	3.48378	0.000310752	0.00979492	Abraxas1,Atm,Babam1,Babam2,Bard1,Brca1,Brcc3,Dclre1c,H2ax,H2bc1,H2bc4,H2bc21,H2bc12,H2bc7,H2bc15,H2bc3,H2bc11,H2bc12,H2bc13,H2bc14,H2bc15,H2bc22,H2bc7,H2bc22,H2bc11,H2bc12,H2bc13,H2bc14,H2bc15,H2bc18,H2bc21,H2bc22,H2bc4,H2bc6,H2bc7,H2bc8,H2bc3,H2bc8,H2bc14,H2bc12,H2bc13,H2bc4,H2bc6,H2bc8,H2bc6,H2bc8,H2bc18,H2bc4,H2bc6,H2bc7,H2bc8,H2bc18,H2bc12,H2bu1-ps,H4f16,H4c4,H4f16,H4c1,H4c6,H4c11,H4c18,H4c2,…
REACTOME_SIGNALING_BY_GPCR	355	-3.41651	0.000336221	0.0439114	Abhd12,Abhd6,Abr,Ackr1,Ackr2,Ackr3,Ackr4,Adcy1,Adcy2,Adcy3,Adcy4,Adcy5,Adcy6,Adcy7,Adcy8,Adcy9,Adcyap1,Adcyap1r1,Adgre1,Adgre5,Adgre4,Adgre5,Adm,Adm2,Adora1,Adora2a,Adora2b,Adora3,Adra1a,Adra1b,Adra1d,Adra2a,Adra2b,Adra2c,Adrb1,Adrb2,Adrb3,Agt,Agtr1a,Agtr2,Ahcyl1,Akap13,Akt1,Akt2,Akt3,Anxa1,Apln,Aplnr,App,Arhgef1,Arhgef10,Arhgef10l,Arhgef11,Arhgef12,Arhgef15,Arhgef16,Arhgef17,Arhgef18,Arhgef19,Ar…
REACTOME_COLLAGEN_DEGRADATION	51	-3.52433	0.000362214	0.0439114	Adam10,Adam17,Adam9,Col10a1,Col11a1,Col11a2,Col12a1,Col13a1,Col14a1,Col15a1,Col16a1,Col17a1,Col18a1,Col19a1,Col1a1,Col1a2,Col23a1,Col25a1,Col26a1,Col2a1,Col3a1,Col4a1,Col4a2,Col4a3,Col4a4,Col4a5,Col4a6,Col5a1,Col5a2,Col5a3,Col6a1,Col6a2,Col6a3,Col6a5,Col6a6,Col7a1,Col8a1,Col8a2,Col9a1,Col9a2,Col9a3,Ctsb,Ctsd,Ctsk,Ctsl,Elane,Furin,Mmp1b,Mmp10,Mmp11,Mmp12,Mmp13,Mmp14,Mmp15,Mmp19,Mmp2,Mmp20,Mmp3,Mmp…
REACTOME_POSITIVE_EPIGENETIC_REGULATION_OF_RRNA_EXPRESSION	134	3.40985	0.000375677	0.0116092	Actb,Baz1b,Cbx3,Chd3,Chd4,Ddx21,Dek,Ehmt2,Ep300,Ercc6,Gatad2a,Gatad2b,Gsk3b,H2ab2,H2ac10,H2ac19,H2ac18,H2ac19,H2ac20,H2ac4,H2ac23,H2aj,H2ac10,H2ac4,H2ac13,H2aj,H2ax,H2az1,H2az2,H2bc1,H2bc4,H2bc21,H2bc12,H2bc7,H2bc15,H2bc3,H2bc11,H2bc12,H2bc13,H2bc14,H2bc15,H2bc22,H2bc7,H2bc22,H2bc11,H2bc12,H2bc13,H2bc14,H2bc15,H2bc18,H2bc21,H2bc22,H2bc4,H2bc6,H2bc7,H2bc8,H2bc3,H2bc8,H2bc14,H2bc12,H2bc13,H2bc4,H2b…
REACTOME_CELLULAR_SENESCENCE	218	3.37899	0.000396672	0.0120222	Acd,Ago1,Ago3,Ago4,Anapc1,Anapc10,Anapc11,Anapc15,Anapc16,Anapc2,Anapc4,Anapc5,Anapc7,Asf1a,Atm,Bmi1,Cabin1,Cbx2,Cbx4,Cbx6,Cbx8,Ccna1,Ccna2,Ccne1,Ccne2,Cdc16,Cdc23,Cdc26,Cdc27,Cdk2,Cdk4,Cdk6,Cdkn1a,Cdkn1b,Cdkn2a,Cdkn2b,Cdkn2c,Cdkn2d,Cebpb,E2f1,E2f2,E2f3,Eed,Ehmt1,Ehmt2,Ep400,Erf,Ets1,Ets2,Ezh2,Fos,Fzr1,H1f0,H1f1,H1f2,H1f3,H1f4,H1f5,H2ab2,H2ac10,H2ac19,H2ac18,H2ac19,H2ac20,H2ac4,H2ac23,H2aj,H2ac10…
REACTOME_RUNX1_REGULATES_TRANSCRIPTION_OF_GENES_INVOLVED_IN_DIFFERENTIATION_OF_HSCS	154	3.37762	0.000413224	0.0121905	Abl1,Cbfb,Ccnh,Cdk7,Gata1,Gata2,Gata3,H2ab2,H2ac10,H2ac19,H2ac18,H2ac19,H2ac20,H2ac4,H2ac23,H2aj,H2ac10,H2ac4,H2ac13,H2aj,H2ax,H2az1,H2az2,H2bc1,H2bc4,H2bc21,H2bc12,H2bc7,H2bc15,H2bc3,H2bc11,H2bc12,H2bc13,H2bc14,H2bc15,H2bc22,H2bc7,H2bc22,H2bc11,H2bc12,H2bc13,H2bc14,H2bc15,H2bc18,H2bc21,H2bc22,H2bc4,H2bc6,H2bc7,H2bc8,H2bc3,H2bc8,H2bc14,H2bc12,H2bc13,H2bc4,H2bc6,H2bc8,H2bc6,H2bc8,H2bc18,H2bc4,H2bc…
REACTOME_DNA_REPLICATION_PRE_INITIATION	79	3.41133	0.000417696	0.0121905	Cdc45,Cdc6,Cdc7,Cdk2,Cdt1,Dbf4,E2f1,E2f2,E2f3,Gmnn,Mcm10,Mcm2,Mcm3,Mcm4,Mcm5,Mcm6,Mcm7,Mcm8,Orc1,Orc2,Orc3,Orc4,Orc5,Orc6,Pola1,Pola2,Pole,Pole2,Pole3,Pole4,Prim1,Prim2,Psma1,Psma2,Psma3,Psma4,Psma5,Psma6,Psma7,Psma8,Psmb1,Psmb10,Psmb11,Psmb2,Psmb3,Psmb4,Psmb5,Psmb6,Psmb7,Psmb8,Psmb9,Psmc1,Psmc2,Psmc3,Psmc4,Psmc5,Psmc6,Psmd1,Psmd10,Psmd11,Psmd12,Psmd13,Psmd14,Psmd2,Psmd3,Psmd4,Psmd5,Psmd6,Psmd7,P…
REACTOME_HCMV_EARLY_EVENTS	164	3.36011	0.000436111	0.0124966	Aaas,Cbx1,Creb1,Daxx,Dync1h1,Dync1i1,Dync1i2,Dync1li1,Dync1li2,Dynll1,Dynll2,Eed,Egfr,Elk1,Ezh2,Gps2,H2ac1,H2ac22,H2ac12,H2ac1,H2ac10,H2ac11,H2ac12,H2ac13,H2ac15,H2ac18,H2ac19,H2ac20,H2ac22,H2ac23,H2ac24,H2ac4,H2ac6,H2ac7,H2ac8,H2aj,H2aw,H2ac10,H2ac6,H2ac8,H2ac7,H2ac19,H2ac18,H2ac19,H2ac20,H2ac21,H2ac4,H2ac23,H2aj,H2ac10,H2ac4,H2ac13,H2aw,H2bc1,H2bc4,H2bc21,H2bc12,H2bc7,H2bc15,H2bc3,H2bc11,H2bc12…
REACTOME_RNA_POLYMERASE_I_PROMOTER_ESCAPE	119	3.36416	0.000448886	0.0125101	Cbx3,Ccnh,Cdk7,Ercc2,Ercc3,Gtf2h1,Gtf2h2,Gtf2h3,Gtf2h4,Gtf2h5,H2ab2,H2ac10,H2ac19,H2ac18,H2ac19,H2ac20,H2ac4,H2ac23,H2aj,H2ac10,H2ac4,H2ac13,H2aj,H2ax,H2az1,H2az2,H2bc1,H2bc4,H2bc21,H2bc12,H2bc7,H2bc15,H2bc3,H2bc11,H2bc12,H2bc13,H2bc14,H2bc15,H2bc22,H2bc7,H2bc22,H2bc11,H2bc12,H2bc13,H2bc14,H2bc15,H2bc18,H2bc21,H2bc22,H2bc4,H2bc6,H2bc7,H2bc8,H2bc3,H2bc8,H2bc14,H2bc12,H2bc13,H2bc4,H2bc6,H2bc8,H2bc6…
REACTOME_HCMV_INFECTION	186	3.34571	0.000452458	0.0125101	Aaas,Cbx1,Cebpd,Chmp1a,Chmp2a,Chmp2b,Chmp3,Chmp4b,Chmp4c,Chmp6,Chmp7,Creb1,Daxx,Dync1h1,Dync1i1,Dync1i2,Dync1li1,Dync1li2,Dynll1,Dynll2,Eed,Egfr,Elk1,Ezh2,Gps2,H2ac1,H2ac22,H2ac12,H2ac1,H2ac10,H2ac11,H2ac12,H2ac13,H2ac15,H2ac18,H2ac19,H2ac20,H2ac22,H2ac23,H2ac24,H2ac4,H2ac6,H2ac7,H2ac8,H2aj,H2aw,H2ac10,H2ac6,H2ac8,H2ac7,H2ac19,H2ac18,H2ac19,H2ac20,H2ac21,H2ac4,H2ac23,H2aj,H2ac10,H2ac4,H2ac13,H2aw…
REACTOME_NEGATIVE_EPIGENETIC_REGULATION_OF_RRNA_EXPRESSION	137	3.34527	0.000469114	0.012747	Arid4b,Baz2a,Ccnh,Cdk7,Dnmt1,Dnmt3b,Ercc2,Ercc3,Gtf2h1,Gtf2h2,Gtf2h3,Gtf2h4,Gtf2h5,H2ab2,H2ac10,H2ac19,H2ac18,H2ac19,H2ac20,H2ac4,H2ac23,H2aj,H2ac10,H2ac4,H2ac13,H2aj,H2ax,H2az1,H2az2,H2bc1,H2bc4,H2bc21,H2bc12,H2bc7,H2bc15,H2bc3,H2bc11,H2bc12,H2bc13,H2bc14,H2bc15,H2bc22,H2bc7,H2bc22,H2bc11,H2bc12,H2bc13,H2bc14,H2bc15,H2bc18,H2bc21,H2bc22,H2bc4,H2bc6,H2bc7,H2bc8,H2bc3,H2bc8,H2bc14,H2bc12,H2bc13,H2…
REACTOME_HCMV_LATE_EVENTS	145	3.33019	0.000491297	0.0127931	Aaas,Cebpd,Chmp1a,Chmp2a,Chmp2b,Chmp3,Chmp4b,Chmp4c,Chmp6,Chmp7,H2ac1,H2ac22,H2ac12,H2ac1,H2ac10,H2ac11,H2ac12,H2ac13,H2ac15,H2ac18,H2ac19,H2ac20,H2ac22,H2ac23,H2ac24,H2ac4,H2ac6,H2ac7,H2ac8,H2aj,H2aw,H2ac10,H2ac6,H2ac8,H2ac7,H2ac19,H2ac18,H2ac19,H2ac20,H2ac21,H2ac4,H2ac23,H2aj,H2ac10,H2ac4,H2ac13,H2aw,H2bc1,H2bc4,H2bc21,H2bc12,H2bc7,H2bc15,H2bc3,H2bc11,H2bc12,H2bc13,H2bc14,H2bc15,H2bc22,H2bc7,H2…
REACTOME_MITOTIC_G1_PHASE_AND_G1_S_TRANSITION	139	3.33091	0.000496259	0.0127931	Abl1,Akt1,Akt2,Akt3,Cables1,Ccna1,Ccna2,Ccnb1,Ccnd1,Ccnd2,Ccnd3,Ccne1,Ccne2,Ccnh,Cdc25a,Cdc45,Cdc6,Cdc7,Cdk1,Cdk2,Cdk4,Cdk6,Cdk7,Cdkn1a,Cdkn1b,Cdkn1c,Cdkn2a,Cdkn2b,Cdkn2c,Cdkn2d,Cdt1,Cks1b,Cul1,Dbf4,Dhfr,Dyrk1a,E2f1,E2f2,E2f3,E2f4,E2f5,E2f6,Fbxo5,Gmnn,Hdac1,Jak2,Lin37,Lin52,Lin54,Lin9,Lyn,Max,Mcm10,Mcm2,Mcm3,Mcm4,Mcm5,Mcm6,Mcm7,Mcm8,Mnat1,Mybl2,Myc,Orc1,Orc2,Orc3,Orc4,Orc5,Orc6,Pcna,Pola1,Pola2,P…
REACTOME_VESICLE_MEDIATED_TRANSPORT	589	3.29836	0.00050191	0.0127931	Aak1,Acbd3,Actb,Actg1,Actr10,Actr1a,Actr2,Actr3,Adrb2,Agfg1,Agpat3,Agtr1a,Akt1,Akt2,Akt3,Alb,Alpi,Als2,Als2cl,Ambp,Amph,Ank1,Ank2,Ank3,Ankrd27,Ankrd28,Ap1b1,Ap1g1,Ap1g2,Ap1m1,Ap1m2,Ap1s1,Ap1s2,Ap1s3,Ap2a1,Ap2a2,Ap2b1,Ap2m1,Ap2s1,Ap3b1,Ap3s1,Ap4b1,Ap4e1,Ap4m1,Ap4s1,Apoa1,Apob,Apoe,Apol10b,Apol11a,Apol7a,Apol7b,Apol7c,Apol7e,Apol8,Apol9a,App,Arcn1,Areg,Arf1,Arf3,Arf4,Arf5,Arf6,Arfgap1,Arfgap2,Arfga…
REACTOME_IRE1ALPHA_ACTIVATES_CHAPERONES	48	3.42798	0.00050328	0.0127931	Acadvl,Add1,Arfgap1,Atp6v0d1,Ctdsp2,Cul7,Cxxc1,Dctn1,Ddx11,Dnajb11,Dnajb9,Dnajc3,Edem1,Ern1,Extl1,Extl2,Extl3,Fkbp14,Gfpt1,Gosr2,Gsk3a,Hdgf,Hspa5,Hyou1,Kdelr3,Klhdc3,Lmna,Mydgf,Pdia5,Pdia6,Pla2g4b,Ppp2r5b,Preb,Sec31a,Serp1,Shc1,Srpr,Srprb,Ssr1,Sult1a1,Syvn1,Tatdn2,Tln1,Tpp1,Tspyl2,Wfs1,Wipi1,Xbp1,Yif1a,Zbtb17
REACTOME_MITOTIC_SPINDLE_CHECKPOINT	91	3.31262	0.000570517	0.014272	Ahctf1,Anapc1,Anapc10,Anapc11,Anapc15,Anapc16,Anapc2,Anapc4,Anapc5,Anapc7,Aurkb,B9d2,Birc5,Bub1,Bub1b,Bub3,Cdc16,Cdc20,Cdc23,Cdc26,Cdc27,Cdca8,Cenpa,Cenpc1,Cenpe,Cenpf,Cenph,Cenpi,Cenpk,Cenpl,Cenpm,Cenpn,Cenpo,Cenpp,Cenpq,Cenps,Cenpt,Cenpu,Ckap5,Clasp1,Clasp2,Clip1,Dsn1,Dync1h1,Dync1i1,Dync1i2,Dync1li1,Dync1li2,Dynll1,Dynll2,Ercc6l,Incenp,Itgb3bp,Kif18a,Kif2a,Kif2b,Kif2c,Knl1,Kntc1,Mad1l1,Mad2l1,…
REACTOME_RESOLUTION_OF_SISTER_CHROMATID_COHESION	98	3.29903	0.00058611	0.014433	Ahctf1,Aurkb,B9d2,Birc5,Bub1,Bub1b,Bub3,Ccnb1,Ccnb2,Cdc20,Cdca5,Cdca8,Cdk1,Cenpa,Cenpc1,Cenpe,Cenpf,Cenph,Cenpi,Cenpk,Cenpl,Cenpm,Cenpn,Cenpo,Cenpp,Cenpq,Cenps,Cenpt,Cenpu,Ckap5,Clasp1,Clasp2,Clip1,Dsn1,Dync1h1,Dync1i1,Dync1i2,Dync1li1,Dync1li2,Dynll1,Dynll2,Ercc6l,Hdac8,Incenp,Itgb3bp,Kif18a,Kif2a,Kif2b,Kif2c,Knl1,Kntc1,Mad1l1,Mad2l1,Mapre1,Mis12,Ndc80,Nde1,Ndel1,Nsl1,Nudc,Nuf2,Nup107,Nup133,Nup…
REACTOME_CHEMOKINE_RECEPTORS_BIND_CHEMOKINES	18	-3.61661	0.000591665	0.0666046	Ackr2,Ackr3,Ackr4,Ccl1,Ccl11,Ccl11,Ccl2,Ccl7,Ccl17,Ccl19,Ccl2,Ccl20,Ccl21a,Ccl22,Ccl25,Ccl27a,Ccl28,Ccl3,Ccl3,Ccl4,Ccl5,Ccl7,Ccr1,Ccr10,Ccr2,Ccr3,Ccr4,Ccr5,Ccr6,Ccr7,Ccr8,Ccr9,Ccrl2,Cx3cl1,Cx3cr1,Cxcl1,Cxcl2,Cxcl3,Cxcl10,Cxcl11,Cxcl12,Cxcl13,Cxcl16,Cxcl1,Cxcl2,Cxcl5,Cxcl5,Cxcl9,Cxcr1,Cxcr2,Cxcr3,Cxcr4,Cxcr5,Cxcr6,Pf4,Ppbp,Xcl1,Xcl1,Xcr1
REACTOME_INTRA_GOLGI_AND_RETROGRADE_GOLGI_TO_ER_TRAFFIC	188	3.2687	0.000598335	0.0144852	Actr10,Actr1a,Agpat3,Alpi,Arcn1,Arf1,Arf3,Arf4,Arf5,Arfgap1,Arfgap2,Arfgap3,Arfip2,Arfrp1,Arl1,Bet1l,Bicd1,Bicd2,Bnip1,Capza1,Capza2,Capza3,Capzb,Cenpe,Cog1,Cog2,Cog3,Cog4,Cog5,Cog6,Cog7,Cog8,Copa,Copb1,Copb2,Cope,Copg1,Copg2,Copz1,Copz2,Cux1,Cyth1,Cyth2,Cyth3,Cyth4,Dctn1,Dctn2,Dctn3,Dctn4,Dctn5,Dctn6,Dync1h1,Dync1i1,Dync1i2,Dync1li1,Dync1li2,Dynll1,Dynll2,Galnt1,Galnt2,Gbf1,Gcc1,Gcc2,Golga1,Golg…
REACTOME_RUNX1_REGULATES_GENES_INVOLVED_IN_MEGAKARYOCYTE_DIFFERENTIATION_AND_PLATELET_FUNCTION	122	3.27529	0.000606613	0.0144852	Ago1,Ago3,Ago4,Ash2l,Cbfb,Dpy30,Ep300,Gata1,Gp1ba,H2ab2,H2ac10,H2ac19,H2ac18,H2ac19,H2ac20,H2ac4,H2ac23,H2aj,H2ac10,H2ac4,H2ac13,H2aj,H2ax,H2az1,H2az2,H2bc1,H2bc4,H2bc21,H2bc12,H2bc7,H2bc15,H2bc3,H2bc11,H2bc12,H2bc13,H2bc14,H2bc15,H2bc22,H2bc7,H2bc22,H2bc11,H2bc12,H2bc13,H2bc14,H2bc15,H2bc18,H2bc21,H2bc22,H2bc4,H2bc6,H2bc7,H2bc8,H2bc3,H2bc8,H2bc14,H2bc12,H2bc13,H2bc4,H2bc6,H2bc8,H2bc6,H2bc8,H2bc1…
REACTOME_OXIDATIVE_STRESS_INDUCED_SENESCENCE	151	3.23777	0.000670333	0.0157678	Ago1,Ago3,Ago4,Bmi1,Cbx2,Cbx4,Cbx6,Cbx8,Cdk4,Cdk6,Cdkn2a,Cdkn2b,Cdkn2c,Cdkn2d,E2f1,E2f2,E2f3,Eed,Ezh2,Fos,H2ab2,H2ac10,H2ac19,H2ac18,H2ac19,H2ac20,H2ac4,H2ac23,H2aj,H2ac10,H2ac4,H2ac13,H2aj,H2ax,H2az1,H2az2,H2bc1,H2bc4,H2bc21,H2bc12,H2bc7,H2bc15,H2bc3,H2bc11,H2bc12,H2bc13,H2bc14,H2bc15,H2bc22,H2bc7,H2bc22,H2bc11,H2bc12,H2bc13,H2bc14,H2bc15,H2bc18,H2bc21,H2bc22,H2bc4,H2bc6,H2bc7,H2bc8,H2bc3,H2bc8,…
REACTOME_DNA_DOUBLE_STRAND_BREAK_RESPONSE	107	3.23884	0.000705268	0.0163456	Abl1,Abraxas1,Apbb1,Atm,Babam1,Babam2,Bap1,Bard1,Baz1b,Brca1,Brcc3,Chek2,Eya1,Eya2,Eya3,Eya4,H2ax,H2bc1,H2bc4,H2bc21,H2bc12,H2bc7,H2bc15,H2bc3,H2bc11,H2bc12,H2bc13,H2bc14,H2bc15,H2bc22,H2bc7,H2bc22,H2bc11,H2bc12,H2bc13,H2bc14,H2bc15,H2bc18,H2bc21,H2bc22,H2bc4,H2bc6,H2bc7,H2bc8,H2bc3,H2bc8,H2bc14,H2bc12,H2bc13,H2bc4,H2bc6,H2bc8,H2bc6,H2bc8,H2bc18,H2bc4,H2bc6,H2bc7,H2bc8,H2bc18,H2bc12,H2bu1-ps,H4f1…
REACTOME_RNA_POLYMERASE_I_TRANSCRIPTION	139	3.20352	0.000758717	0.0173295	Cavin1,Cbx3,Ccnh,Cdk7,Chd3,Chd4,Ehmt2,Ercc2,Ercc3,Ercc6,Gatad2a,Gatad2b,Gtf2h1,Gtf2h2,Gtf2h3,Gtf2h4,Gtf2h5,H2ab2,H2ac10,H2ac19,H2ac18,H2ac19,H2ac20,H2ac4,H2ac23,H2aj,H2ac10,H2ac4,H2ac13,H2aj,H2ax,H2az1,H2az2,H2bc1,H2bc4,H2bc21,H2bc12,H2bc7,H2bc15,H2bc3,H2bc11,H2bc12,H2bc13,H2bc14,H2bc15,H2bc22,H2bc7,H2bc22,H2bc11,H2bc12,H2bc13,H2bc14,H2bc15,H2bc18,H2bc21,H2bc22,H2bc4,H2bc6,H2bc7,H2bc8,H2bc3,H2bc8…
REACTOME_RHO_GTPASE_EFFECTORS	320	3.1389	0.000887032	0.0199709	Abi1,Abi2,Abl1,Actb,Actg1,Actr2,Actr3,Ahctf1,Ar,Arpc1a,Arpc1b,Arpc2,Arpc3,Arpc4,Arpc5,Aurkb,B9d2,Baiap2,Birc5,Brk1,Btk,Bub1,Bub1b,Bub3,Calm1,Cdc20,Cdc25c,Cdc42,Cdca8,Cdh1,Cdkn1b,Cenpa,Cenpc1,Cenpe,Cenpf,Cenph,Cenpi,Cenpk,Cenpl,Cenpm,Cenpn,Cenpo,Cenpp,Cenpq,Cenps,Cenpt,Cenpu,Cfl1,Cftr,Cit,Ckap5,Clasp1,Clasp2,Clip1,Ctnna1,Ctnnb1,Cttn,Cyba,Cybb,Cyfip1,Cyfip2,Daam1,Diaph1,Diaph2,Diaph3,Dlg4,Dsn1,Dvl1…
REACTOME_ALPHA_DEFENSINS	9	-4.09419	0.000901065	0.0946719	Art1,Cd4,Defa17,Defa23,Defa3,Defa17,Defa3,Defa32,Defa17,Defa3,Defa17,Defa3,Defa21,Defa24,Defa30,Defa34,Defa35,Defa37,Defa41,Defa17,Defa2,Defa20,Defa21,Defa23,Defa24,Defa28,Defa3,Defa30,Defa31,Defa32,Defa34,Defa35,Defa37,Defa41,Defa5,Gm10334,Gm5771,Prss1,Prss2,Prss3,Try10,Try4,Try5,Try4
REACTOME_TRANSCRIPTIONAL_REGULATION_BY_RUNX1	246	3.1154	0.000972447	0.0214692	Abl1,Actl6a,Actl6b,Ago1,Ago2,Ago3,Ago4,Arid1a,Arid1b,Arid2,Ash2l,Auts2,Axin1,Blk,Bmi1,Cbfb,Cbx2,Cbx4,Cbx6,Cbx8,Ccnd1,Ccnd2,Ccnd3,Ccnh,Cdk6,Cdk7,Cldn5,Cr1l,Crebbp,Csf2,Csnk2a1,Csnk2a2,Csnk2b,Ctla4,Ctsk,Ctsl,Ctsl,Dpy30,Elf1,Elf2,Ep300,Esr1,Foxp3,Gata1,Gata2,Gata3,Gp1ba,Gpam,H2ab2,H2ac10,H2ac19,H2ac18,H2ac19,H2ac20,H2ac4,H2ac23,H2aj,H2ac10,H2ac4,H2ac13,H2aj,H2ax,H2az1,H2az2,H2bc1,H2bc4,H2bc21,H2bc12…
REACTOME_SENESCENCE_ASSOCIATED_SECRETORY_PHENOTYPE_SASP	137	3.12686	0.000980828	0.0214692	Anapc1,Anapc10,Anapc11,Anapc15,Anapc16,Anapc2,Anapc4,Anapc5,Anapc7,Ccna1,Ccna2,Cdc16,Cdc23,Cdc26,Cdc27,Cdk2,Cdk4,Cdk6,Cdkn1a,Cdkn1b,Cdkn2a,Cdkn2b,Cdkn2c,Cdkn2d,Cebpb,Ehmt1,Ehmt2,Fos,Fzr1,H2ab2,H2ac10,H2ac19,H2ac18,H2ac19,H2ac20,H2ac4,H2ac23,H2aj,H2ac10,H2ac4,H2ac13,H2aj,H2ax,H2az1,H2az2,H2bc1,H2bc4,H2bc21,H2bc12,H2bc7,H2bc15,H2bc3,H2bc11,H2bc12,H2bc13,H2bc14,H2bc15,H2bc22,H2bc7,H2bc22,H2bc11,H2bc…
REACTOME_TRANSLATION	287	3.07615	0.00111558	0.0240844	Aars,Aars2,Aimp1,Aimp2,Apeh,Aurkaip1,Cars,Cars2,Chchd1,Dap3,Dars,Dars2,Ddost,Ears2,Eef1a1,Eef1a2,Eef1b2,Eef1d,Eef1e1,Eef1g,Eef2,Eif1ax,Eif2b1,Eif2b2,Eif2b3,Eif2b4,Eif2b5,Eif2s1,Eif2s2,Eif2s3x,Eif3a,Eif3b,Eif3c,Eif3d,Eif3e,Eif3f,Eif3g,Eif3h,Eif3i,Eif3j1,Eif3j2,Eif3k,Eif3l,Eif3m,Eif4a1,Eif4a2,Eif4b,Eif4e,Eif4ebp1,Eif4g1,Eif4h,Eif5,Eif5b,Eprs,Eral1,Etf1,Fars2,Farsa,Farsb,Fau,Gadd45gip1,Gars,Gfm1,Gfm…
REACTOME_COMPLEX_I_BIOGENESIS	55	3.1558	0.00114058	0.0242912	Acad9,Ecsit,mt-Nd1,mt-Nd2,mt-Nd3,mt-Nd4,mt-Nd5,mt-Nd6,Ndufa1,Ndufa10,Ndufa11,Ndufa12,Ndufa13,Ndufa2,Ndufa3,Ndufa5,Ndufa6,Ndufa7,Ndufa8,Ndufa9,Ndufab1,Ndufaf1,Ndufaf2,Ndufaf3,Ndufaf4,Ndufaf5,Ndufaf6,Ndufaf7,Ndufb1,Ndufb10,Ndufb11,Ndufb2,Ndufb3,Ndufb4,Ndufb5,Ndufb6,Ndufb7,Ndufb8,Ndufb9,Ndufc1,Ndufc2,Ndufs1,Ndufs2,Ndufs3,Ndufs4,Ndufs5,Ndufs6,Ndufs7,Ndufs8,Ndufv1,Ndufv2,Ndufv3,Nubpl,Timmdc1,Tmem126b,…
REACTOME_FORMATION_OF_THE_BETA_CATENIN_TCF_TRANSACTIVATING_COMPLEX	120	3.08018	0.00115917	0.024358	Ash2l,Axin2,Bcl9,Bcl9l,Cdc73,Crebbp,Ctnnb1,Ep300,H2ab2,H2ac10,H2ac19,H2ac18,H2ac19,H2ac20,H2ac4,H2ac23,H2aj,H2ac10,H2ac4,H2ac13,H2aj,H2ax,H2az1,H2az2,H2bc1,H2bc4,H2bc21,H2bc12,H2bc7,H2bc15,H2bc3,H2bc11,H2bc12,H2bc13,H2bc14,H2bc15,H2bc22,H2bc7,H2bc22,H2bc11,H2bc12,H2bc13,H2bc14,H2bc15,H2bc18,H2bc21,H2bc22,H2bc4,H2bc6,H2bc7,H2bc8,H2bc3,H2bc8,H2bc14,H2bc12,H2bc13,H2bc4,H2bc6,H2bc8,H2bc6,H2bc8,H2bc18…
REACTOME_ESTROGEN_DEPENDENT_GENE_EXPRESSION	170	3.04643	0.00124908	0.025902	Ago1,Ago2,Ago3,Ago4,Atf2,Axin1,Bcl2,Carm1,Cbfb,Ccnd1,Ccnt1,Cdk9,Chd1,Cited1,Crebbp,Ctsd,Cxcl12,Cxxc5,Ddx5,Ebag9,Ep300,Erbb4,Esr1,Fkbp4,Fos,Fosb,Foxa1,Gata3,Gpam,Greb1,Gtf2a1,Gtf2a2,Gtf2f1,Gtf2f2,H2ab2,H2ac10,H2ac19,H2ac18,H2ac19,H2ac20,H2ac4,H2ac23,H2aj,H2ac10,H2ac4,H2ac13,H2aj,H2ax,H2az1,H2az2,H2bc1,H2bc4,H2bc21,H2bc12,H2bc7,H2bc15,H2bc3,H2bc11,H2bc12,H2bc13,H2bc14,H2bc15,H2bc22,H2bc7,H2bc22,H2b…
REACTOME_CRISTAE_FORMATION	31	3.18801	0.00130303	0.0265387	Apoo,Apool,Atp5a1,Atp5b,Atp5c1,Atp5d,Atp5e,Atp5g1,Atp5g2,Atp5g3,Atp5k,Atp5j2,Atp5l,Atp5pb,Atp5h,Atp5j,Atp5o,Chchd3,Chchd6,Dmac2l,Dnajc11,Hspa9,Immt,Micos10,Micos13,mt-Atp6,mt-Atp8,Mtx1,Mtx2,Samm50,Tmem11
REACTOME_ACTIVATION_OF_ANTERIOR_HOX_GENES_IN_HINDBRAIN_DEVELOPMENT_DURING_EARLY_EMBRYOGENESIS	138	3.0364	0.00131346	0.0265387	Ajuba,Ash2l,Cnot6,Cnot9,Crebbp,Ctcf,Eed,Egr2,Ep300,Ezh2,H2ab2,H2ac10,H2ac19,H2ac18,H2ac19,H2ac20,H2ac4,H2ac23,H2aj,H2ac10,H2ac4,H2ac13,H2aj,H2ax,H2az1,H2az2,H2bc1,H2bc4,H2bc21,H2bc12,H2bc7,H2bc15,H2bc3,H2bc11,H2bc12,H2bc13,H2bc14,H2bc15,H2bc22,H2bc7,H2bc22,H2bc11,H2bc12,H2bc13,H2bc14,H2bc15,H2bc18,H2bc21,H2bc22,H2bc4,H2bc6,H2bc7,H2bc8,H2bc3,H2bc8,H2bc14,H2bc12,H2bc13,H2bc4,H2bc6,H2bc8,H2bc6,H2bc8…
REACTOME_RNA_POLYMERASE_II_TRANSCRIPTION	1212	3.00215	0.00135484	0.0270282	Abca6,Abl1,Actl6a,Actl6b,Aff4,Ago1,Ago2,Ago3,Ago4,Agrp,Aifm2,Akt1,Akt2,Akt3,Alyref,Anapc1,Anapc10,Anapc11,Anapc15,Anapc16,Anapc2,Anapc4,Anapc5,Anapc7,Apaf1,Apoe,Ar,Arid1a,Arid1b,Arid2,Arid3a,Ash2l,Atad2,Atf2,Atm,Atp1b4,Atr,Atrip,Atxn3,Aurka,Aurkb,Auts2,Axin1,Banp,Bard1,Bax,Bbc3,Bcl2l11,Bcl2l14,Bcl6,Bdnf,Bglap,Bglap2,Bglap3,Bid,Birc5,Blk,Blm,Bmi1,Bmp2,Bnip3l,Brca1,Brd1,Brd2,Brd7,Brip1,Brpf1,Brpf3,…
REACTOME_NERVOUS_SYSTEM_DEVELOPMENT	507	-2.96438	0.00155213	0.152885	Abl1,Abl2,Ablim1,Ablim2,Ablim3,Actb,Actg1,Actr2,Actr3,Adam10,Adgrg6,Adgrv1,Agap2,Agrn,Akap5,Alcam,Ank1,Ank2,Ank3,Ap2a1,Ap2a2,Ap2b1,Ap2m1,Ap2s1,Aph1a,Aph1b,Aph1c,Arhgap35,Arhgap39,Arhgef11,Arhgef12,Arhgef28,Arhgef7,Arpc1a,Arpc1b,Arpc2,Arpc3,Arpc4,Arpc5,Artn,Cacna1c,Cacna1d,Cacna1g,Cacna1h,Cacna1i,Cacna1s,Cacnb1,Cacnb2,Cacnb3,Cacnb4,Cap1,Cap2,Casc3,Cd24a,Cd72,Cdc42,Cdk5,Cdk5r1,Cfl1,Chl1,Clasp1,Clas…
REACTOME_SIGNALING_BY_NOTCH	259	2.96454	0.001586	0.0312442	Acta2,Adam10,Adam17,Ago1,Ago2,Ago3,Ago4,Akt1,Aph1a,Aph1b,Aph1c,Arrb1,Arrb2,Atp2a1,Atp2a2,Atp2a3,B4galt1,Ccnc,Ccnd1,Cdk8,Cntn1,Creb1,Crebbp,Cul1,Dlgap5,Dlk1,Dll1,Dll4,Dner,Dtx1,Dtx2,Dtx4,E2f1,E2f3,Egf,Egfr,Elf3,Ep300,Fabp7,Fbxw7,Fcer2a,Flt4,Furin,Gzmb,H2ab2,H2ac10,H2ac19,H2ac18,H2ac19,H2ac20,H2ac4,H2ac23,H2aj,H2ac10,H2ac4,H2ac13,H2aj,H2ax,H2az1,H2az2,H2bc1,H2bc4,H2bc21,H2bc12,H2bc7,H2bc15,H2bc3,H2…
REACTOME_NON_INTEGRIN_MEMBRANE_ECM_INTERACTIONS	51	-3.00386	0.00169996	0.155506	Actn1,Agrn,Cask,Col10a1,Col11a1,Col11a2,Col1a1,Col1a2,Col2a1,Col3a1,Col4a1,Col4a2,Col4a3,Col4a4,Col4a5,Col4a6,Col5a1,Col5a2,Col5a3,Dag1,Ddr1,Ddr2,Dmd,Fgf2,Fn1,Hspg2,Itga2,Itga6,Itgav,Itgb1,Itgb3,Itgb4,Itgb5,Lama1,Lama2,Lama3,Lama4,Lama5,Lamb1,Lamb2,Lamb3,Lamc1,Lamc2,Lamc3,Nrxn1,Ntn4,Pdgfa,Pdgfb,Prkca,Sdc1,Sdc2,Sdc3,Sdc4,Tgfb1,Thbs1,Tnc,Trappc4,Ttr,Vtn
REACTOME_COPII_MEDIATED_VESICLE_TRANSPORT	63	2.98335	0.00172779	0.0336173	Ankrd28,Areg,Bet1,Cd59b,Cnih1,Cnih2,Cnih3,Col7a1,Csnk1d,Ctsc,Ctsz,F5,F8,Folr1,Golga2,Gorasp1,Gosr2,Gria1,Lman1,Lman1l,Lman2,Lman2l,Mcfd2,Napa,Napb,Napg,Nsf,Ppp6c,Ppp6r1,Ppp6r3,Preb,Rab1a,Rab1b,Sar1b,Scfd1,Sec13,Sec16a,Sec16b,Sec22a,Sec22b,Sec22c,Sec23a,Sec23ip,Sec24a,Sec24b,Sec24c,Sec24d,Sec31a,Serpina1b,Serpina1e,Stx17,Stx5a,Tbc1d20,Tfg,Tgfa,Tmed10,Tmed2,Trappc1,Trappc10,Trappc2,Trappc2l,Trappc3…
REACTOME_ACTIVATION_OF_THE_PRE_REPLICATIVE_COMPLEX	29	3.04774	0.00175758	0.0337799	Cdc45,Cdc6,Cdc7,Cdk2,Cdt1,Dbf4,Gmnn,Mcm10,Mcm2,Mcm3,Mcm4,Mcm5,Mcm6,Mcm7,Mcm8,Orc1,Orc2,Orc3,Orc4,Orc5,Orc6,Pola1,Pola2,Pole,Pole2,Pole3,Pole4,Prim1,Prim2,Rpa1,Rpa2,Rpa3,Rpa2
REACTOME_NCAM1_INTERACTIONS	30	-3.05035	0.00177608	0.155506	Agrn,Artn,Cacna1c,Cacna1d,Cacna1g,Cacna1h,Cacna1i,Cacna1s,Cacnb1,Cacnb2,Cacnb3,Cacnb4,Cntn2,Col2a1,Col3a1,Col4a1,Col4a2,Col4a3,Col4a4,Col4a5,Col5a1,Col5a2,Col5a3,Col6a1,Col6a2,Col6a3,Col6a5,Col6a6,Col9a1,Col9a2,Col9a3,Gdnf,Gfra1,Gfra2,Gfra4,Ncam1,Ncan,Nrtn,Prnp,Pspn,St8sia2,St8sia4
REACTOME_G_ALPHA_I_SIGNALLING_EVENTS	152	-2.90853	0.00195728	0.162351	Ackr3,Adcy1,Adcy2,Adcy3,Adcy4,Adcy5,Adcy6,Adcy7,Adcy8,Adcy9,Adora1,Adora3,Adra2a,Adra2b,Adra2c,Agt,Agtr2,Ahcyl1,Anxa1,Apln,Aplnr,App,Bdkrb1,Bdkrb2,C3,C3ar1,Hc,C5ar1,Calm1,Camk2a,Camk2b,Camk2d,Camk2g,Camk4,Camkk1,Camkk2,Casr,Ccl1,Ccl11,Ccl2,Ccl7,Ccl19,Ccl20,Ccl21a,Ccl6,Ccl9,Ccl25,Ccl27a,Ccl28,Ccl4,Ccl4,Ccl5,Ccr1,Ccr10,Ccr2,Ccr3,Ccr4,Ccr5,Ccr6,Ccr7,Ccr8,Ccr9,Cdk5,Chrm2,Chrm4,Cnr1,Cnr2,Cort,Creb1,Cx…
REACTOME_HATS_ACETYLATE_HISTONES	171	2.89959	0.00199003	0.0374223	Actb,Actl6a,Atf2,Atxn7,Atxn7l3,Brd1,Brd8,Brpf1,Brpf3,Clock,Crebbp,Dmap1,Dr1,Elp1,Elp2,Elp3,Elp4,Elp5,Elp6,Eny2,Ep300,Ep400,Epc1,H2ac1,H2ac22,H2ac12,H2ac1,H2ac10,H2ac11,H2ac12,H2ac13,H2ac15,H2ac18,H2ac19,H2ac20,H2ac22,H2ac23,H2ac24,H2ac4,H2ac6,H2ac7,H2ac8,H2aj,H2aw,H2ac10,H2ac6,H2ac8,H2ac7,H2ac19,H2ac18,H2ac19,H2ac20,H2ac21,H2ac4,H2ac23,H2aj,H2ac10,H2ac4,H2ac13,H2aw,H2bc1,H2bc4,H2bc21,H2bc12,H2bc7…
REACTOME_SUMOYLATION	180	2.89959	0.00199459	0.0374223	Aaas,Ar,Aurka,Aurkb,Birc5,Blm,Bmi1,Brca1,Cbx2,Cbx4,Cbx5,Cbx8,Cdca8,Cdkn2a,Cetn2,Chd3,Crebbp,Ctbp1,Daxx,Ddx17,Ddx5,Dnmt1,Dnmt3a,Dnmt3b,Eid3,Ep300,Esr1,Foxl2,H4f16,H4c4,H4f16,H4c1,H4c6,H4c11,H4c18,H4c2,H4c1,H4c3,H4f16,H4c14,H4c3,H4c17,H4c1,H4c11,H4c12,H4c14,H4c17,H4c18,H4c2,H4c3,H4c4,H4c6,H4c8,H4c9,H4f16,H4c3,H4c12,H4c14,H4c8,Hdac1,Hdac2,Hdac4,Hdac7,Herc2,Hic1,Hipk2,Hnrnpc,Hnrnpk,Ikbke,Ikbkg,Incenp…
REACTOME_HDR_THROUGH_HOMOLOGOUS_RECOMBINATION_HRR	61	2.91072	0.00215885	0.0400276	Atm,Atr,Atrip,Bard1,Blm,Brca1,Brca2,Brip1,Chek1,Dna2,Eme1,Eme2,Exo1,Gen1,Hus1,Kat5,Mre11a,Mus81,Nbn,Palb2,Pcna,Pold1,Pold2,Pold3,Pold4,Pole,Pole2,Pole3,Pole4,Polh,Polk,Rad1,Rad17,Rad50,Rad51,Rad51ap1,Rad51b,Rad51c,Rad51d,Rad9a,Rad9b,Rbbp8,Rfc1,Rfc2,Rfc3,Rfc4,Rfc5,Rhno1,Rmi1,Rmi2,Rpa1,Rpa2,Rpa3,Rps27a,Rtel1,Slx1b,Slx1b,Slx4,Spidr,Top3a,Topbp1,Uba52,Ubb,Ubc,Wrn,Xrcc2,Xrcc3
REACTOME_TRANSCRIPTIONAL_REGULATION_OF_GRANULOPOIESIS	115	2.8586	0.00233385	0.0427691	Cbfb,Cdk2,Cdk4,Cdkn1a,Cebpa,Cebpb,Cebpe,Creb1,Csf3r,Dek,E2f1,Ep300,Fli1,Gata2,Gfi1,H2ab2,H2ac10,H2ac19,H2ac18,H2ac19,H2ac20,H2ac4,H2ac23,H2aj,H2ac10,H2ac4,H2ac13,H2aj,H2ax,H2az1,H2az2,H2bc1,H2bc4,H2bc21,H2bc12,H2bc7,H2bc15,H2bc3,H2bc11,H2bc12,H2bc13,H2bc14,H2bc15,H2bc22,H2bc7,H2bc22,H2bc11,H2bc12,H2bc13,H2bc14,H2bc15,H2bc18,H2bc21,H2bc22,H2bc4,H2bc6,H2bc7,H2bc8,H2bc3,H2bc8,H2bc14,H2bc12,H2bc13,H2…
REACTOME_DEFENSINS	11	-3.39392	0.0023804	0.187576	Art1,Ccr2,Ccr6,Cd4,Defa17,Defa23,Defa3,Defa17,Defa3,Defa32,Defa17,Defa3,Defa17,Defa3,Defa21,Defa24,Defa30,Defa34,Defa35,Defa37,Defa41,Defa17,Defa2,Defa20,Defa21,Defa23,Defa24,Defa28,Defa3,Defa30,Defa31,Defa32,Defa34,Defa35,Defa37,Defa41,Defa5,Defb1,Defb14,Defb14,Defb12,Defb12,Defb15,Defb34,Defb15,Defb34,Defb13,Defb13,Defb41,Defb18,Defb28,Defb29,Defb21,Defb19,Defb36,Defb25,Defb26,Defb22,Defb20,Def…
REACTOME_HDACS_DEACETYLATE_HISTONES	125	2.84355	0.00242272	0.0438875	Arid4a,Arid4b,Brms1,Chd3,Chd4,Gatad2a,Gatad2b,Gps2,H2ac1,H2ac22,H2ac12,H2ac1,H2ac10,H2ac11,H2ac12,H2ac13,H2ac15,H2ac18,H2ac19,H2ac20,H2ac22,H2ac23,H2ac24,H2ac4,H2ac6,H2ac7,H2ac8,H2aj,H2aw,H2ac10,H2ac6,H2ac8,H2ac7,H2ac19,H2ac18,H2ac19,H2ac20,H2ac21,H2ac4,H2ac23,H2aj,H2ac10,H2ac4,H2ac13,H2aw,H2bc1,H2bc4,H2bc21,H2bc12,H2bc7,H2bc15,H2bc3,H2bc11,H2bc12,H2bc13,H2bc14,H2bc15,H2bc22,H2bc7,H2bc22,H2bc18,H…
REACTOME_ACTIVATION_OF_ATR_IN_RESPONSE_TO_REPLICATION_STRESS	32	2.91167	0.00250903	0.0449344	Atr,Atrip,Cdc25a,Cdc25c,Cdc45,Cdc6,Cdc7,Cdk2,Chek1,Clspn,Dbf4,Hus1,Mcm10,Mcm2,Mcm3,Mcm4,Mcm5,Mcm6,Mcm7,Mcm8,Orc1,Orc2,Orc3,Orc4,Orc5,Orc6,Rad1,Rad17,Rad9a,Rad9b,Rfc2,Rfc3,Rfc4,Rfc5,Rpa1,Rpa2,Rpa3
REACTOME_ACTIVATED_PKN1_STIMULATES_TRANSCRIPTION_OF_AR_ANDROGEN_RECEPTOR_REGULATED_GENES_KLK2_AND_KLK3	102	2.81366	0.00270507	0.0475307	Ar,H2ab2,H2ac10,H2ac19,H2ac18,H2ac19,H2ac20,H2ac4,H2ac23,H2aj,H2ac10,H2ac4,H2ac13,H2aj,H2ax,H2az1,H2az2,H2bc1,H2bc4,H2bc21,H2bc12,H2bc7,H2bc15,H2bc3,H2bc11,H2bc12,H2bc13,H2bc14,H2bc15,H2bc22,H2bc7,H2bc22,H2bc11,H2bc12,H2bc13,H2bc14,H2bc15,H2bc18,H2bc21,H2bc22,H2bc4,H2bc6,H2bc7,H2bc8,H2bc3,H2bc8,H2bc14,H2bc12,H2bc13,H2bc4,H2bc6,H2bc8,H2bc6,H2bc8,H2bc18,H2bc4,H2bc6,H2bc7,H2bc8,H2bc18,H2bc12,H2bu1-p…
REACTOME_FORMATION_OF_ATP_BY_CHEMIOSMOTIC_COUPLING	18	3.04328	0.00271432	0.0475307	Atp5a1,Atp5b,Atp5c1,Atp5d,Atp5e,Atp5g1,Atp5g2,Atp5g3,Atp5k,Atp5j2,Atp5l,Atp5pb,Atp5h,Atp5j,Atp5o,Dmac2l,mt-Atp6,mt-Atp8
REACTOME_CELLULAR_RESPONSES_TO_EXTERNAL_STIMULI	677	2.77207	0.00282373	0.0489033	Aaas,Abcc1,Acd,Actr10,Actr1a,Ago1,Ago3,Ago4,Ajuba,Akt1s1,Alb,Anapc1,Anapc10,Anapc11,Anapc15,Anapc16,Anapc2,Anapc4,Anapc5,Anapc7,Apoa1,Apob,Aqp8,Ar,Arnt,Arntl,Asf1a,Asns,Atf2,Atf3,Atf4,Atf5,Atm,Atox1,Atp6v0b,Atp6v0c,Atp6v0d1,Atp6v0d2,Atp6v0e,Atp6v0e2,Atp6v1a,Atp6v1b1,Atp6v1b2,Atp6v1c1,Atp6v1c2,Atp6v1d,Atp6v1e1,Atp6v1e2,Atp6v1f,Atp6v1g1,Atp6v1g2,Atp6v1g3,Atp6v1h,Atp7a,Atr,Bach1,Bag1,Bag2,Bag3,Bag4,…
REACTOME_IMMUNOREGULATORY_INTERACTIONS_BETWEEN_A_LYMPHOID_AND_A_NON_LYMPHOID_CELL	59	-2.81399	0.0029266	0.219635	B2m,C3,Cd160,Cd19,Cd1d1,Cd200,Cd200r1,Cd22,Cd226,Cd247,Cd300a,Cd300c,Cd300e,Cd300lb,Cd300ld,Cd300lf,Cd300lg,Cd33,Cd34,Cd3d,Cd3e,Cd3g,Cd40,Cd40lg,Cd81,Cd8a,Cd8b1,Cd96,Cdh1,Clec2h,Clec4g,Col17a1,Col1a1,Col1a2,Col2a1,Col3a1,Colec12,Crtam,Cxadr,Fcgr1,Fcgr2b,Fcgr4,Hcst,H2-D1,H2-Q10,H2-Q2,H2-Q7,Gm7030,H2-Bl,H2-D1,H2-M2,H2-M3,H2-Q10,H2-Q2,H2-Q7,H2-T23,H2-D1,H2-M3,H2-Q10,H2-Q2,H2-Q7,H2-T23,H2-T23,Gm7030,…
REACTOME_ASSEMBLY_OF_THE_PRE_REPLICATIVE_COMPLEX	64	2.80454	0.00298087	0.0510636	Cdc6,Cdt1,E2f1,E2f2,E2f3,Gmnn,Mcm2,Mcm3,Mcm4,Mcm5,Mcm6,Mcm7,Mcm8,Orc1,Orc2,Orc3,Orc4,Orc5,Orc6,Psma1,Psma2,Psma3,Psma4,Psma5,Psma6,Psma7,Psma8,Psmb1,Psmb10,Psmb11,Psmb2,Psmb3,Psmb4,Psmb5,Psmb6,Psmb7,Psmb8,Psmb9,Psmc1,Psmc2,Psmc3,Psmc4,Psmc5,Psmc6,Psmd1,Psmd10,Psmd11,Psmd12,Psmd13,Psmd14,Psmd2,Psmd3,Psmd4,Psmd5,Psmd6,Psmd7,Psmd8,Psmd9,Psme1,Psme2,Psme3,Psme4,Psmf1,Rps27a,Sem1,Uba52,Ubb,Ubc
REACTOME_SIGNALING_BY_WNT	315	2.74617	0.00310115	0.0525528	Ago1,Ago2,Ago3,Ago4,Akt1,Akt2,Amer1,Ap2a1,Ap2a2,Ap2b1,Ap2m1,Ap2s1,Apc,Arrb2,Ash2l,Axin1,Axin2,Bcl9,Bcl9l,Btrc,Calm1,Camk2a,Cav1,Cby1,Ccdc88c,Cdc73,Chd8,Clta,Cltb,Cltc,Crebbp,Csnk1a1,Csnk1e,Csnk1g2,Csnk2a1,Csnk2a2,Csnk2b,Ctbp1,Ctbp2,Ctnnb1,Ctnnbip1,Cul1,Cul3,Cxxc4,Daam1,Dact1,Dkk1,Dkk2,Dkk4,Dvl1,Dvl2,Dvl3,Ep300,Peg12,Frat2,Fzd1,Fzd2,Fzd3,Fzd4,Fzd5,Fzd6,Fzd7,Fzd8,Gnao1,Gnat2,Gnb1,Gnb2,Gnb3,Gnb4,Gnb…
REACTOME_RESPONSE_TO_METAL_IONS	16	3.01558	0.0032497	0.0544844	Csrp1,Mt1,Mt1,Mt1,Mt1,Mt1,Mt2,Mt1,Mt2,Mt1,Mt1,Mt2,Mt2,Mt3,Mt4,Mtf1,Sncb
REACTOME_PRE_NOTCH_EXPRESSION_AND_PROCESSING	138	2.71334	0.00354551	0.0588182	Ago1,Ago2,Ago3,Ago4,Atp2a1,Atp2a2,Atp2a3,B4galt1,Ccnd1,Crebbp,E2f1,E2f3,Elf3,Ep300,Furin,H2ab2,H2ac10,H2ac19,H2ac18,H2ac19,H2ac20,H2ac4,H2ac23,H2aj,H2ac10,H2ac4,H2ac13,H2aj,H2ax,H2az1,H2az2,H2bc1,H2bc4,H2bc21,H2bc12,H2bc7,H2bc15,H2bc3,H2bc11,H2bc12,H2bc13,H2bc14,H2bc15,H2bc22,H2bc7,H2bc22,H2bc11,H2bc12,H2bc13,H2bc14,H2bc15,H2bc18,H2bc21,H2bc22,H2bc4,H2bc6,H2bc7,H2bc8,H2bc3,H2bc8,H2bc14,H2bc12,H2b…
REACTOME_ECM_PROTEOGLYCANS	53	-2.74854	0.00356046	0.247471	Acan,Agrn,App,Aspn,Bcan,Bgn,Col1a1,Col1a2,Col2a1,Col3a1,Col4a1,Col4a2,Col4a3,Col4a4,Col4a5,Col4a6,Col5a1,Col5a2,Col5a3,Col6a1,Col6a2,Col6a3,Col6a5,Col6a6,Col9a1,Col9a2,Col9a3,Comp,Dag1,Dcn,Dmp1,Dspp,Fmod,Fn1,Hapln1,Hspg2,Ibsp,Itga2,Itga2b,Itga7,Itga8,Itga9,Itgav,Itgax,Itgb1,Itgb3,Itgb5,Itgb6,Lama1,Lama2,Lama3,Lama4,Lama5,Lamb1,Lamb2,Lamc1,Lrp4,Lum,Matn1,Matn3,Matn4,Musk,Ncam1,Ncan,Ptprs,Serpine1,…
REACTOME_NCAM_SIGNALING_FOR_NEURITE_OUT_GROWTH	50	-2.74525	0.00361156	0.247471	Agrn,Artn,Cacna1c,Cacna1d,Cacna1g,Cacna1h,Cacna1i,Cacna1s,Cacnb1,Cacnb2,Cacnb3,Cacnb4,Cntn2,Col2a1,Col3a1,Col4a1,Col4a2,Col4a3,Col4a4,Col4a5,Col5a1,Col5a2,Col5a3,Col6a1,Col6a2,Col6a3,Col6a5,Col6a6,Col9a1,Col9a2,Col9a3,Creb1,Fgfr1,Fyn,Gdnf,Gfra1,Gfra2,Gfra4,Grb2,Hras,Kras,Mapk1,Mapk3,Ncam1,Ncan,Nras,Nrtn,Prnp,Pspn,Ptk2,Ptpra,Rps6ka5,Sos1,Spta1,Sptan1,Sptb,Sptbn1,Sptbn2,Sptbn4,Sptbn5,Src,St8sia2,St…
REACTOME_HOMOLOGOUS_DNA_PAIRING_AND_STRAND_EXCHANGE	37	2.76596	0.00364455	0.0598314	Atm,Atr,Atrip,Bard1,Blm,Brca1,Brca2,Brip1,Chek1,Dna2,Exo1,Hus1,Kat5,Mre11a,Nbn,Palb2,Rad1,Rad17,Rad50,Rad51,Rad51ap1,Rad51b,Rad51c,Rad51d,Rad9a,Rad9b,Rbbp8,Rfc2,Rfc3,Rfc4,Rfc5,Rhno1,Rmi1,Rmi2,Rpa1,Rpa2,Rpa3,Top3a,Topbp1,Wrn,Xrcc2,Xrcc3
REACTOME_CHROMATIN_MODIFYING_ENZYMES	296	2.68453	0.00373608	0.0607016	Actb,Actl6a,Actl6b,Aebp2,Arid1a,Arid1b,Arid2,Arid4a,Arid4b,Arid5b,Ash1l,Ash2l,Atf2,Atf7ip,Atxn7,Atxn7l3,Brd1,Brd8,Brms1,Brpf1,Brpf3,Brwd1,Carm1,Ccnd1,Cdk4,Chd3,Chd4,Clock,Coprs,Crebbp,Dmap1,Dnmt3a,Dot1l,Dpy30,Dr1,Eed,Ehmt1,Ehmt2,Elp1,Elp2,Elp3,Elp4,Elp5,Elp6,Eny2,Ep300,Ep400,Epc1,Ezh2,Gatad2a,Gatad2b,Gps2,H2ab2,H2ac1,H2ac22,H2ac12,H2ac1,H2ac10,H2ac11,H2ac12,H2ac13,H2ac15,H2ac18,H2ac19,H2ac20,H2ac…
REACTOME_ATTENUATION_PHASE	22	-2.8392	0.00388357	0.255021	Col4a6,Crebbp,Cryba4,Dedd2,Dnajb1,Dnajb6,Ep300,Fkbp4,Gml,Hsbp1,Hsf1,Hsp90aa1,Hsp90ab1,Hspa1a,Hspa1a,Hspa1b,Hspa1l,Hspa2,Hspa8,Hspb1,Hspb2,Hsph1,Mrpl18,Ptges3,Rln1,Serpinh1,Tnfrsf21,Ubb
REACTOME_HSF1_DEPENDENT_TRANSACTIVATION	31	-2.74544	0.00420225	0.26491	Akt1s1,Camk2a,Camk2b,Camk2d,Camk2g,Col4a6,Crebbp,Cryab,Cryba4,Dedd2,Dnajb1,Dnajb6,Ep300,Fkbp4,Gml,Hsbp1,Hsf1,Hsp90aa1,Hsp90ab1,Hspa1a,Hspa1a,Hspa1b,Hspa1l,Hspa2,Hspa8,Hspb1,Hspb2,Hspb8,Hsph1,Mlst8,Mrpl18,Mtor,Ptges3,Rln1,Rptor,Serpinh1,Tnfrsf21,Ubb
REACTOME_METALLOTHIONEINS_BIND_METALS	13	2.9721	0.00420261	0.0675848	Mt1,Mt1,Mt1,Mt1,Mt1,Mt2,Mt1,Mt2,Mt1,Mt1,Mt2,Mt2,Mt3,Mt4
REACTOME_TELOMERE_C_STRAND_LAGGING_STRAND_SYNTHESIS	31	2.68802	0.00473076	0.0753099	Acd,Blm,Chtf18,Chtf8,Ctc1,Dna2,Dscc1,Fen1,Lig1,Pcna,Pola1,Pola2,Pold1,Pold2,Pold3,Pold4,Pot1a,Prim1,Prim2,Rfc1,Rfc2,Rfc3,Rfc4,Rfc5,Rpa1,Rpa2,Rpa3,Stn1,Ten1,Terf1,Terf2,Terf2ip,Tinf2,Wrn
REACTOME_TCF_DEPENDENT_SIGNALING_IN_RESPONSE_TO_WNT	239	2.57953	0.00509637	0.0803189	Akt1,Akt2,Amer1,Apc,Ash2l,Axin1,Axin2,Bcl9,Bcl9l,Btrc,Cav1,Cby1,Ccdc88c,Cdc73,Chd8,Crebbp,Csnk1a1,Csnk1e,Csnk1g2,Csnk2a1,Csnk2a2,Csnk2b,Ctbp1,Ctnnb1,Ctnnbip1,Cul3,Cxxc4,Dact1,Dkk1,Dkk2,Dkk4,Dvl1,Dvl2,Dvl3,Ep300,Peg12,Frat2,Fzd1,Fzd2,Fzd4,Fzd5,Fzd6,Fzd8,Gsk3b,H2ab2,H2ac10,H2ac19,H2ac18,H2ac19,H2ac20,H2ac4,H2ac23,H2aj,H2ac10,H2ac4,H2ac13,H2aj,H2ax,H2az1,H2az2,H2bc1,H2bc4,H2bc21,H2bc12,H2bc7,H2bc15,…
REACTOME_COLLAGEN_CHAIN_TRIMERIZATION	30	-2.64303	0.005485	0.332475	Col10a1,Col11a1,Col11a2,Col12a1,Col13a1,Col14a1,Col15a1,Col16a1,Col17a1,Col18a1,Col19a1,Col1a1,Col1a2,Col20a1,Col22a1,Col23a1,Col24a1,Col25a1,Col26a1,Col27a1,Col28a1,Col2a1,Col3a1,Col4a1,Col4a2,Col4a3,Col4a4,Col4a5,Col4a6,Col5a1,Col5a2,Col5a3,Col6a1,Col6a2,Col6a3,Col6a5,Col6a6,Col7a1,Col8a1,Col8a2,Col9a1,Col9a2,Col9a3
REACTOME_SUMOYLATION_OF_CHROMATIN_ORGANIZATION_PROTEINS	79	2.57988	0.0055247	0.0862072	Aaas,Bmi1,Cbx2,Cbx4,Cbx5,Cbx8,Chd3,H4f16,H4c4,H4f16,H4c1,H4c6,H4c11,H4c18,H4c2,H4c1,H4c3,H4f16,H4c14,H4c3,H4c17,H4c1,H4c11,H4c12,H4c14,H4c17,H4c18,H4c2,H4c3,H4c4,H4c6,H4c8,H4c9,H4f16,H4c3,H4c12,H4c14,H4c8,Hdac1,Hdac2,Hdac4,L3mbtl2,Ndc1,Nup107,Nup133,Nup153,Nup155,Nup160,Nup188,Nup205,Nup210,Nup214,Nup35,Nup37,Nupl2,Nup43,Nup50,Nup54,Nupl1,Nup62,Nup85,Nup88,Nup93,Nup98,Pcgf2,Phc1,Phc2,Phc3,Pias1,P…
REACTOME_N_GLYCAN_TRIMMING_IN_THE_ER_AND_CALNEXIN_CALRETICULIN_CYCLE	35	2.62244	0.0057793	0.0892959	Amfr,Calr,Canx,Derl1,Derl2,Edem1,Edem2,Edem3,Engase,Ganab,Man1b1,Marchf6,Mlec,Mogs,Ngly1,Os9,Pdia3,Prkcsh,Psmc1,Rad23b,Rnf103,Rnf139,Rnf185,Rnf5,Rps27a,Sel1l,Syvn1,Trim13,Uba52,Ubb,Ubc,Ubxn1,Uggt1,Uggt2,Vcp
REACTOME_REGULATION_OF_CHOLESTEROL_BIOSYNTHESIS_BY_SREBP_SREBF	55	2.56204	0.00596671	0.0912965	Acaca,Acacb,Carm1,Chd9,Crebbp,Cyp51,Dhcr7,Elovl6,Fasn,Fdft1,Fdps,Ggps1,Gpam,Helz2,Hmgcr,Hmgcs1,Idi1,Insig1,Insig2,Kpnb1,Lss,Mbtps1,Mbtps2,Med1,Mtf1,Mvd,Mvk,Ncoa1,Ncoa2,Ncoa6,Nfya,Nfyb,Nfyc,Pmvk,Ppara,Ran,Rxra,Sar1b,Sc5d,Scap,Scd1,Scd2,Sec23a,Sec24a,Sec24b,Sec24c,Sec24d,Smarcd3,Sp1,Sqle,Srebf1,Srebf2,Tbl1x,Tbl1xr1,Tgs1,Tm7sf2
REACTOME_SRP_DEPENDENT_COTRANSLATIONAL_PROTEIN_TARGETING_TO_MEMBRANE	108	2.52692	0.00620514	0.092791	Ddost,Fau,Rpl10,Rpl10a,Rpl10l,Rpl11,Rpl12,Rpl13,Rpl13a,Rpl14,Rpl15,Rpl17,Rpl18,Rpl18a,Rpl19,Rpl21,Rpl22,Rpl22l1,Rpl23,Rpl23a,Rpl24,Rpl26,Rpl26,Rpl27,Rpl27a,Rpl28,Rpl29,Rpl3,Rpl30,Rpl31,Rpl32,Rpl34,Rpl35,Rpl35a,Rpl36,Rpl36a,Rpl36al,Rpl37,Rpl37a,Rpl38,Rpl39,Rpl39l,Rpl3l,Rpl4,Rpl5,Rpl6,Rpl7,Rpl7a,Rpl8,Rpl9,Rplp0,Rplp1,Rplp2,Rpn1,Rpn2,Rps10,Rps11,Rps12,Rps13,Rps14,Rps15,Rps15a,Rps16,Rps17,Rps18,Rps19…
REACTOME_CHOLESTEROL_BIOSYNTHESIS	23	2.64624	0.00623079	0.092791	Acat3,Arv1,Cyp51,Dhcr24,Dhcr7,Ebp,Fdft1,Fdps,Ggps1,Hmgcr,Hmgcs1,Hsd17b7,Idi1,Idi2,Lbr,Lss,Msmo1,Mvd,Mvk,Nsdhl,Plpp6,Pmvk,Sc5d,Sqle,Tm7sf2
REACTOME_LAGGING_STRAND_SYNTHESIS	19	2.6707	0.00624102	0.092791	Dna2,Fen1,Lig1,Pcna,Pola1,Pola2,Pold1,Pold2,Pold3,Pold4,Prim1,Prim2,Rfc1,Rfc2,Rfc3,Rfc4,Rfc5,Rpa1,Rpa2,Rpa3
REACTOME_OAS_ANTIVIRAL_RESPONSE	10	-2.86323	0.00636395	0.371466	Abce1,Ddx58,Flna,Oas1a,Oas1g,Oas2,Oas3,Oasl1,Pde12,Rnasel
REACTOME_SWITCHING_OF_ORIGINS_TO_A_POST_REPLICATIVE_STATE	85	2.52318	0.00639081	0.09413	Anapc1,Anapc10,Anapc11,Anapc15,Anapc16,Anapc2,Anapc4,Anapc5,Anapc7,Ccna1,Ccna2,Ccne1,Ccne2,Cdc16,Cdc23,Cdc26,Cdc27,Cdc6,Cdk2,Cdt1,Cul1,Fzr1,Mcm2,Mcm3,Mcm4,Mcm5,Mcm6,Mcm7,Mcm8,Orc1,Orc2,Orc3,Orc4,Orc5,Orc6,Psma1,Psma2,Psma3,Psma4,Psma5,Psma6,Psma7,Psma8,Psmb1,Psmb10,Psmb11,Psmb2,Psmb3,Psmb4,Psmb5,Psmb6,Psmb7,Psmb8,Psmb9,Psmc1,Psmc2,Psmc3,Psmc4,Psmc5,Psmc6,Psmd1,Psmd10,Psmd11,Psmd12,Psmd13,Psmd14,P…
REACTOME_RESOLUTION_OF_ABASIC_SITES_AP_SITES	35	2.55327	0.00648316	0.0944317	Adprs,Apex1,Fen1,Lig1,Lig3,Mbd4,Mpg,Mutyh,Neil1,Neil2,Nthl1,Ogg1,Parg,Parp1,Parp2,Pcna,Pnkp,Polb,Pold1,Pold2,Pold3,Pold4,Pole,Pole2,Pole3,Pole4,Rfc1,Rfc2,Rfc3,Rfc4,Rfc5,Rpa1,Rpa2,Rpa3,Smug1,Tdg,Ung,Xrcc1
REACTOME_GOLGI_TO_ER_RETROGRADE_TRANSPORT	122	2.50202	0.00653113	0.0944317	Actr10,Actr1a,Agpat3,Arcn1,Arf1,Arf3,Arf4,Arf5,Arfgap1,Arfgap2,Arfgap3,Bicd1,Bicd2,Bnip1,Capza1,Capza2,Capza3,Capzb,Cenpe,Copa,Copb1,Copb2,Cope,Copg1,Copg2,Copz1,Copz2,Dctn1,Dctn2,Dctn3,Dctn4,Dctn5,Dctn6,Dync1h1,Dync1i1,Dync1i2,Dync1li1,Dync1li2,Dynll1,Dynll2,Galnt1,Galnt2,Gbf1,Kdelr1,Kdelr2,Kdelr3,Kif11,Kif12,Kif13b,Kif15,Kif16b,Kif18a,Kif18b,Kif19a,Kif1a,Kif1b,Kif1c,Kif20a,Kif20b,Kif21a,Kif21b,…
REACTOME_METABOLISM_OF_AMINO_ACIDS_AND_DERIVATIVES	299	2.47917	0.00672769	0.0956909	Aadat,Aanat,Aass,Acad8,Acadsb,Acat1,Acmsd,Adi1,Ado,Afmid,Agmat,Agxt,Agxt2,Ahcy,Aimp1,Aimp2,Aldh18a1,Aldh4a1,Aldh6a1,Aldh7a1,Aldh9a1,Amd1,Amdhd1,Amt,Apip,Arg1,Arg2,Asl,Asmt,Asns,Aspa,Aspg,Asrgl1,Ass1,Auh,Azin1,Azin2,Bbox1,Bcat1,Bcat2,Bckdha,Bckdhb,Bckdk,Bhmt,Bhmt2,Carnmt1,Carns1,Cbs,Cbs,Cdo1,Cga,Chdh,Ckb,Ckm,Ckmt1,Ckmt1,Ckmt2,Cps1,Crym,Csad,Cth,Dao,Dars,Dbh,Dbt,Dct,Ddc,Ddo,Dhtkd1,Dio1,Dio2,Dio3,Dl…
REACTOME_RHO_GTPASES_ACTIVATE_FORMINS	115	2.49157	0.00673965	0.0956909	Actb,Actg1,Ahctf1,Aurkb,B9d2,Birc5,Bub1,Bub1b,Bub3,Cdc20,Cdc42,Cdca8,Cenpa,Cenpc1,Cenpe,Cenpf,Cenph,Cenpi,Cenpk,Cenpl,Cenpm,Cenpn,Cenpo,Cenpp,Cenpq,Cenps,Cenpt,Cenpu,Ckap5,Clasp1,Clasp2,Clip1,Daam1,Diaph1,Diaph2,Diaph3,Dsn1,Dvl1,Dvl2,Dvl3,Dync1h1,Dync1i1,Dync1i2,Dync1li1,Dync1li2,Dynll1,Dynll2,Ercc6l,Evl,Fmnl1,Fmnl2,Fmnl3,Incenp,Itgb1,Itgb3bp,Kif18a,Kif2a,Kif2b,Kif2c,Knl1,Kntc1,Mad1l1,Mad2l1,Mapr…
REACTOME_RECOGNITION_OF_DNA_DAMAGE_BY_PCNA_CONTAINING_REPLICATION_COMPLEX	28	2.54645	0.00691672	0.0973281	Cul4a,Cul4b,Ddb1,Dtl,Pcna,Pold1,Pold2,Pold3,Pold4,Pole,Pole2,Pole3,Pole4,Rad18,Rbx1,Rfc1,Rfc2,Rfc3,Rfc4,Rfc5,Rpa1,Rpa2,Rpa3,Rps27a,Uba52,Ubb,Ubc,Ube2b,Usp1,Wdr48
REACTOME_RHO_GTPASES_ACTIVATE_PKNS	127	2.45805	0.00733463	0.101075	Ar,Cdc25c,H2ab2,H2ac10,H2ac19,H2ac18,H2ac19,H2ac20,H2ac4,H2ac23,H2aj,H2ac10,H2ac4,H2ac13,H2aj,H2ax,H2az1,H2az2,H2bc1,H2bc4,H2bc21,H2bc12,H2bc7,H2bc15,H2bc3,H2bc11,H2bc12,H2bc13,H2bc14,H2bc15,H2bc22,H2bc7,H2bc22,H2bc11,H2bc12,H2bc13,H2bc14,H2bc15,H2bc18,H2bc21,H2bc22,H2bc4,H2bc6,H2bc7,H2bc8,H2bc3,H2bc8,H2bc14,H2bc12,H2bc13,H2bc4,H2bc6,H2bc8,H2bc6,H2bc8,H2bc18,H2bc4,H2bc6,H2bc7,H2bc8,H2bc18,H2bc12,…
REACTOME_HDR_THROUGH_SINGLE_STRAND_ANNEALING_SSA	35	2.50859	0.00735772	0.101075	Abl1,Atm,Atr,Atrip,Bard1,Blm,Brca1,Brip1,Dna2,Ercc1,Ercc4,Exo1,Hus1,Kat5,Mre11a,Nbn,Rad1,Rad17,Rad50,Rad51,Rad52,Rad9a,Rad9b,Rbbp8,Rfc2,Rfc3,Rfc4,Rfc5,Rhno1,Rmi1,Rmi2,Rpa1,Rpa2,Rpa3,Top3a,Topbp1,Wrn
REACTOME_UNFOLDED_PROTEIN_RESPONSE_UPR	84	2.46646	0.00737539	0.101075	Acadvl,Add1,Arfgap1,Asns,Atf3,Atf4,Atf6,Atp6v0d1,Calr,Ccl2,Cebpb,Cebpg,Creb3,Creb3l1,Creb3l2,Creb3l3,Creb3l4,Crebrf,Ctdsp2,Cul7,Cxxc1,Dcp2,Dcstamp,Dctn1,Ddit3,Ddx11,Dis3,Dnajb11,Dnajb9,Dnajc3,Edem1,Eif2ak3,Eif2s1,Eif2s2,Eif2s3x,Ern1,Exosc1,Exosc2,Exosc3,Exosc4,Exosc5,Exosc6,Exosc7,Exosc8,Exosc9,Extl1,Extl2,Extl3,Fkbp14,Gfpt1,Gosr2,Gsk3a,Hdgf,Herpud1,Hsp90b1,Hspa5,Hyou1,Igfbp1,Kdelr3,Khsrp,Klhdc3,…
REACTOME_ESR_MEDIATED_SIGNALING	231	2.44422	0.00744673	0.101173	Ago1,Ago2,Ago3,Ago4,Akt1,Akt2,Akt3,Areg,Atf2,Axin1,Bcl2,Btc,Calm1,Carm1,Cav1,Cav2,Cbfb,Ccnd1,Ccnt1,Cdk9,Cdkn1b,Chd1,Cited1,Creb1,Crebbp,Ctsd,Cxcl12,Cxxc5,Ddx5,Ebag9,Egf,Egfr,Elk1,Ep300,Epgn,Erbb4,Ereg,Esr1,Esr2,Fkbp4,Fkbp5,Fos,Fosb,Foxa1,Foxo3,Gata3,Gnai1,Gnai2,Gnai3,Gnat3,Gnb1,Gnb2,Gnb3,Gnb4,Gnb5,Gng10,Gng11,Gng12,Gng13,Gng2,Gng3,Gng4,Gng5,Gng7,Gng8,Gngt1,Gngt2,Gpam,Greb1,Gtf2a1,Gtf2a2,Gtf2f1,Gt…
REACTOME_MITOTIC_G2_G2_M_PHASES	186	2.42257	0.00798846	0.107605	Actr1a,Ajuba,Akap9,Alms1,Aurka,Bora,Btrc,Ccna1,Ccna2,Ccnb1,Ccnb2,Ccnh,Ccp110,Cdc25a,Cdc25b,Cdc25c,Cdk1,Cdk11b,Cdk11b,Cdk2,Cdk5rap2,Cdk7,Cdkn1a,Cenpf,Cenpj,Cep131,Cep135,Cep152,Cep164,Cep192,Cep250,Cep290,Cep41,Cep43,Cep57,Cep63,Cep70,Cep72,Cep76,Cep78,Cetn2,Ckap5,Clasp1,Cntrl,Csnk1d,Csnk1e,Cul1,Dctn1,Dctn2,Dctn3,Dync1h1,Dync1i2,Dynll1,E2f1,E2f3,Ep300,Fbxl18,Fbxl7,Fbxw11,Fkbpl,Foxm1,Gtse1,Haus1,Ha…
REACTOME_ASSEMBLY_OF_COLLAGEN_FIBRILS_AND_OTHER_MULTIMERIC_STRUCTURES	45	-2.44986	0.00821563	0.462423	Bmp1,Cd151,Col10a1,Col11a1,Col11a2,Col12a1,Col14a1,Col15a1,Col17a1,Col18a1,Col1a1,Col1a2,Col24a1,Col27a1,Col2a1,Col3a1,Col4a1,Col4a2,Col4a3,Col4a4,Col4a5,Col4a6,Col5a1,Col5a2,Col5a3,Col6a1,Col6a2,Col6a3,Col6a5,Col6a6,Col7a1,Col8a1,Col8a2,Col9a1,Col9a2,Col9a3,Ctsb,Ctsl,Ctss,Ctsl,Dst,Itga6,Itgb4,Lama3,Lamb3,Lamc2,Lox,Loxl1,Loxl2,Loxl3,Loxl4,Mmp13,Mmp20,Mmp3,Mmp7,Mmp9,Pcolce,Plec,Pxdn,Tll1,Tll2
REACTOME_COPI_DEPENDENT_GOLGI_TO_ER_RETROGRADE_TRAFFIC	89	2.41184	0.00846708	0.113086	Arcn1,Arf1,Arf3,Arf4,Arf5,Arfgap1,Arfgap2,Arfgap3,Bnip1,Cenpe,Copa,Copb1,Copb2,Cope,Copg1,Copg2,Copz1,Copz2,Gbf1,Kdelr1,Kdelr2,Kdelr3,Kif11,Kif12,Kif13b,Kif15,Kif16b,Kif18a,Kif18b,Kif19a,Kif1a,Kif1b,Kif1c,Kif20a,Kif20b,Kif21a,Kif21b,Kif22,Kif23,Kif26a,Kif26b,Kif27,Kif2a,Kif2b,Kif2c,Kif3a,Kif3b,Kif3c,Kif4,Kif4,Kif5a,Kif5b,Kif6,Kif9,Kifap3,Kifc1,Kifc5b,Kifc2,Klc1,Klc2,Klc3,Klc4,Napa,Napb,Napg,Nbas,…
REACTOME_APOPTOSIS_INDUCED_DNA_FRAGMENTATION	13	2.56614	0.00862432	0.114218	Casp3,Dffa,Dffb,H1f0,H1f1,H1f2,H1f3,H1f4,H1f5,Hmgb1,Hmgb2,Kpna1,Kpnb1
REACTOME_ORGANELLE_BIOGENESIS_AND_MAINTENANCE	274	2.36033	0.0093213	0.121922	Acss2,Actr1a,Ahi1,Akap9,Alas1,Alms1,Apoo,Apool,Arf4,Arl13b,Arl3,Arl6,Asap1,Atat1,Atf2,Atp5a1,Atp5b,Atp5c1,Atp5d,Atp5e,Atp5g1,Atp5g2,Atp5g3,Atp5k,Atp5j2,Atp5l,Atp5pb,Atp5h,Atp5j,Atp5o,B9d1,B9d2,Bbip1,Bbs1,Bbs10,Bbs12,Bbs2,Bbs4,Bbs5,Bbs7,Bbs9,C2cd3,Calm1,Camk4,Carm1,Cc2d2a,Ccp110,Cct2,Cct3,Cct4,Cct5,Cct8,Cdk1,Cdk5rap2,Cenpj,Cep131,Cep135,Cep152,Cep162,Cep164,Cep192,Cep250,Cep290,Cep41,Cep43,Cep57,C…
REACTOME_CITRIC_ACID_CYCLE_TCA_CYCLE	21	2.48223	0.00954869	0.121922	Aco2,Cs,Dld,Dlst,Fahd1,Fh1,Idh2,Idh3a,Idh3b,Idh3g,Mdh2,Me2,Me3,Nnt,Ogdh,Sdha,Sdhb,Sdhc,Sdhd,Sucla2,Suclg1,Suclg2
REACTOME_METABOLISM_OF_LIPIDS	571	2.34676	0.00955389	0.121922	Aacs,Abca1,Abcb11,Abcb4,Abcc1,Abcc3,Abcd1,Abhd3,Abhd4,Abhd5,Acaa1a,Acaa2,Acaca,Acacb,Acad10,Acad11,Acadl,Acadm,Acads,Acadvl,Acat1,Acat3,Acbd4,Acbd5,Acbd6,Acbd7,Acer1,Acer2,Acer3,Ache,Acly,Acot1,Acot11,Acot12,Acot13,Acot2,Acot3,Acot4,Acot6,Acot7,Acot8,Acot10,Acot9,Acox1,Acox2,Acox3,Acoxl,Acp6,Acsbg1,Acsbg2,Acsf2,Acsf3,Acsl1,Acsl3,Acsl4,Acsl5,Acsl6,Acsm3,Acss3,Agk,Agmo,Agpat1,Agpat2,Agpat3,Agpat4,A…
REACTOME_SIGNALING_BY_NUCLEAR_RECEPTORS	281	2.35018	0.00955581	0.121922	Abca1,Abcg1,Abcg5,Abcg8,Adh1,Adh1,Adh4,Ago1,Ago2,Ago3,Ago4,Akr1cl,Akt1,Akt2,Akt3,Aldh1a1,Aldh1a2,Aldh1a3,Aldh8a1,Angptl3,Apoc1,Apoc2,Apoc4,Apod,Apoe,Areg,Arl4c,Atf2,Axin1,Bcl2,Btc,Calm1,Carm1,Cav1,Cav2,Cbfb,Ccnd1,Ccnt1,Cdk9,Cdkn1b,Chd1,Cited1,Cpt1a,Cpt1b,Crabp1,Crabp2,Creb1,Crebbp,Ctsd,Cxcl12,Cxxc5,Cyp26a1,Cyp26b1,Cyp26c1,Ddx5,Dhrs3,Dhrs4,Dhrs9,Dlat,Dld,Ebag9,Eepd1,Egf,Egfr,Elk1,Ep300,Epgn,Erbb4,…
REACTOME_RESOLUTION_OF_AP_SITES_VIA_THE_MULTIPLE_NUCLEOTIDE_PATCH_REPLACEMENT_PATHWAY	22	2.43672	0.00959283	0.121922	Adprs,Apex1,Fen1,Lig1,Parg,Parp1,Parp2,Pcna,Polb,Pold1,Pold2,Pold3,Pold4,Pole,Pole2,Pole3,Pole4,Rfc1,Rfc2,Rfc3,Rfc4,Rfc5,Rpa1,Rpa2,Rpa3
REACTOME_UNWINDING_OF_DNA	11	2.54656	0.00973489	0.122737	Cdc45,Gins1,Gins2,Gins3,Gins4,Mcm2,Mcm3,Mcm4,Mcm5,Mcm6,Mcm7,Mcm8
REACTOME_PCNA_DEPENDENT_LONG_PATCH_BASE_EXCISION_REPAIR	19	2.44033	0.00986944	0.123446	Apex1,Fen1,Lig1,Pcna,Polb,Pold1,Pold2,Pold3,Pold4,Pole,Pole2,Pole3,Pole4,Rfc1,Rfc2,Rfc3,Rfc4,Rfc5,Rpa1,Rpa2,Rpa3
REACTOME_TRANSLESION_SYNTHESIS_BY_POLH	19	2.4566	0.010372	0.128711	Nploc4,Pcna,Polh,Rchy1,Rfc1,Rfc2,Rfc3,Rfc4,Rfc5,Rpa1,Rpa2,Rpa3,Rps27a,Sprtn,Uba52,Ubb,Ubc,Ufd1,Vcp
REACTOME_ADENYLATE_CYCLASE_INHIBITORY_PATHWAY	12	-2.47377	0.0108988	0.592291	Adcy1,Adcy2,Adcy3,Adcy4,Adcy5,Adcy6,Adcy7,Adcy8,Adcy9,Gnai1,Gnai2,Gnai3,Gnal,Gnat3
REACTOME_ACTIVATION_OF_GENE_EXPRESSION_BY_SREBF_SREBP	42	2.32786	0.0112755	0.13883	Acaca,Acacb,Carm1,Chd9,Crebbp,Cyp51,Dhcr7,Elovl6,Fasn,Fdft1,Fdps,Ggps1,Gpam,Helz2,Hmgcr,Hmgcs1,Idi1,Lss,Med1,Mtf1,Mvd,Mvk,Ncoa1,Ncoa2,Ncoa6,Nfya,Nfyb,Nfyc,Pmvk,Ppara,Rxra,Sc5d,Scd1,Scd2,Smarcd3,Sp1,Sqle,Srebf1,Srebf2,Tbl1x,Tbl1xr1,Tgs1,Tm7sf2
REACTOME_ORC1_REMOVAL_FROM_CHROMATIN	65	2.29076	0.0119652	0.14618	Ccna1,Ccna2,Cdc6,Cdk2,Cdt1,Cul1,Mcm2,Mcm3,Mcm4,Mcm5,Mcm6,Mcm7,Mcm8,Orc1,Orc2,Orc3,Orc4,Orc5,Orc6,Psma1,Psma2,Psma3,Psma4,Psma5,Psma6,Psma7,Psma8,Psmb1,Psmb10,Psmb11,Psmb2,Psmb3,Psmb4,Psmb5,Psmb6,Psmb7,Psmb8,Psmb9,Psmc1,Psmc2,Psmc3,Psmc4,Psmc5,Psmc6,Psmd1,Psmd10,Psmd11,Psmd12,Psmd13,Psmd14,Psmd2,Psmd3,Psmd4,Psmd5,Psmd6,Psmd7,Psmd8,Psmd9,Psme1,Psme2,Psme3,Psme4,Psmf1,Rbx1,Rps27a,Sem1,Skp1,Skp2,Uba5…
REACTOME_INTERLEUKIN_10_SIGNALING	23	-2.36527	0.012167	0.639171	Ccl19,Ccl2,Ccl20,Ccl22,Ccl3,Ccl3,Ccl4,Ccl5,Ccr1,Ccr2,Ccr5,Cd80,Cd86,Csf1,Csf2,Csf3,Cxcl1,Cxcl2,Cxcl3,Cxcl10,Cxcl1,Fcer2a,Fpr1,Icam1,Il10,Il10ra,Il10rb,Il12a,Il12b,Il18,Il1a,Il1b,Il1r1,Il1r2,Il1rn,Il6,Jak1,Lif,Ptafr,Ptgs2,Stat3,Timp1,Tnf,Tnfrsf1a,Tnfrsf1b,Tyk2
REACTOME_RMTS_METHYLATE_HISTONE_ARGININES	91	2.26338	0.0124388	0.150796	Actl6a,Actl6b,Arid1a,Arid1b,Arid2,Carm1,Ccnd1,Cdk4,Coprs,Dnmt3a,H2ab2,H2ac1,H2ac22,H2ac12,H2ac1,H2ac10,H2ac11,H2ac12,H2ac13,H2ac15,H2ac18,H2ac19,H2ac20,H2ac22,H2ac23,H2ac24,H2ac4,H2ac6,H2ac7,H2ac8,H2aj,H2aw,H2ac10,H2ac6,H2ac8,H2ac7,H2ac19,H2ac18,H2ac19,H2ac20,H2ac21,H2ac4,H2ac23,H2aj,H2ac10,H2ac4,H2ac13,H2aj,H2aw,H2ax,H2az1,H2az2,H3c1,H3c8,H3c1,H3c1,H3c10,H3c11,H3c6,H3c8,H3c8,H3c13,H3c15,H3c3,H3c…
REACTOME_GAP_FILLING_DNA_REPAIR_SYNTHESIS_AND_LIGATION_IN_GG_NER	24	2.30238	0.0129597	0.155912	Lig1,Lig3,Pcna,Pold1,Pold2,Pold3,Pold4,Pole,Pole2,Pole3,Pole4,Polk,Rfc1,Rfc2,Rfc3,Rfc4,Rfc5,Rpa1,Rpa2,Rpa3,Rps27a,Uba52,Ubb,Ubc,Xrcc1
REACTOME_DIGESTION_OF_DIETARY_LIPID	5	-3.13879	0.0130052	0.648119	Cel,Clps,Lipf,Pnlip,Pnliprp1,Pnliprp2
REACTOME_COLLAGEN_FORMATION	67	-2.25027	0.0131598	0.648119	Adamts14,Adamts2,Adamts3,Bmp1,Cd151,Col10a1,Col11a1,Col11a2,Col12a1,Col13a1,Col14a1,Col15a1,Col16a1,Col17a1,Col18a1,Col19a1,Col1a1,Col1a2,Col20a1,Col22a1,Col23a1,Col24a1,Col25a1,Col26a1,Col27a1,Col28a1,Col2a1,Col3a1,Col4a1,Col4a2,Col4a3,Col4a4,Col4a5,Col4a6,Col5a1,Col5a2,Col5a3,Col6a1,Col6a2,Col6a3,Col6a5,Col6a6,Col7a1,Col8a1,Col8a2,Col9a1,Col9a2,Col9a3,Colgalt1,Colgalt2,Crtap,Ctsb,Ctsl,Ctss,Ctsl…
REACTOME_PKMTS_METHYLATE_HISTONE_LYSINES	85	2.22164	0.0138406	0.165249	Aebp2,Ash1l,Ash2l,Atf7ip,Dot1l,Dpy30,Eed,Ehmt1,Ehmt2,Ezh2,H3c1,H3c8,H3c1,H3c1,H3c10,H3c11,H3c6,H3c8,H3c8,H3c13,H3c15,H3c3,H3c15,H3c2,H3c15,H3c7,H3c1,H3c8,H3c10,H3c11,H3c10,H3c8,H4f16,H4c4,H4f16,H4c1,H4c6,H4c11,H4c18,H4c2,H4c1,H4c3,H4f16,H4c14,H4c3,H4c17,H4c1,H4c11,H4c12,H4c14,H4c17,H4c18,H4c2,H4c3,H4c4,H4c6,H4c8,H4c9,H4f16,H4c3,H4c12,H4c14,H4c8,Kmt2a,Kmt2b,Kmt2c,Kmt2d,Kmt2e,Kmt5a,Kmt5b,Kmt5c,Meco…
REACTOME_GABA_RECEPTOR_ACTIVATION	35	-2.24152	0.0145179	0.68189	Adcy1,Adcy2,Adcy3,Adcy4,Adcy5,Adcy6,Adcy7,Adcy8,Adcy9,Arhgef9,Gabbr1,Gabbr2,Gabra1,Gabra2,Gabra3,Gabra4,Gabra5,Gabra6,Gabrb1,Gabrb2,Gabrb3,Gabrg2,Gabrg3,Gabrq,Gabrr1,Gabrr2,Gabrr3,Gnai1,Gnai2,Gnai3,Gnal,Gnat3,Gnb1,Gnb2,Gnb3,Gnb4,Gnb5,Gng10,Gng11,Gng12,Gng13,Gng2,Gng3,Gng4,Gng5,Gng7,Gng8,Gngt1,Gngt2,Kcnj10,Kcnj12,Kcnj15,Kcnj16,Kcnj2,Kcnj3,Kcnj4,Kcnj5,Kcnj6,Kcnj9,Nptn
REACTOME_MITOCHONDRIAL_BIOGENESIS	91	2.18999	0.0149269	0.176878	Acss2,Alas1,Apoo,Apool,Atf2,Atp5a1,Atp5b,Atp5c1,Atp5d,Atp5e,Atp5g1,Atp5g2,Atp5g3,Atp5k,Atp5j2,Atp5l,Atp5pb,Atp5h,Atp5j,Atp5o,Calm1,Camk4,Carm1,Chchd3,Chchd6,Chd9,Creb1,Crebbp,Crtc1,Crtc2,Crtc3,Cycs,Dmac2l,Dnajc11,Esrra,Gabpa,Gabpb1,Glud1,Glud1,Hcfc1,Hdac3,Helz2,Hspa9,Idh2,Immt,Mapk11,Mapk12,Mapk14,Med1,Mef2c,Mef2d,Micos10,Micos13,mt-Atp6,mt-Atp8,Mterf1a,Mtx1,Mtx2,Ncoa1,Ncoa2,Ncoa6,Ncor1,Nr1d1,Nrf…
REACTOME_TP53_REGULATES_TRANSCRIPTION_OF_CELL_DEATH_GENES	34	-2.21692	0.0150827	0.68189	Aifm2,Apaf1,Atm,Bax,Bbc3,Bcl2l14,Bcl6,Bid,Birc5,Bnip3l,Casp1,Casp2,Casp6,Chm,Cradd,Crebbp,Fas,Igfbp3,Ndrg1,Nlrc4,Perp,Pidd1,Pmaip1,Ppp1r13b,Prelid1,Prelid3a,Rabggta,Rabggtb,Steap3,Tmem219,Tnfrsf10b,Tnfrsf10b,Tnfrsf10b,Tnfrsf10b,Trp53,Trp53bp2,Trp53inp1,Trp63,Trp73,Triap1,Zfp420
REACTOME_ABC_TRANSPORTER_DISORDERS	69	2.19017	0.0152195	0.17812	Abca1,Abca12,Abca3,Abcb11,Abcb4,Abcb6,Abcc2,Abcc6,Abcc8,Abcc9,Abcd1,Abcd4,Abcg5,Abcg8,Apoa1,Cftr,Derl1,Derl2,Derl3,Erlec1,Erlin1,Erlin2,Kcnj11,Os9,Psma1,Psma2,Psma3,Psma4,Psma5,Psma6,Psma7,Psma8,Psmb1,Psmb10,Psmb11,Psmb2,Psmb3,Psmb4,Psmb5,Psmb6,Psmb7,Psmb8,Psmb9,Psmc1,Psmc2,Psmc3,Psmc4,Psmc5,Psmc6,Psmd1,Psmd10,Psmd11,Psmd12,Psmd13,Psmd14,Psmd2,Psmd3,Psmd4,Psmd5,Psmd6,Psmd7,Psmd8,Psmd9,Psme1,Psme2…
REACTOME_CELL_SURFACE_INTERACTIONS_AT_THE_VASCULAR_WALL	104	-2.17875	0.0152484	0.68189	Angpt1,Angpt2,Angpt4,Apob,Atp1b1,Atp1b2,Atp1b3,Bsg,Cav1,Cd177,Cd2,Cd244a,Cd44,Cd47,Cd48,Cd74,Cd84,Cd99l2,Ceacam1,Ceacam1,Ceacam1,Ceacam2,Ceacam1,Ceacam1,Col1a1,Col1a2,Cxadr,Dok2,Epcam,Esam,F11r,F2,Fcamr,Fcer1g,Fn1,Fyn,Gas6,Glg1,Gp6,Gpc1,Grb14,Grb2,Grb7,Gypa,Gypa,Gypc,Hras,Igha,Igha,Ighm,Ighv1-62-3,Ighv1-62-3,Ighv1-62-3,Ighv8-11,Ighv8-12,Ighv8-13,Ighv8-2,Ighv8-4,Ighv8-5,Ighv8-6,Ighv8-8,Ighv8-9,Igh…
REACTOME_EXTENSION_OF_TELOMERES	46	2.20139	0.0152577	0.17812	Acd,Ankrd28,Blm,Ccna1,Ccna2,Cdk2,Chtf18,Chtf8,Ctc1,Dkc1,Dna2,Dscc1,Fen1,Gar1,Lig1,Nhp2,Nop10,Pcna,Pif1,Pola1,Pola2,Pold1,Pold2,Pold3,Pold4,Pot1a,Ppp6c,Ppp6r3,Prim1,Prim2,Rfc1,Rfc2,Rfc3,Rfc4,Rfc5,Rpa1,Rpa2,Rpa3,Rtel1,Ruvbl1,Ruvbl2,Shq1,Stn1,Ten1,Terf1,Terf2,Terf2ip,Tert,Tinf2,Wrap53,Wrn
REACTOME_DDX58_IFIH1_MEDIATED_INDUCTION_OF_INTERFERON_ALPHA_BETA	63	-2.18042	0.0155762	0.68189	Ager,App,Atg12,Atg5,Casp8,Chuk,Crebbp,Cyld,Ddx58,Dhx58,Ep300,Fadd,Herc6,Hmgb1,Hsp90aa1,Hsp90ab1,Ifih1,Ifna12,Ifna14,Ifna15,Ifna16,Ifna4,Ifna6,Ifna9,Ifna12,Ifna14,Ifna15,Ifna16,Ifna4,Ifna6,Ifna9,Ifna9,Ifna12,Ifna14,Ifna15,Ifna16,Ifna4,Ifna6,Ifna9,Ifna12,Ifna14,Ifna15,Ifna16,Ifna4,Ifna6,Ifna9,Ifna12,Ifna14,Ifna15,Ifna16,Ifna4,Ifna6,Ifna9,Ifna12,Ifna14,Ifna15,Ifna16,Ifna4,Ifna6,Ifna9,Ifna12,Ifna14,I…
REACTOME_PROCESSIVE_SYNTHESIS_ON_THE_C_STRAND_OF_THE_TELOMERE	18	2.24112	0.0159462	0.184789	Acd,Blm,Dna2,Fen1,Lig1,Pcna,Pold1,Pold2,Pold3,Pold4,Pot1a,Rpa1,Rpa2,Rpa3,Terf1,Terf2,Terf2ip,Tinf2,Wrn
REACTOME_GABA_B_RECEPTOR_ACTIVATION	31	-2.19135	0.016163	0.683209	Adcy1,Adcy2,Adcy3,Adcy4,Adcy5,Adcy6,Adcy7,Adcy8,Adcy9,Gabbr1,Gabbr2,Gnai1,Gnai2,Gnai3,Gnal,Gnat3,Gnb1,Gnb2,Gnb3,Gnb4,Gnb5,Gng10,Gng11,Gng12,Gng13,Gng2,Gng3,Gng4,Gng5,Gng7,Gng8,Gngt1,Gngt2,Kcnj10,Kcnj12,Kcnj15,Kcnj16,Kcnj2,Kcnj3,Kcnj4,Kcnj5,Kcnj6,Kcnj9
REACTOME_HDMS_DEMETHYLATE_HISTONES	63	2.16557	0.0162001	0.18636	Arid5b,H3c1,H3c8,H3c1,H3c1,H3c10,H3c11,H3c6,H3c8,H3c8,H3c13,H3c15,H3c3,H3c15,H3c2,H3c15,H3c7,H3c1,H3c8,H3c10,H3c11,H3c10,H3c8,H4f16,H4c4,H4f16,H4c1,H4c6,H4c11,H4c18,H4c2,H4c1,H4c3,H4f16,H4c14,H4c3,H4c17,H4c1,H4c11,H4c12,H4c14,H4c17,H4c18,H4c2,H4c3,H4c4,H4c6,H4c8,H4c9,H4f16,H4c3,H4c12,H4c14,H4c8,Jmjd6,Kdm1a,Kdm1b,Kdm2a,Kdm2b,Kdm3a,Kdm3b,Kdm4a,Kdm4b,Kdm4c,Kdm4d,Kdm5a,Kdm5b,Kdm5c,Kdm5d,Kdm6a,Kdm6b,K…
REACTOME_CALNEXIN_CALRETICULIN_CYCLE	26	2.21028	0.0165345	0.188829	Amfr,Calr,Canx,Derl2,Edem1,Edem2,Edem3,Ganab,Man1b1,Marchf6,Os9,Pdia3,Prkcsh,Rnf103,Rnf139,Rnf185,Rnf5,Rps27a,Sel1l,Syvn1,Trim13,Uba52,Ubb,Ubc,Uggt1,Uggt2
REACTOME_EPHRIN_SIGNALING	18	-2.22269	0.0165353	0.683209	Arhgef7,Efnb1,Efnb2,Efnb3,Ephb1,Ephb2,Ephb3,Ephb4,Ephb6,Fyn,Git1,Myl12a,Nck2,Pak1,Pak2,Pak3,Rac1,Sdcbp,Src
REACTOME_COMPLEMENT_CASCADE	26	-2.18644	0.0169068	0.683209	C1qa,C1qb,C1qc,C1rb,C1s2,C2,C3,C3ar1,C4b,C4b,C4bp,Hc,C5ar1,C5ar2,C6,C7,C8a,C8b,C8g,C9,Cd19,Cd46,Cd55,Cd55b,Cd59b,Cd81,Cfb,Cfd,Cfh,Cfhr1,Cfhr1,Cfhr2,Cfhr2,Cfi,Cfp,Clu,Colec10,Colec11,Cpb2,Cpn1,Cpn2,Cr1l,Cr2,Crp,Elane,F2,Fcnb,Fcnb,Fcna,Gzmm,Ighg1,Ighg2c,Ighg1,Ighg2c,Ighg1,Ighg2c,Ighv1-62-3,Ighv1-62-3,Ighv1-62-3,Ighv8-11,Ighv8-12,Ighv8-13,Ighv8-2,Ighv8-4,Ighv8-5,Ighv8-6,Ighv8-8,Ighv8-9,Ighv8-11,Ighv…
REACTOME_DISEASES_ASSOCIATED_WITH_GLYCOSYLATION_PRECURSOR_BIOSYNTHESIS	18	2.24326	0.017053	0.193349	Ctsa,Dhdds,Dolk,Dpm1,Dpm2,Dpm3,Gale,Galk1,Galt,Gfpt1,Glb1,Gne,Mpi,Neu1,Nus1,Pgm1,Pmm2,Srd5a3
REACTOME_TRANSMISSION_ACROSS_CHEMICAL_SYNAPSES	180	-2.11535	0.0175565	0.691725	Abat,Ache,Actn2,Adcy1,Adcy2,Adcy3,Adcy4,Adcy5,Adcy6,Adcy7,Adcy8,Adcy9,Akap5,Aldh2,Aldh5a1,Ap2a1,Ap2a2,Ap2b1,Ap2m1,Ap2s1,Apba1,Arhgef7,Arhgef9,Arl6ip5,Bche,Cacna1a,Cacna1b,Cacna1e,Cacna2d2,Cacna2d3,Cacnb1,Cacnb2,Cacnb3,Cacnb4,Cacng2,Cacng3,Cacng4,Cacng8,Calm1,Camk1,Camk2a,Camk2b,Camk2d,Camk2g,Camk4,Camkk1,Camkk2,Cask,Chat,Chrna1,Chrna2,Chrna3,Chrna4,Chrna5,Chrna6,Chrna7,Chrna9,Chrnb2,Chrnb3,Chrnb4…
REACTOME_HEDGEHOG_LIGAND_BIOGENESIS	57	2.10468	0.0192134	0.216195	Adam17,Derl2,Dhh,Disp2,Erlec1,Gpc5,Hhat,Ihh,Notum,Os9,P4hb,Psma1,Psma2,Psma3,Psma4,Psma5,Psma6,Psma7,Psma8,Psmb1,Psmb10,Psmb11,Psmb2,Psmb3,Psmb4,Psmb5,Psmb6,Psmb7,Psmb8,Psmb9,Psmc1,Psmc2,Psmc3,Psmc4,Psmc5,Psmc6,Psmd1,Psmd10,Psmd11,Psmd12,Psmd13,Psmd14,Psmd2,Psmd3,Psmd4,Psmd5,Psmd6,Psmd7,Psmd8,Psmd9,Psme1,Psme2,Psme3,Psme4,Psmf1,Rps27a,Scube2,Sel1l,Sem1,Shh,Syvn1,Uba52,Ubb,Ubc,Vcp
REACTOME_DEFECTIVE_CFTR_CAUSES_CYSTIC_FIBROSIS	58	2.09586	0.0193423	0.216195	Cftr,Derl1,Derl2,Derl3,Erlec1,Erlin1,Erlin2,Os9,Psma1,Psma2,Psma3,Psma4,Psma5,Psma6,Psma7,Psma8,Psmb1,Psmb10,Psmb11,Psmb2,Psmb3,Psmb4,Psmb5,Psmb6,Psmb7,Psmb8,Psmb9,Psmc1,Psmc2,Psmc3,Psmc4,Psmc5,Psmc6,Psmd1,Psmd10,Psmd11,Psmd12,Psmd13,Psmd14,Psmd2,Psmd3,Psmd4,Psmd5,Psmd6,Psmd7,Psmd8,Psmd9,Psme1,Psme2,Psme3,Psme4,Psmf1,Rnf185,Rnf5,Rps27a,Sel1l,Sem1,Uba52,Ubb,Ubc,Vcp
REACTOME_PHASE_I_FUNCTIONALIZATION_OF_COMPOUNDS	53	-2.09319	0.0194203	0.746499	Aadac,Acss1,Acss2,Adh1,Adh1,Adh1,Adh4,Adh5,Adh6a,Adh6b,Adh7,Ahr,Ahrr,Aip,Aldh1a1,Aldh1b1,Aldh2,Aldh3a1,Aoc1,Aoc2,Aoc3,Arnt,Arnt2,Bphl,Cbr3,Ces1d,Ces2h,Ces3a,Ces3b,Cmbl,Cyb5b,Cyb5r3,Cyp11a1,Cyp11b2,Cyp11b2,Cyp19a1,Cyp1a1,Cyp1a2,Cyp1b1,Cyp21a1,Cyp24a1,Cyp26a1,Cyp26b1,Cyp26c1,Cyp27a1,Cyp27b1,Cyp2a5,Cyp2a5,Cyp2a4,Cyp2b19,Cyp2c55,Cyp2c65,Cyp2c66,Cyp2c65,Cyp2c66,Cyp2c65,Cyp2c66,Cyp2d22,Cyp2e1,Cyp2f2,Cy…
REACTOME_REGULATION_OF_TP53_ACTIVITY_THROUGH_PHOSPHORYLATION	84	2.0685	0.0201559	0.223702	Atm,Atr,Atrip,Aurka,Aurkb,Bard1,Blm,Brca1,Brip1,Ccna1,Ccna2,Cdk2,Cdk5,Cdk5r1,Chek1,Chek2,Csnk2a1,Csnk2a2,Csnk2b,Dna2,Dyrk2,Exo1,Hipk1,Hipk2,Hus1,Kat5,Mapk11,Mapk14,Mapkapk5,Mdm2,Mdm4,Mre11a,Nbn,Noc2l,Nuak1,Pin1,Plk3,Prkaa1,Prkaa2,Prkab1,Prkab2,Prkag1,Prkag2,Prkag3,Rad1,Rad17,Rad50,Rad9a,Rad9b,Rbbp8,Rfc2,Rfc3,Rfc4,Rfc5,Rhno1,Rmi1,Rmi2,Rpa1,Rpa2,Rpa3,Rps27a,Ssrp1,Stk11,Supt16,Taf1,Taf10,Taf11,Taf12…
REACTOME_COLLAGEN_BIOSYNTHESIS_AND_MODIFYING_ENZYMES	48	-2.07978	0.0204363	0.766849	Adamts14,Adamts2,Adamts3,Bmp1,Col10a1,Col11a1,Col11a2,Col12a1,Col13a1,Col14a1,Col15a1,Col16a1,Col17a1,Col18a1,Col19a1,Col1a1,Col1a2,Col20a1,Col22a1,Col23a1,Col24a1,Col25a1,Col26a1,Col27a1,Col28a1,Col2a1,Col3a1,Col4a1,Col4a2,Col4a3,Col4a4,Col4a5,Col4a6,Col5a1,Col5a2,Col5a3,Col6a1,Col6a2,Col6a3,Col6a5,Col6a6,Col7a1,Col8a1,Col8a2,Col9a1,Col9a2,Col9a3,Colgalt1,Colgalt2,Crtap,P3h1,P3h2,P3h3,P4ha1,P4ha…
REACTOME_PROCESSIVE_SYNTHESIS_ON_THE_LAGGING_STRAND	14	2.14162	0.0220161	0.242639	Dna2,Fen1,Lig1,Pcna,Pola1,Pola2,Pold1,Pold2,Pold3,Pold4,Prim1,Prim2,Rpa1,Rpa2,Rpa3
REACTOME_CYTOCHROME_P450_ARRANGED_BY_SUBSTRATE_TYPE	26	-2.06198	0.0222241	0.814538	Ahr,Ahrr,Arnt,Arnt2,Cyp11a1,Cyp11b2,Cyp11b2,Cyp19a1,Cyp1a1,Cyp1a2,Cyp1b1,Cyp21a1,Cyp24a1,Cyp26a1,Cyp26b1,Cyp26c1,Cyp27a1,Cyp27b1,Cyp2a5,Cyp2a5,Cyp2a4,Cyp2b19,Cyp2c55,Cyp2c65,Cyp2c66,Cyp2c65,Cyp2c66,Cyp2c65,Cyp2c66,Cyp2d22,Cyp2e1,Cyp2f2,Cyp2j9,Cyp2r1,Cyp2s1,Cyp2u1,Cyp2w1,Cyp39a1,Cyp3a11,Cyp3a13,Cyp3a25,Cyp3a57,Cyp3a11,Cyp3a13,Cyp46a1,Cyp4a31,Cyp4a31,Cyp4b1,Cyp4f14,Cyp4f15,Cyp4f40,Cyp4f14,Cyp4f14,C…
REACTOME_MISMATCH_REPAIR	14	2.11742	0.0229969	0.251688	Exo1,Lig1,Mlh1,Msh2,Msh3,Msh6,Pcna,Pms2,Pold1,Pold2,Pold3,Pold4,Rpa1,Rpa2,Rpa3
REACTOME_DISEASES_ASSOCIATED_WITH_N_GLYCOSYLATION_OF_PROTEINS	17	2.10921	0.023488	0.254512	Alg1,Alg11,Alg12,Alg13,Alg14,Alg2,Alg3,Alg6,Alg8,Alg9,B4galt1,Dpagt1,Man1b1,Mgat2,Mogs,Mpdu1,Rft1
REACTOME_PD_1_SIGNALING	10	-2.13392	0.0235755	0.835856	Cd247,Cd274,Cd3d,Cd3e,Cd3g,Cd4,Csk,H2-Aa,H2-Aa,H2-Ab1,H2-Ea,H2-Eb1,H2-Eb1,Lck,Pdcd1,Pdcd1lg2,Ptpn11,Ptpn6,Trav16,Trav16d-dv11,Trav16n,Trav19,Trbv15
REACTOME_TRANSCRIPTION_COUPLED_NUCLEOTIDE_EXCISION_REPAIR_TC_NER	77	2.00345	0.023627	0.254512	Aqr,Ccnh,Cdk7,Cops2,Cops3,Cops4,Cops5,Cops6,Cops7a,Cops7b,Cops8,Cul4a,Cul4b,Ddb1,Ell,Ep300,Ercc1,Ercc2,Ercc3,Ercc4,Ercc5,Ercc6,Ercc8,Gps1,Gtf2h1,Gtf2h2,Gtf2h3,Gtf2h4,Gtf2h5,Hmgn1,Isy1,Lig1,Lig3,Mnat1,Pcna,Pold1,Pold2,Pold3,Pold4,Pole,Pole2,Pole3,Pole4,Polk,Polr2a,Polr2b,Polr2c,Polr2d,Polr2e,Polr2f,Polr2g,Polr2h,Polr2i,Polr2j,Polr2k,Polr2l,Ppie,Prpf19,Rbx1,Rfc1,Rfc2,Rfc3,Rfc4,Rfc5,Rpa1,Rpa2,Rpa3,R…
REACTOME_TRANS_GOLGI_NETWORK_VESICLE_BUDDING	68	2.00628	0.0237394	0.254512	Acbd3,Ap1b1,Ap1g1,Ap1g2,Ap1m1,Ap1m2,Ap1s1,Ap1s2,Ap1s3,Ap3b1,Ap3s1,Ap4b1,Ap4e1,Ap4m1,Ap4s1,App,Arf1,Arrb1,Bloc1s1,Bloc1s3,Bloc1s4,Bloc1s6,Chmp2a,Clint1,Clta,Cltb,Cltc,Clvs1,Clvs2,Cpd,Ctsz,Dnajc6,Gm38426,Dnm2,Dtnbp1,Fth1,Ftl1,Gak,Gbf1,Gns,Golgb1,Hgs,Hip1r,Hspa8,Igf2r,M6pr,Napa,Necap1,Ocrl,Picalm,Pik3c2a,Pum1,Rab5c,Sh3d19,Sh3gl2,Snap23,Snapin,Snx2,Snx5,Snx9,Sort1,Stx4a,Tbc1d8b,Tfrc,Tgoln1,Tpd52,Tpd5…
REACTOME_PHASE_2_PLATEAU_PHASE	9	-2.14493	0.0238664	0.835856	Akap9,Cacna1c,Cacna2d2,Cacnb1,Cacnb2,Cacng4,Cacng6,Cacng7,Cacng8,Kcne1,Kcne2,Kcne3,Kcne4,Kcne1l,Kcnq1
REACTOME_TRNA_PROCESSING_IN_THE_NUCLEUS	57	2.00521	0.0241349	0.257004	Aaas,AI597479,Clp1,Cpsf1,Cpsf4,Cstf2,Ddx1,Elac2,Fam98b,Ndc1,Nup107,Nup133,Nup153,Nup155,Nup160,Nup188,Nup205,Nup210,Nup214,Nup35,Nup37,Nupl2,Nup43,Nup50,Nup54,Nupl1,Nup62,Nup85,Nup88,Nup93,Nup98,Pom121,Pom121,Pop1,Pop4,Pop5,Pop7,Rae1,Ran,Ranbp2,Rpp14,Rpp21,Rpp25,Rpp30,Rpp38,Rpp40,Rtcb,Rtraf,Sec13,Seh1l,Tpr,Trnt1,Tsen15,Tsen2,Tsen34,Tsen54,Xpot,Zbtb8os
REACTOME_INITIAL_TRIGGERING_OF_COMPLEMENT	10	-2.14013	0.0245673	0.841695	C1qa,C1qb,C1qc,C1rb,C1s2,C2,C3,C4b,C4b,Cfb,Cfd,Cfp,Colec10,Colec11,Crp,Fcnb,Fcnb,Fcna,Gzmm,Ighg1,Ighg2c,Ighg1,Ighg2c,Ighg1,Ighg2c,Ighv1-62-3,Ighv1-62-3,Ighv1-62-3,Ighv8-11,Ighv8-12,Ighv8-13,Ighv8-2,Ighv8-4,Ighv8-5,Ighv8-6,Ighv8-8,Ighv8-9,Ighv8-11,Ighv8-12,Ighv8-4,Ighv8-5,Ighv8-6,Ighv8-8,Ighv8-9,Ighv5-12,Ighv5-15,Ighv5-9,Ighv5-12,Ighv5-9,Ighv5-17,Ighv5-12,Ighv5-9,Ighv5-12,Ighv5-15,Ighv5-9,Ighv12-3…
REACTOME_FANCONI_ANEMIA_PATHWAY	36	1.99693	0.0252151	0.266705	Atr,Atrip,Cenps,Cenpx,Dclre1a,Dclre1b,Eme1,Eme2,Ercc1,Ercc4,Faap100,Faap20,Faap24,Fan1,Fanca,Fancb,Fancc,Fancd2,Fance,Fancf,Fancg,Fanci,Fancl,Fancm,Mus81,Poln,Rpa1,Rpa2,Rpa3,Rps27a,Slx1b,Slx1b,Slx4,Uba52,Ubb,Ubc,Ube2t,Usp1,Wdr48
REACTOME_NEURONAL_SYSTEM	274	-1.9564	0.0254739	0.854189	Abat,Abcc8,Abcc9,Ache,Actn2,Adcy1,Adcy2,Adcy3,Adcy4,Adcy5,Adcy6,Adcy7,Adcy8,Adcy9,Akap5,Aldh2,Aldh5a1,Ap2a1,Ap2a2,Ap2b1,Ap2m1,Ap2s1,Apba1,Apba2,Apba3,Arhgef7,Arhgef9,Arl6ip5,Bche,Begain,Cacna1a,Cacna1b,Cacna1e,Cacna2d2,Cacna2d3,Cacnb1,Cacnb2,Cacnb3,Cacnb4,Cacng2,Cacng3,Cacng4,Cacng8,Calm1,Camk1,Camk2a,Camk2b,Camk2d,Camk2g,Camk4,Camkk1,Camkk2,Cask,Chat,Chrna1,Chrna2,Chrna3,Chrna4,Chrna5,Chrna6,Chr…
REACTOME_G1_S_SPECIFIC_TRANSCRIPTION	25	2.00545	0.0255476	0.26842	Ccna1,Ccne1,Cdc25a,Cdc45,Cdc6,Cdk1,Cdt1,Dhfr,E2f1,E2f4,E2f5,E2f6,Fbxo5,Hdac1,Lin37,Lin52,Lin54,Lin9,Orc1,Pcna,Pola1,Rbbp4,Rbl1,Rbl2,Rrm2,Tfdp1,Tfdp2,Tk1,Tyms
REACTOME_ABC_FAMILY_PROTEINS_MEDIATED_TRANSPORT	92	1.95654	0.0259704	0.270605	Abca12,Abca2,Abca3,Abca4,Abca5,Abca6,Abca7,Abca8b,Abca9,Abcb1a,Abcb10,Abcb4,Abcb5,Abcb6,Abcb7,Abcb8,Abcb9,Abcc1,Abcc10,Abcc12,Abcc5,Abcc2,Abcc3,Abcc4,Abcc5,Abcc6,Abcc9,Abcd1,Abcd2,Abcd3,Abcf1,Abcg1,Abcg4,Abcg5,Abcg8,Apoa1,Cftr,Derl1,Derl2,Derl3,Eif2s1,Eif2s2,Eif2s3x,Erlec1,Erlin1,Erlin2,Kcnj11,Os9,Pex19,Pex3,Psma1,Psma2,Psma3,Psma4,Psma5,Psma6,Psma7,Psma8,Psmb1,Psmb10,Psmb11,Psmb2,Psmb3,Psmb4,Psm…
REACTOME_CIRCADIAN_CLOCK	65	1.95975	0.026099	0.270605	Arntl,Arntl2,Atf2,Avp,Bhlhe40,Bhlhe41,Btrc,Carm1,Chd9,Clock,Cpt1a,Creb1,Crebbp,Crem,Crtc1,Crtc2,Crtc3,Cry1,Cry2,Csnk1d,Csnk1e,Cul1,Dbp,Elovl3,Ep300,F7,Fbxl3,Hdac3,Helz2,Hif1a,Klf15,Med1,Mef2c,Mef2d,Nampt,Ncoa1,Ncoa2,Ncoa6,Ncor1,Nfil3,Noct,Npas2,Nr1d1,Nr3c1,Nrip1,Per1,Per2,Ppara,Ppargc1a,Ppp1ca,Ppp1cb,Ppp1cc,Rai1,Rbm4,Rora,Rps27a,Rxra,Serpine1,Sik1,Sirt1,Skp1,Smarcd3,Srebf1,Tbl1x,Tbl1xr1,Tgs1,Uba5…
REACTOME_GLOBAL_GENOME_NUCLEOTIDE_EXCISION_REPAIR_GG_NER	83	1.95447	0.026329	0.271206	Actb,Actl6a,Actr5,Actr8,Ccnh,Cdk7,Cetn2,Chd1l,Cops2,Cops3,Cops4,Cops5,Cops6,Cops7a,Cops7b,Cops8,Cul4a,Cul4b,Ddb1,Ddb2,Ercc1,Ercc2,Ercc3,Ercc4,Ercc5,Gps1,Gtf2h1,Gtf2h2,Gtf2h3,Gtf2h4,Gtf2h5,Ino80,Ino80b,Ino80c,Ino80d,Ino80e,Lig1,Lig3,Mcrs1,Mnat1,Nfrkb,Parp1,Parp2,Pcna,Pias1,Pias3,Pold1,Pold2,Pold3,Pold4,Pole,Pole2,Pole3,Pole4,Polk,Rad23a,Rad23b,Rbx1,Rfc1,Rfc2,Rfc3,Rfc4,Rfc5,Rnf111,Rpa1,Rpa2,Rpa3,Rp…
REACTOME_ANTIMICROBIAL_PEPTIDES	21	-2.01948	0.0270052	0.872418	Art1,Atox1,Atp7a,Bpi,Bpifa1,Bpifa2,Bpifb1,Bpifb2,Bpifb4,Bpifb6,Camp,Ccr2,Ccr6,Cd4,Chga,Clu,Ctsg,Defa17,Defa23,Defa3,Defa17,Defa3,Defa32,Defa17,Defa3,Defa17,Defa3,Defa21,Defa24,Defa30,Defa34,Defa35,Defa37,Defa41,Defa17,Defa2,Defa20,Defa21,Defa23,Defa24,Defa28,Defa3,Defa30,Defa31,Defa32,Defa34,Defa35,Defa37,Defa41,Defa5,Defb1,Defb14,Defb14,Defb12,Defb12,Defb15,Defb34,Defb15,Defb34,Defb13,Defb13,Def…
REACTOME_SUMOYLATION_OF_DNA_REPLICATION_PROTEINS	43	1.96637	0.0271652	0.278002	Aaas,Aurka,Aurkb,Birc5,Cdca8,Incenp,Ndc1,Nup107,Nup133,Nup153,Nup155,Nup160,Nup188,Nup205,Nup210,Nup214,Nup35,Nup37,Nupl2,Nup43,Nup50,Nup54,Nupl1,Nup62,Nup85,Nup88,Nup93,Nup98,Pcna,Pias3,Pias4,Pom121,Pom121,Rae1,Ranbp2,Rangap1,Sec13,Seh1l,Sumo1,Sumo2,Sumo3,Top1,Top2a,Top2b,Tpr,Ube2i
REACTOME_SEMA3A_PLEXIN_REPULSION_SIGNALING_BY_INHIBITING_INTEGRIN_ADHESION	13	-2.01844	0.0274274	0.872418	Farp2,Fes,Fyn,Nrp1,Pip5k1c,Plxna1,Plxna2,Plxna3,Plxna4,Rac1,Rnd1,Rras,Sema3a,Tln1
REACTOME_HSF1_ACTIVATION	25	-1.97538	0.0280228	0.872418	Col4a6,Cryba4,Dedd2,Dnajb1,Dnajb6,Eef1a1,Fkbp4,Gml,Hdac6,Hsbp1,Hsf1,Hsp90aa1,Hsp90ab1,Hspa1a,Hspa1a,Hspa1b,Hspb1,Hspb2,Hsph1,Mrpl18,Ptges3,Rln1,Rpa1,Rpa2,Rpa3,Serpinh1,Tnfrsf21,Ubb,Vcp,Ywhae
REACTOME_ENDOSOMAL_VACUOLAR_PATHWAY	29	-1.9527	0.0282318	0.872418	B2m,Ctsl,Ctss,Ctsl,H2-D1,H2-Q10,H2-Q2,H2-Q7,Gm7030,H2-Bl,H2-D1,H2-M2,H2-M3,H2-Q10,H2-Q2,H2-Q7,H2-T23,H2-D1,H2-M3,H2-Q10,H2-Q2,H2-Q7,H2-T23,H2-T23,Gm7030,H2-D1,H2-M3,H2-Q10,H2-Q2,H2-Q7,H2-T23,H2-M3,Lnpep
REACTOME_NUCLEOTIDE_EXCISION_REPAIR	109	1.89893	0.0296201	0.299548	Actb,Actl6a,Actr5,Actr8,Aqr,Ccnh,Cdk7,Cetn2,Chd1l,Cops2,Cops3,Cops4,Cops5,Cops6,Cops7a,Cops7b,Cops8,Cul4a,Cul4b,Ddb1,Ddb2,Ell,Ep300,Ercc1,Ercc2,Ercc3,Ercc4,Ercc5,Ercc6,Ercc8,Gps1,Gtf2h1,Gtf2h2,Gtf2h3,Gtf2h4,Gtf2h5,Hmgn1,Ino80,Ino80b,Ino80c,Ino80d,Ino80e,Isy1,Lig1,Lig3,Mcrs1,Mnat1,Nfrkb,Parp1,Parp2,Pcna,Pias1,Pias3,Pold1,Pold2,Pold3,Pold4,Pole,Pole2,Pole3,Pole4,Polk,Polr2a,Polr2b,Polr2c,Polr2d,Pol…
REACTOME_ACTIVATED_NTRK2_SIGNALS_THROUGH_CDK5	6	2.14677	0.0296507	0.299548	Bdnf,Cdk5,Cdk5r1,Ntrk2,Rac1,Tiam1
REACTOME_G_ALPHA_Q_SIGNALLING_EVENTS	110	-1.89184	0.0299604	0.873902	Abhd12,Abhd6,Adra1a,Adra1b,Adra1d,Agt,Agtr1a,Anxa1,App,Arhgef25,Avp,Avpr1a,Avpr1b,Bdkrb1,Bdkrb2,Brs3,Btk,Casr,Cck,Cckar,Cckbr,Ccl6,Ccl9,Chrm1,Chrm3,Chrm5,Creb1,Cysltr1,Cysltr2,Dagla,Daglb,Dgka,Dgkb,Dgkd,Dgke,Dgkg,Dgkh,Dgki,Dgkk,Dgkq,Dgkz,Edn1,Edn2,Edn3,Ednra,Ednrb,Egfr,F2,F2r,F2rl1,F2rl2,F2rl3,Ffar1,Ffar2,Ffar3,Ffar4,Fpr2,Gast,Gcg,Ghrl,Ghsr,Gna11,Gna14,Gna15,Gnaq,Gnb1,Gnb2,Gnb3,Gnb4,Gnb5,Gng10,Gn…
REACTOME_ADENYLATE_CYCLASE_ACTIVATING_PATHWAY	9	-2.03001	0.0300599	0.873902	Adcy1,Adcy2,Adcy3,Adcy4,Adcy5,Adcy6,Adcy7,Adcy8,Adcy9,Gnal
REACTOME_PLASMA_LIPOPROTEIN_ASSEMBLY	10	2.04848	0.0301232	0.302383	A2m,Abca1,Apoa1,Apoa2,Apoa4,Apob,Apoc1,Apoc2,Apoc3,Apoc4,Apoe,Bmp1,Mttp,P4hb,Prkaca,Prkacb,Prkaca,Sar1b,Zdhhc8
REACTOME_A_TETRASACCHARIDE_LINKER_SEQUENCE_IS_REQUIRED_FOR_GAG_SYNTHESIS	20	-1.9415	0.0302237	0.873902	Agrn,B3galt6,B3gat1,B3gat2,B3gat3,B4galt7,Bcan,Bgn,Cspg4,Cspg5,Dcn,Gpc1,Gpc2,Gpc3,Gpc4,Gpc5,Gpc6,Hspg2,Ncan,Sdc1,Sdc2,Sdc3,Sdc4,Vcan,Xylt1,Xylt2
REACTOME_CLASS_B_2_SECRETIN_FAMILY_RECEPTORS	49	-1.89614	0.0305969	0.873902	Adcyap1,Adcyap1r1,Adgre1,Adgre5,Adgre4,Adgre5,Adm,Adm2,Calca,Calcb,Calcr,Calcrl,Cd55,Cd55b,Crh,Crhbp,Crhr1,Crhr2,Cysltr2,Dhh,Fzd1,Fzd10,Fzd2,Fzd3,Fzd4,Fzd5,Fzd6,Fzd7,Fzd8,Fzd9,Gcg,Ghrh,Ghrhr,Gip,Gipr,Glp1r,Glp2r,Gnas,Gnb1,Gnb2,Gnb3,Gnb4,Gnb5,Gng10,Gng11,Gng12,Gng13,Gng2,Gng3,Gng4,Gng5,Gng7,Gng8,Gngt1,Gngt2,Iapp,Ihh,Ptch1,Ptch2,Pth,Pth1r,Pth2,Pth2r,Pthlh,Ramp1,Ramp2,Ramp3,Sct,Sctr,Shh,Smo,Ucn,Ucn2…
REACTOME_RESOLUTION_OF_D_LOOP_STRUCTURES_THROUGH_SYNTHESIS_DEPENDENT_STRAND_ANNEALING_SDSA	21	1.92852	0.0306762	0.305986	Atm,Bard1,Blm,Brca1,Brca2,Brip1,Dna2,Exo1,Kat5,Mre11a,Nbn,Palb2,Rad50,Rad51,Rad51ap1,Rad51b,Rad51c,Rad51d,Rbbp8,Rmi1,Rmi2,Rtel1,Top3a,Wrn,Xrcc2,Xrcc3
REACTOME_GOLGI_ASSOCIATED_VESICLE_BIOGENESIS	55	1.89186	0.031032	0.307588	Acbd3,Ap1b1,Ap1g1,Ap1m1,Ap1m2,Ap1s1,Ap1s2,Ap1s3,Ap3b1,Ap3s1,Ap4b1,Ap4e1,Arf1,Arrb1,Bloc1s1,Bloc1s3,Bloc1s4,Bloc1s6,Clint1,Clta,Cltc,Cpd,Dnajc6,Dnm2,Dtnbp1,Fth1,Ftl1,Gak,Golgb1,Hip1r,Hspa8,Igf2r,Napa,Necap1,Ocrl,Picalm,Pik3c2a,Pum1,Rab5c,Sh3d19,Sh3gl2,Snapin,Snx2,Snx5,Snx9,Sort1,Tbc1d8b,Tfrc,Tgoln1,Tpd52,Tpd52l1,Txndc5,Vamp2,Vamp7,Vamp8,Yipf6
REACTOME_FOXO_MEDIATED_TRANSCRIPTION_OF_CELL_CYCLE_GENES	15	-1.95572	0.0310523	0.873902	Btg1,Cav1,Ccng2,Cdkn1a,Cdkn1b,Foxg1,Foxo1,Foxo3,Foxo4,Gadd45a,Klf4,Mstn,Pcbp4,Rbl2,Smad2,Smad3,Smad4
REACTOME_PHASE_0_RAPID_DEPOLARISATION	19	-1.91436	0.0319851	0.88436	Cacna1c,Cacna2d2,Cacnb1,Cacnb2,Cacng4,Cacng6,Cacng7,Cacng8,Calm1,Camk2a,Camk2b,Camk2d,Camk2g,Fgf11,Fgf12,Fgf13,Fgf14,Rangrf,Scn10a,Scn11a,Scn1a,Scn1b,Scn2a,Scn2b,Scn3a,Scn3b,Scn4a,Scn4b,Scn5a,Scn7a,Scn8a,Scn9a
REACTOME_GLYOXYLATE_METABOLISM_AND_GLYCINE_DEGRADATION	24	1.89693	0.0320656	0.315846	Agxt,Agxt2,Aldh4a1,Amt,Bckdha,Bckdhb,Dao,Dbt,Ddo,Dhtkd1,Dlat,Dld,Dlst,Gcsh,Gldc,Gnmt,Got2,Grhpr,Hao1,Hoga1,Lias,Lipt1,Lipt2,Ndufab1,Ogdh,Pdha1,Pdha2,Pdhb,Pdhx,Prodh2,Pxmp2
REACTOME_XENOBIOTICS	8	-1.99106	0.0333703	0.90675	Ahr,Ahrr,Arnt,Arnt2,Cyp1a1,Cyp1a2,Cyp2a5,Cyp2a5,Cyp2a4,Cyp2b19,Cyp2c55,Cyp2c65,Cyp2c66,Cyp2c65,Cyp2c66,Cyp2c65,Cyp2c66,Cyp2d22,Cyp2e1,Cyp2f2,Cyp2j9,Cyp2s1,Cyp2w1,Cyp3a11,Cyp3a13,Cyp3a25,Cyp3a57,Cyp3a11,Cyp3a13
REACTOME_POLYMERASE_SWITCHING_ON_THE_C_STRAND_OF_THE_TELOMERE	24	1.88661	0.0334443	0.326266	Acd,Chtf18,Chtf8,Ctc1,Dscc1,Pcna,Pola1,Pola2,Pold1,Pold2,Pold3,Pold4,Pot1a,Prim1,Prim2,Rfc1,Rfc2,Rfc3,Rfc4,Rfc5,Stn1,Ten1,Terf1,Terf2,Terf2ip,Tinf2
REACTOME_DUAL_INCISION_IN_TC_NER	64	1.8494	0.0335375	0.326266	Aqr,Ccnh,Cdk7,Cul4a,Cul4b,Ddb1,Ep300,Ercc1,Ercc2,Ercc3,Ercc4,Ercc5,Ercc6,Ercc8,Gtf2h1,Gtf2h2,Gtf2h3,Gtf2h4,Gtf2h5,Hmgn1,Isy1,Mnat1,Pcna,Pold1,Pold2,Pold3,Pold4,Pole,Pole2,Pole3,Pole4,Polk,Polr2a,Polr2b,Polr2c,Polr2d,Polr2e,Polr2f,Polr2g,Polr2h,Polr2i,Polr2j,Polr2k,Polr2l,Ppie,Prpf19,Rbx1,Rfc1,Rfc2,Rfc3,Rfc4,Rfc5,Rpa1,Rpa2,Rpa3,Rps27a,Tcea1,Uba52,Ubb,Ubc,Usp7,Uvssa,Xab2,Xpa,Zfp830
REACTOME_NUCLEAR_ENVELOPE_BREAKDOWN	50	1.85792	0.0337564	0.326381	Aaas,Banf1,Ccnb1,Ccnb2,Cdk1,Cnep1r1,Ctdnep1,Emd,Lemd2,Lemd3,Lmna,Lmnb1,Lpin1,Lpin2,Lpin3,Ndc1,Nek6,Nek7,Nek9,Nup107,Nup133,Nup153,Nup155,Nup160,Nup188,Nup205,Nup210,Nup214,Nup35,Nup37,Nupl2,Nup43,Nup50,Nup54,Nupl1,Nup62,Nup85,Nup88,Nup93,Nup98,Plk1,Pom121,Pom121,Prkca,Prkcb,Rae1,Ranbp2,Sec13,Seh1l,Tmpo,Tpr,Vrk1,Vrk2
REACTOME_GOLGI_CISTERNAE_PERICENTRIOLAR_STACK_REORGANIZATION	12	1.97195	0.0342122	0.328771	Blzf1,Ccnb1,Ccnb2,Cdk1,Golga2,Gorasp1,Gorasp2,Mapk1,Mapk3,Plk1,Rab1a,Rab1b,Rab2a,Uso1
REACTOME_METABOLISM_OF_RNA	646	1.82055	0.0344939	0.329469	A1cf,Aaas,Adar,Adarb1,Adat1,Adat2,Adat3,Akt1,Alkbh8,Alyref,Anp32a,Apobec1,Apobec2,Apobec3,Apobec3,Apobec3,Apobec4,Aqr,Bcas2,Bms1,Bop1,Bud23,Bud31,Bysl,C1d,AI597479,Casc3,Ccar1,Ccnh,Cd2bp2,Cdc40,Cdc5l,Cdk7,Cdkal1,Cherp,Chtop,Clns1a,Clp1,Cnot1,Cnot10,Cnot11,Cnot2,Cnot3,Cnot4,Cnot6,Cnot6l,Cnot7,Cnot8,Cnot9,Cpsf1,Cpsf2,Cpsf3,Cpsf4,Cpsf7,Crnkl1,Csnk1d,Csnk1e,Cstf1,Cstf2,Cstf2t,Cstf3,Ctnnbl1,Ctu1,Ctu2,…
REACTOME_L1CAM_INTERACTIONS	102	-1.82452	0.0347756	0.92369	Actb,Actg1,Alcam,Ank1,Ank2,Ank3,Ap2a1,Ap2a2,Ap2b1,Ap2m1,Ap2s1,Cd24a,Chl1,Clta,Cltc,Cntn1,Cntn2,Cntn6,Cntnap1,Csnk2a1,Csnk2a2,Csnk2b,Dcx,Dlg1,Dlg3,Dlg4,Dnm1,Dnm2,Dnm3,Dpysl2,Egfr,Ephb2,Ezr,Fgfr1,Gap43,Hspa8,Itga1,Itga10,Itga2,Itga2b,Itga5,Itga9,Itgav,Itgb1,Itgb3,Kcnq2,Kcnq3,Kif4,Kif4,L1cam,Lama1,Lamb1,Lamc1,Lypla2,Map2k1,Map2k2,Mapk1,Mapk3,Msn,Ncam1,Ncan,Nfasc,Nrcam,Nrp1,Nrp2,Numb,Pak1,Rac1,Ranbp9…
REACTOME_POLYMERASE_SWITCHING	14	1.91852	0.0349453	0.33177	Pcna,Pola1,Pola2,Pold1,Pold2,Pold3,Pold4,Prim1,Prim2,Rfc1,Rfc2,Rfc3,Rfc4,Rfc5
REACTOME_SEMAPHORIN_INTERACTIONS	60	-1.82632	0.0351658	0.92369	Arhgap35,Arhgef11,Arhgef12,Cd72,Cdk5,Cdk5r1,Cfl1,Crmp1,Dpysl2,Dpysl3,Dpysl4,Dpysl5,Erbb2,Farp2,Fes,Fyn,Gsk3b,Hsp90aa1,Hsp90ab1,Itga1,Itgb1,Limk1,Limk2,Met,Myh10,Myh11,Myh14,Myh9,Myl12b,Myl6,Myl9,Nrp1,Pak1,Pak2,Pak3,Pip5k1c,Plxna1,Plxna2,Plxna3,Plxna4,Plxnb1,Plxnb3,Plxnc1,Plxnd1,Ptprc,Rac1,Rhoa,Rhob,Rhoc,Rnd1,Rock1,Rock2,Rras,Sema3a,Sema3e,Sema4a,Sema4d,Sema5a,Sema6a,Sema6d,Sema7a,Tln1,Trem2,Tyrobp
REACTOME_DUAL_INCISION_IN_GG_NER	40	1.8284	0.0357098	0.335011	Chd1l,Cul4a,Cul4b,Ddb1,Ddb2,Ercc1,Ercc2,Ercc3,Ercc4,Ercc5,Gtf2h1,Gtf2h2,Gtf2h3,Gtf2h4,Gtf2h5,Parp1,Parp2,Pcna,Pold1,Pold2,Pold3,Pold4,Pole,Pole2,Pole3,Pole4,Polk,Rbx1,Rfc1,Rfc2,Rfc3,Rfc4,Rfc5,Rpa1,Rpa2,Rpa3,Rps27a,Uba52,Ubb,Ubc,Xpa
REACTOME_APC_C_MEDIATED_DEGRADATION_OF_CELL_CYCLE_PROTEINS	82	1.81974	0.0357118	0.335011	Anapc1,Anapc10,Anapc11,Anapc15,Anapc16,Anapc2,Anapc4,Anapc5,Anapc7,Aurka,Aurkb,Btrc,Bub1b,Bub3,Ccna1,Ccna2,Ccnb1,Cdc14a,Cdc16,Cdc20,Cdc23,Cdc26,Cdc27,Cdk1,Cdk2,Cul1,Fbxo5,Fzr1,Mad2l1,Nek2,Plk1,Psma1,Psma2,Psma3,Psma4,Psma5,Psma6,Psma7,Psma8,Psmb1,Psmb10,Psmb11,Psmb2,Psmb3,Psmb4,Psmb5,Psmb6,Psmb7,Psmb8,Psmb9,Psmc1,Psmc2,Psmc3,Psmc4,Psmc5,Psmc6,Psmd1,Psmd10,Psmd11,Psmd12,Psmd13,Psmd14,Psmd2,Psmd3,P…
REACTOME_INTRA_GOLGI_TRAFFIC	42	1.83059	0.0361169	0.336806	Alpi,Arf1,Bet1l,Cog1,Cog2,Cog3,Cog4,Cog5,Cog6,Cog7,Cog8,Cux1,Cyth1,Cyth2,Cyth3,Cyth4,Golga5,Golim4,Gosr1,Gosr2,Man1a,Man1a2,Man1c1,Man2a1,Man2a2,Napa,Napb,Napg,Nsf,Rab30,Rab33b,Rab36,Rab39,Rab6a,Rgp1,Ric1,Snap29,Stx16,Stx5a,Stx6,Trip11,Vps45,Vti1a,Ykt6
REACTOME_RECRUITMENT_OF_MITOTIC_CENTROSOME_PROTEINS_AND_COMPLEXES	78	1.80855	0.036444	0.337857	Actr1a,Akap9,Alms1,Ccp110,Cdk1,Cdk11b,Cdk11b,Cdk5rap2,Cenpj,Cep131,Cep135,Cep152,Cep164,Cep192,Cep250,Cep290,Cep41,Cep43,Cep57,Cep63,Cep70,Cep72,Cep76,Cep78,Cetn2,Ckap5,Clasp1,Cntrl,Csnk1d,Csnk1e,Dctn1,Dctn2,Dctn3,Dync1h1,Dync1i2,Dynll1,Haus1,Haus2,Haus3,Haus4,Haus5,Haus6,Haus7,Haus8,Hsp90aa1,Mapre1,Mzt1,Mzt2,Mzt2,Nde1,Nedd1,Nek2,Ninl,Nme7,Odf2,Ofd1,Pafah1b1,Pcm1,Pcnt,Plk1,Plk4,Ppp2r1a,Prkaca,Prk…
REACTOME_METABOLISM_OF_POLYAMINES	55	1.8045	0.0375005	0.345618	Agmat,Amd1,Azin1,Azin2,Nqo1,Oaz1,Oaz2,Oaz3,Odc1,Paox,Psma1,Psma2,Psma3,Psma4,Psma5,Psma6,Psma7,Psma8,Psmb1,Psmb10,Psmb11,Psmb2,Psmb3,Psmb4,Psmb5,Psmb6,Psmb7,Psmb8,Psmb9,Psmc1,Psmc2,Psmc3,Psmc4,Psmc5,Psmc6,Psmd1,Psmd10,Psmd11,Psmd12,Psmd13,Psmd14,Psmd2,Psmd3,Psmd4,Psmd5,Psmd6,Psmd7,Psmd8,Psmd9,Psme1,Psme2,Psme3,Psme4,Psmf1,Sat1,Sem1,Smox,Sms,Srm
REACTOME_TRAIL_SIGNALING	7	-1.9401	0.0383803	0.991595	Casp8,Cflar,Fadd,Tnfrsf10b,Tnfrsf10b,Tnfrsf10b,Tnfsf10
REACTOME_NUCLEAR_PORE_COMPLEX_NPC_DISASSEMBLY	33	1.80613	0.0390102	0.357442	Aaas,Ccnb1,Ccnb2,Cdk1,Ndc1,Nek6,Nek7,Nek9,Nup107,Nup133,Nup153,Nup155,Nup160,Nup188,Nup205,Nup210,Nup214,Nup35,Nup37,Nupl2,Nup43,Nup50,Nup54,Nupl1,Nup62,Nup85,Nup88,Nup93,Nup98,Pom121,Pom121,Rae1,Ranbp2,Sec13,Seh1l,Tpr
REACTOME_INTEGRIN_SIGNALING	26	1.79261	0.0395441	0.358694	Akt1,Apbb1ip,Bcar1,Crk,Csk,Fga,Fgb,Fgg,Fn1,Grb2,Itga2b,Itgb3,Pdpk1,Ptk2,Ptpn1,Rap1a,Rap1b,Rapgef3,Rapgef4,Rasgrp1,Rasgrp2,Shc1,Sos1,Src,Syk,Tln1,Vwf
REACTOME_BIOSYNTHESIS_OF_THE_N_GLYCAN_PRECURSOR_DOLICHOL_LIPID_LINKED_OLIGOSACCHARIDE_LLO_AND_TRANSFER_TO_A_NASCENT_PROTEIN	69	1.76893	0.0396409	0.358694	Alg1,Alg10b,Alg10b,Alg11,Alg12,Alg13,Alg14,Alg2,Alg3,Alg5,Alg6,Alg8,Alg9,Amdhd2,Cmas,Ctsa,Dhdds,Dolk,Dolpp1,Dpagt1,Dpm1,Dpm2,Dpm3,Fcsk,Fpgt,Fuom,Gfpt1,Gfpt2,Gfus,Glb1,Gmds,Gmppa,Gmppb,Gne,Gnpnat1,Mpdu1,Mpi,Mvd,Nagk,Nanp,Nans,Neu1,Neu2,Neu3,Neu4,Npl,Nudt14,Nus1,Pgm3,Pmm1,Pmm2,Renbp,Rft1,Slc17a5,Slc35a1,Slc35c1,Srd5a3,St3gal1,St3gal2,St3gal3,St3gal4,St3gal5,St3gal6,St6gal1,St6gal2,St6galnac1,St6gal…
REACTOME_RESPONSE_OF_EIF2AK1_HRI_TO_HEME_DEFICIENCY	15	-1.82142	0.0397021	1	Asns,Atf3,Atf4,Atf5,Cebpb,Cebpg,Chac1,Ddit3,Eif2ak1,Eif2s1,Eif2s2,Eif2s3x,Grb10,Ppp1r15a,Trib3
REACTOME_SYNTHESIS_OF_PI	5	2.03097	0.039952	0.358694	Cdipt,Cds1,Pitpnm1,Pitpnm2,Pitpnm3
REACTOME_HIV_LIFE_CYCLE	141	1.75954	0.0400572	0.358694	Aaas,Banf1,Ccnh,Ccnk,Ccnt1,Ccnt2,Ccr5,Cd4,Cdk7,Cdk9,Chmp2a,Chmp2b,Chmp3,Chmp4b,Chmp4c,Chmp5,Chmp6,Chmp7,Ctdp1,Cxcr4,Ell,Eloa,Elob,Eloc,Ercc2,Ercc3,Fen1,Furin,Gtf2a1,Gtf2a2,Gtf2b,Gtf2e1,Gtf2e2,Gtf2f1,Gtf2f2,Gtf2h1,Gtf2h2,Gtf2h3,Gtf2h4,Gtf2h5,Hmga1,Kpna1,Lig1,Lig4,Mnat1,Mvb12a,Mvb12b,Ncbp1,Ncbp2,Ndc1,Nedd4l,Nelfa,Nelfb,Nelfcd,Nelfe,Nmt1,Nmt2,Nup107,Nup133,Nup153,Nup155,Nup160,Nup188,Nup205,Nup210,N…
REACTOME_CHL1_INTERACTIONS	8	-1.88491	0.0402106	1	Ank1,Chl1,Cntn6,Hspa8,Itga1,Itga10,Itga2,Itgb1,Nrp1
REACTOME_HIV_INFECTION	219	1.74973	0.0405309	0.360886	Aaas,Ap1b1,Ap1g1,Ap1m1,Ap1m2,Ap1s1,Ap1s2,Ap1s3,Ap2a1,Ap2a2,Ap2b1,Ap2m1,Ap2s1,Apobec3,Arf1,Atp6v1h,B2m,Banf1,Btrc,Ccnh,Ccnk,Ccnt1,Ccnt2,Ccr5,Cd247,Cd28,Cd4,Cd8b1,Cdk7,Cdk9,Chmp2a,Chmp2b,Chmp3,Chmp4b,Chmp4c,Chmp5,Chmp6,Chmp7,Ctdp1,Cul5,Cxcr4,Dock2,Ell,Elmo1,Eloa,Elob,Eloc,Ercc2,Ercc3,Fen1,Furin,Fyn,Gtf2a1,Gtf2a2,Gtf2b,Gtf2e1,Gtf2e2,Gtf2f1,Gtf2f2,Gtf2h1,Gtf2h2,Gtf2h3,Gtf2h4,Gtf2h5,Hck,H2-D1,H2-Q10,H…
REACTOME_REGULATION_OF_RUNX2_EXPRESSION_AND_ACTIVITY	63	1.7567	0.0407968	0.361212	Bmp2,Cbfb,Cul1,Dlx5,Dlx6,Esr1,Esrra,Fbxw7,Gsk3b,Hivep3,Msx2,Nkx3-2,Nr3c1,Ppargc1a,Ppargc1b,Psma1,Psma2,Psma3,Psma4,Psma5,Psma6,Psma7,Psma8,Psmb1,Psmb10,Psmb11,Psmb2,Psmb3,Psmb4,Psmb5,Psmb6,Psmb7,Psmb8,Psmb9,Psmc1,Psmc2,Psmc3,Psmc4,Psmc5,Psmc6,Psmd1,Psmd10,Psmd11,Psmd12,Psmd13,Psmd14,Psmd2,Psmd3,Psmd4,Psmd5,Psmd6,Psmd7,Psmd8,Psmd9,Psme1,Psme2,Psme3,Psme4,Psmf1,Rbx1,Rps27a,Runx2,Sem1,Skp1,Skp2,Smur…
REACTOME_DEFECTIVE_B4GALT7_CAUSES_EDS_PROGEROID_TYPE	15	-1.80494	0.0413569	1	Agrn,B4galt7,Bcan,Bgn,Cspg4,Cspg5,Dcn,Gpc1,Gpc2,Gpc3,Gpc4,Gpc5,Gpc6,Hspg2,Ncan,Sdc1,Sdc2,Sdc3,Sdc4,Vcan
REACTOME_RESOLUTION_OF_D_LOOP_STRUCTURES	29	1.76787	0.0414625	0.365055	Atm,Bard1,Blm,Brca1,Brca2,Brip1,Dna2,Eme1,Eme2,Exo1,Gen1,Kat5,Mre11a,Mus81,Nbn,Palb2,Rad50,Rad51,Rad51ap1,Rad51b,Rad51c,Rad51d,Rbbp8,Rmi1,Rmi2,Rtel1,Slx1b,Slx1b,Slx4,Spidr,Top3a,Wrn,Xrcc2,Xrcc3
REACTOME_REGULATION_OF_TP53_ACTIVITY	145	1.73366	0.0421127	0.367558	Akt1,Akt2,Akt3,Atm,Atr,Atrip,Aurka,Aurkb,Banp,Bard1,Blm,Brca1,Brd1,Brd7,Brip1,Brpf1,Brpf3,Ccna1,Ccna2,Ccng1,Cdk1,Cdk2,Cdk5,Cdk5r1,Cdkn2a,Chd3,Chd4,Chek1,Chek2,Csnk2a1,Csnk2a2,Csnk2b,Daxx,Dna2,Dyrk2,Ehmt1,Ehmt2,Ep300,Exo1,Gatad2a,Gatad2b,Hdac1,Hdac2,Hipk1,Hipk2,Hus1,Ing2,Ing5,Jmy,Kat5,Kat6a,Kmt5a,L3mbtl1,Map2k6,Mapk11,Mapk14,Mapkap1,Mapkapk5,Mbd3,Mdm2,Mdm4,Meaf6,Mlst8,Mre11a,Mta2,Mtor,Nbn,Noc2l,Nu…
REACTOME_SUMOYLATION_OF_DNA_DAMAGE_RESPONSE_AND_REPAIR_PROTEINS	74	1.73826	0.0423977	0.367558	Aaas,Blm,Bmi1,Brca1,Cbx2,Cbx4,Cbx8,Cdkn2a,Cetn2,Eid3,Hdac7,Herc2,Mdc1,Ndc1,Nsmce1,Nsmce2,Nsmce3,Nsmce4a,Nup107,Nup133,Nup153,Nup155,Nup160,Nup188,Nup205,Nup210,Nup214,Nup35,Nup37,Nupl2,Nup43,Nup50,Nup54,Nupl1,Nup62,Nup85,Nup88,Nup93,Nup98,Parp1,Pcgf2,Phc1,Phc2,Phc3,Pias1,Pias2,Pias4,Pml,Pom121,Pom121,Rad21,Rad52,Rae1,Ranbp2,Ring1,Rnf168,Rnf2,Rpa1,Scmh1,Sec13,Seh1l,Smc1a,Smc3,Smc5,Smc6,Sp100,Stag1…
REACTOME_METABOLISM_OF_STEROIDS	108	1.73069	0.0424761	0.367558	Abcb11,Abcc3,Acaca,Acacb,Acat3,Acot8,Acox2,Akr1b3,Akr1b8,Akr1c20,Akr1c20,Akr1c6,Akr1cl,Akr1cl,Akr1c20,Akr1c6,Akr1d1,Alb,Amacr,Arv1,Baat,Carm1,Cga,Ch25h,Chd9,Crebbp,Cubn,Cyp11a1,Cyp11b2,Cyp11b2,Cyp17a1,Cyp19a1,Cyp21a1,Cyp24a1,Cyp27a1,Cyp27b1,Cyp2r1,Cyp39a1,Cyp46a1,Cyp51,Cyp7a1,Cyp7b1,Cyp8b1,Dhcr24,Dhcr7,Ebp,Elovl6,Fabp6,Fasn,Fdft1,Fdps,Fdx1,Fdx2,Fdxr,Gc,Ggps1,Gpam,Helz2,Hmgcr,Hmgcs1,Hsd11b1,Hsd11b…
REACTOME_PROTEIN_LOCALIZATION	151	1.72641	0.0426796	0.367558	Abcd1,Abcd2,Abcd3,Acaa1a,Acbd5,Aco2,Acot2,Acot3,Acot4,Acot8,Acox1,Acox2,Acox3,Agps,Agxt,Aldh3a2,Amacr,App,Atad1,Atp5a1,Atp5b,Atp5g1,Baat,Bag6,Bcs1l,Caml,Cat,Chchd10,Chchd2,Chchd3,Chchd4,Chchd5,Chchd7,Cmc2,Cmc4,Coa4,Coa6,Coq2,Cox17,Cox19,Crat,Crot,Cs,Cyb5a,Cyc1,Dao,Ddo,Decr2,Dhrs4,Dnajc19,Ech1,Eci2,Ehhadh,Emd,Ephx2,Fis1,Fxn,Gdap1,Get1,Get3,Get4,Gfer,Gnpat,Grpel1,Grpel2,Gstk1,Hacl1,Hao1,Hao2,Hmgcl,…
REACTOME_CYCLIN_A_CDK2_ASSOCIATED_EVENTS_AT_S_PHASE_ENTRY	82	1.71904	0.0439104	0.373963	Akt1,Akt2,Akt3,Cables1,Ccna1,Ccna2,Ccnd1,Ccne1,Ccne2,Ccnh,Cdc25a,Cdc25b,Cdk2,Cdk4,Cdk7,Cdkn1a,Cdkn1b,Cks1b,Cul1,E2f1,E2f4,E2f5,Fzr1,Lin37,Lin52,Lin54,Lin9,Max,Mnat1,Myc,Psma1,Psma2,Psma3,Psma4,Psma5,Psma6,Psma7,Psmb1,Psmb10,Psmb2,Psmb3,Psmb4,Psmb5,Psmb6,Psmb7,Psmb8,Psmb9,Psmc1,Psmc2,Psmc3,Psmc4,Psmc5,Psmc6,Psmd1,Psmd10,Psmd11,Psmd12,Psmd13,Psmd14,Psmd2,Psmd3,Psmd4,Psmd5,Psmd6,Psmd7,Psmd8,Psmd9,Ps…
REACTOME_DEGRADATION_OF_GLI1_BY_THE_PROTEASOME	56	1.72759	0.044128	0.373963	Btrc,Cul1,Gli1,Itch,Numb,Prkaca,Prkacb,Prkaca,Psma1,Psma2,Psma3,Psma4,Psma5,Psma6,Psma7,Psma8,Psmb1,Psmb10,Psmb11,Psmb2,Psmb3,Psmb4,Psmb5,Psmb6,Psmb7,Psmb8,Psmb9,Psmc1,Psmc2,Psmc3,Psmc4,Psmc5,Psmc6,Psmd1,Psmd10,Psmd11,Psmd12,Psmd13,Psmd14,Psmd2,Psmd3,Psmd4,Psmd5,Psmd6,Psmd7,Psmd8,Psmd9,Psme1,Psme2,Psme3,Psme4,Psmf1,Rbx1,Rps27a,Sem1,Skp1,Sufu,Uba52,Ubb,Ubc
REACTOME_APC_C_CDH1_MEDIATED_DEGRADATION_OF_CDC20_AND_OTHER_APC_C_CDH1_TARGETED_PROTEINS_IN_LATE_MITOSIS_EARLY_G1	71	1.72198	0.0441352	0.373963	Anapc1,Anapc10,Anapc11,Anapc15,Anapc16,Anapc2,Anapc4,Anapc5,Anapc7,Aurka,Aurkb,Cdc16,Cdc20,Cdc23,Cdc26,Cdc27,Fzr1,Plk1,Psma1,Psma2,Psma3,Psma4,Psma5,Psma6,Psma7,Psma8,Psmb1,Psmb10,Psmb11,Psmb2,Psmb3,Psmb4,Psmb5,Psmb6,Psmb7,Psmb8,Psmb9,Psmc1,Psmc2,Psmc3,Psmc4,Psmc5,Psmc6,Psmd1,Psmd10,Psmd11,Psmd12,Psmd13,Psmd14,Psmd2,Psmd3,Psmd4,Psmd5,Psmd6,Psmd7,Psmd8,Psmd9,Psme1,Psme2,Psme3,Psme4,Psmf1,Pttg1,Rb1…
REACTOME_SUMOYLATION_OF_SUMOYLATION_PROTEINS	34	1.73824	0.044651	0.37631	Aaas,Ndc1,Nup107,Nup133,Nup153,Nup155,Nup160,Nup188,Nup205,Nup210,Nup214,Nup35,Nup37,Nupl2,Nup43,Nup50,Nup54,Nupl1,Nup62,Nup85,Nup88,Nup93,Nup98,Pias4,Pom121,Pom121,Rae1,Ranbp2,Sec13,Seh1l,Sumo1,Sumo2,Topors,Tpr,Ube2i
REACTOME_ACTIVATION_OF_C3_AND_C5	5	-2.03015	0.0448784	1	C2,C3,C4b,C4b,Hc,Cfb,Cfp
REACTOME_O_GLYCOSYLATION_OF_TSR_DOMAIN_CONTAINING_PROTEINS	27	-1.72625	0.0452642	1	Adamts1,Adamts10,Adamts12,Adamts13,Adamts14,Adamts15,Adamts16,Adamts17,Adamts18,Adamts19,Adamts2,Adamts20,Adamts3,Adamts4,Adamts5,Adamts6,Adamts7,Adamts8,Adamts9,Adamtsl1,Adamtsl2,Adamtsl3,Adamtsl4,Adamtsl5,B3glct,Cfp,Pofut2,Sbspon,Sema5a,Sema5b,Spon1,Spon2,Sspo,Thbs1,Thbs2,Thsd1,Thsd4,Thsd7a,Thsd7b
REACTOME_CELLULAR_RESPONSE_TO_CHEMICAL_STRESS	141	1.69628	0.0456068	0.38232	Abcc1,Alb,Aqp8,Atox1,Atp7a,Bach1,Blvra,Blvrb,Carm1,Cat,Ccs,Chd9,Cox11,Cox14,Cox16,Cox18,Cox19,Cox20,Cox4i1,Cox5a,Cox5b,Cox6a1,Cox6b1,Cox6c,Cox7a2l,Cox7b,Cox7c,Cox8a,Crebbp,Csnk2a1,Csnk2a2,Csnk2b,Cul1,Cul3,Cyba,Cybb,Cycs,Ero1a,Fabp1,Fbxl17,Gpx1,Gpx2,Gpx3,Gpx5,Gpx6,Gpx7,Gpx8,Gsr,Gstp1,Gstp2,Hba-a1,Hba-a1,Hba-a2,Hbb-bt,Hdac3,Helz2,H13,Hmox1,Hmox2,Keap1,Lrpprc,Mafk,Med1,mt-Co1,mt-Co2,mt-Co3,Ncf1,Ncf2…
REACTOME_ANTIVIRAL_MECHANISM_BY_IFN_STIMULATED_GENES	81	-1.69986	0.0456313	1	Aaas,Abce1,Arih1,Ddx58,Eif2ak2,Eif4a1,Eif4a2,Eif4a3,Eif4e,Eif4e2,Eif4e3,Eif4g1,Eif4g2,Eif4g3,Flna,Flnb,Herc6,Ifit1bl1,Irf3,Isg15,Jak1,Kpna1,Kpna2,Kpna3,Kpna4,Kpna1,Kpna7,Kpnb1,Mapk3,Mx2,Mx1,Mx2,Ndc1,Nedd4,Nup107,Nup133,Nup153,Nup155,Nup160,Nup188,Nup205,Nup210,Nup214,Nup35,Nup37,Nupl2,Nup43,Nup50,Nup54,Nupl1,Nup62,Nup85,Nup88,Nup93,Nup98,Oas1a,Oas1g,Oas2,Oas3,Oasl1,Pde12,Pin1,Plcg1,Pom121,Pom121,…
REACTOME_VIRAL_MESSENGER_RNA_SYNTHESIS	43	1.71545	0.0458988	0.382733	Aaas,Gtf2f1,Gtf2f2,Ndc1,Nup107,Nup133,Nup153,Nup155,Nup160,Nup188,Nup205,Nup210,Nup214,Nup35,Nup37,Nupl2,Nup43,Nup50,Nup54,Nupl1,Nup62,Nup85,Nup88,Nup93,Nup98,Polr2a,Polr2b,Polr2c,Polr2d,Polr2e,Polr2f,Polr2g,Polr2h,Polr2i,Polr2j,Polr2k,Polr2l,Pom121,Pom121,Rae1,Ranbp2,Sec13,Seh1l,Tpr
REACTOME_NUCLEAR_ENVELOPE_NE_REASSEMBLY	67	1.68849	0.047121	0.384528	Ahctf1,Ankle2,Banf1,Cc2d1b,Ccnb1,Ccnb2,Cdk1,Chmp2a,Chmp2b,Chmp3,Chmp4b,Chmp4c,Chmp6,Chmp7,Emd,Ist1,Kpnb1,Lbr,Lemd2,Lemd3,Lmna,Lmnb1,Ndc1,Nup107,Nup133,Nup155,Nup160,Nup188,Nup205,Nup35,Nup37,Nup43,Nup54,Nupl1,Nup62,Nup85,Nup93,Nup98,Pom121,Ppp2ca,Ppp2r1a,Ppp2r2a,Ran,Rangap1,Rcc1,Sec13,Seh1l,Sirt2,Spast,Sumo1,Tmpo,Tnpo1,Tuba1a,Tuba1b,Tuba1c,Tuba3a,Tuba3a,Tuba3a,Tuba4a,Tuba8,Tubal3,Tubb1,Tubb2a,Tub…
REACTOME_ANCHORING_OF_THE_BASAL_BODY_TO_THE_PLASMA_MEMBRANE	94	1.68273	0.0472114	0.384528	Actr1a,Ahi1,Akap9,Alms1,B9d1,B9d2,C2cd3,Cc2d2a,Ccp110,Cdk1,Cdk5rap2,Cenpj,Cep131,Cep135,Cep152,Cep162,Cep164,Cep192,Cep250,Cep290,Cep41,Cep43,Cep57,Cep63,Cep70,Cep72,Cep76,Cep78,Cep83,Cep89,Cep97,Cetn2,Ckap5,Clasp1,Cntrl,Csnk1d,Csnk1e,Dctn1,Dctn2,Dctn3,Dync1h1,Dync1i2,Dynll1,Fbf1,Haus1,Haus2,Haus3,Haus4,Haus5,Haus6,Haus7,Haus8,Hsp90aa1,Iqcb1,Kif24,Mapre1,Mark4,Mks1,Nde1,Nedd1,Nek2,Ninl,Nphp1,Nphp…
REACTOME_CYTOPROTECTION_BY_HMOX1	111	1.68219	0.0472334	0.384528	Abcc1,Alb,Bach1,Blvra,Blvrb,Carm1,Chd9,Cox11,Cox14,Cox16,Cox18,Cox19,Cox20,Cox4i1,Cox5a,Cox5b,Cox6a1,Cox6b1,Cox6c,Cox7a2l,Cox7b,Cox7c,Cox8a,Crebbp,Csnk2a1,Csnk2a2,Csnk2b,Cul1,Cul3,Cycs,Fabp1,Fbxl17,Hba-a1,Hba-a1,Hba-a2,Hbb-bt,Hdac3,Helz2,H13,Hmox1,Hmox2,Keap1,Lrpprc,Mafk,Med1,mt-Co1,mt-Co2,mt-Co3,Ncoa1,Ncoa2,Ncoa6,Ncor1,Ncor2,Ndufa4,Nfe2l2,Nlrp3,Ppara,Prkcd,Psma1,Psma2,Psma3,Psma4,Psma5,Psma6,Psm…
REACTOME_PROCESSING_OF_CAPPED_INTRON_CONTAINING_PRE_MRNA	236	1.67677	0.0472878	0.384528	Aaas,Alyref,Aqr,Bcas2,Bud31,Casc3,Ccar1,Cd2bp2,Cdc40,Cdc5l,Cherp,Chtop,Clp1,Cpsf1,Cpsf2,Cpsf3,Cpsf4,Cpsf7,Crnkl1,Cstf1,Cstf2,Cstf2t,Cstf3,Ctnnbl1,Cwc15,Cwc22,Cwc25,Cwc27,Ddx23,Ddx39a,Ddx39b,Ddx42,Ddx46,Ddx5,Dhx15,Dhx16,Dhx38,Dhx9,Dnajc8,Eftud2,Eif4a3,Eif4e,Elavl1,Elavl2,Fip1l1,Fus,Fyttd1,Gcfc2,Gle1,Gpkow,Gtf2f1,Gtf2f2,Hnrnpa0,Hnrnpa1,Hnrnpa2b1,Hnrnpa3,Hnrnpc,Hnrnpd,Hnrnpf,Hnrnph1,Hnrnph2,Hnrnpk,H…
REACTOME_REGULATION_OF_PLK1_ACTIVITY_AT_G2_M_TRANSITION	82	1.68327	0.0473341	0.384528	Actr1a,Ajuba,Akap9,Alms1,Aurka,Bora,Btrc,Ccnb1,Ccnb2,Ccp110,Cdk1,Cdk5rap2,Cenpj,Cep131,Cep135,Cep152,Cep164,Cep192,Cep250,Cep290,Cep41,Cep43,Cep57,Cep63,Cep70,Cep72,Cep76,Cep78,Cetn2,Ckap5,Clasp1,Cntrl,Csnk1d,Csnk1e,Cul1,Dctn1,Dctn2,Dctn3,Dync1h1,Dync1i2,Dynll1,Fbxw11,Haus1,Haus2,Haus3,Haus4,Haus5,Haus6,Haus7,Haus8,Hsp90aa1,Mapre1,Nde1,Nedd1,Nek2,Ninl,Odf2,Ofd1,Optn,Pafah1b1,Pcm1,Pcnt,Plk1,Plk4,P…
REACTOME_REGULATION_OF_GLUCOKINASE_BY_GLUCOKINASE_REGULATORY_PROTEIN	30	1.70791	0.0478317	0.386578	Aaas,Gck,Gckr,Ndc1,Nup107,Nup133,Nup153,Nup155,Nup160,Nup188,Nup205,Nup210,Nup214,Nup35,Nup37,Nupl2,Nup43,Nup50,Nup54,Nupl1,Nup62,Nup85,Nup88,Nup93,Nup98,Pom121,Pom121,Rae1,Ranbp2,Sec13,Seh1l,Tpr
REACTOME_PYRUVATE_METABOLISM_AND_CITRIC_ACID_TCA_CYCLE	49	1.67963	0.0482508	0.387153	Aco2,Adhfe1,Bsg,Cs,D2hgdh,Dlat,Dld,Dlst,Fahd1,Fh1,Glo1,Gstz1,Hagh,Idh2,Idh3a,Idh3b,Idh3g,L2hgdh,Ldha,Ldhal6b,Ldhal6b,Ldhb,Ldhc,Mdh2,Me1,Me2,Me3,Mpc1,Mpc2,Nnt,Ogdh,Pdha1,Pdha2,Pdhb,Pdhx,Pdk1,Pdk2,Pdk3,Pdk4,Pdp1,Pdp2,Pdpr,Ppard,Rxra,Sdha,Sdhb,Sdhc,Sdhd,Slc16a1,Slc16a3,Slc16a8,Sucla2,Suclg1,Suclg2,Vdac1
REACTOME_SIGNALING_BY_RHO_GTPASES_MIRO_GTPASES_AND_RHOBTB3	685	1.66178	0.0483941	0.387153	Aaas,Abcd3,Abi1,Abi2,Abl1,Abl2,Abr,Acbd5,Actb,Actc1,Actg1,Actn1,Actr2,Actr3,Add3,Ahctf1,Akap12,Akap13,Aldh3a2,Als2,Amigo2,Ankfy1,Ankle2,Ankrd26,Anln,Ar,Arap1,Arap2,Arap3,Arfgap2,Arfgap3,Arhgap1,Arhgap10,Arhgap11a,Arhgap12,Arhgap15,Arhgap17,Arhgap18,Arhgap19,Arhgap20,Arhgap21,Arhgap22,Arhgap23,Arhgap24,Arhgap25,Arhgap26,Arhgap27,Arhgap28,Arhgap29,Arhgap30,Arhgap31,Arhgap32,Arhgap33,Arhgap35,Arhgap…
REACTOME_RECRUITMENT_OF_NUMA_TO_MITOTIC_CENTROSOMES	87	1.66529	0.0489956	0.389985	Actr1a,Akap9,Alms1,Ccp110,Cdk1,Cdk5rap2,Cenpj,Cep131,Cep135,Cep152,Cep164,Cep192,Cep250,Cep290,Cep41,Cep43,Cep57,Cep63,Cep70,Cep72,Cep76,Cep78,Cetn2,Ckap5,Clasp1,Cntrl,Csnk1d,Csnk1e,Dctn1,Dctn2,Dctn3,Dync1h1,Dync1i2,Dynll1,Haus1,Haus2,Haus3,Haus4,Haus5,Haus6,Haus7,Haus8,Hsp90aa1,Mapre1,Mzt1,Mzt2,Mzt2,Nde1,Nedd1,Nek2,Ninl,Nme7,Numa1,Odf2,Ofd1,Pafah1b1,Pcm1,Pcnt,Plk1,Plk4,Ppp2r1a,Prkaca,Prkar2b,Sdc…
REACTOME_AURKA_ACTIVATION_BY_TPX2	69	1.66446	0.0493602	0.390626	Actr1a,Akap9,Alms1,Aurka,Ccp110,Cdk1,Cdk5rap2,Cenpj,Cep131,Cep135,Cep152,Cep164,Cep192,Cep250,Cep290,Cep41,Cep43,Cep57,Cep63,Cep70,Cep72,Cep76,Cep78,Cetn2,Ckap5,Clasp1,Cntrl,Csnk1d,Csnk1e,Dctn1,Dctn2,Dctn3,Dync1h1,Dync1i2,Dynll1,Haus1,Haus2,Haus3,Haus4,Haus5,Haus6,Haus7,Haus8,Hmmr,Hsp90aa1,Mapre1,Nde1,Nedd1,Nek2,Ninl,Odf2,Ofd1,Pafah1b1,Pcm1,Pcnt,Plk1,Plk4,Ppp2r1a,Prkaca,Prkar2b,Sdccag8,Sfi1,Ssna1…
REACTOME_ANTI_INFLAMMATORY_RESPONSE_FAVOURING_LEISHMANIA_PARASITE_INFECTION	83	-1.65932	0.0495288	1	Adam17,Adcy1,Adcy2,Adcy3,Adcy4,Adcy5,Adcy6,Adcy7,Adcy8,Adcy9,Adcyap1,Adcyap1r1,Adm,Adm2,Adora2a,Adora2b,Adrb1,Adrb2,Adrb3,Ahcyl1,Avp,Avpr2,Calca,Calcb,Calcr,Calcrl,Calm1,Cd163,Cd247,Cd3g,Cga,Creb1,Crh,Crhr1,Crhr2,Cysltr1,Cysltr2,Dpep1,Dpep2,Dpep3,Drd1,Drd5,Fcgr1,Fcgr3,Fcgr4,Fgr,Fshb,Fshr,Furin,Fyn,Gcg,Ggt1,Ggt5,Ghrh,Ghrhr,Gip,Gipr,Glp1r,Glp2r,Gnai1,Gnai2,Gnai3,Gnas,Gnat3,Gnaz,Gnb1,Gnb2,Gnb3,Gnb4,…
REACTOME_FC_EPSILON_RECEPTOR_FCERI_SIGNALING	114	1.65284	0.0499663	0.390626	Ahcyl1,Bcl10,Btk,Btrc,Calm1,Card11,Cdc34,Chuk,Cul1,Fbxw11,Fcer1a,Fcer1g,Fos,Fyn,Gab2,Grap2,Grb2,Hras,Ighe,Ighv1-62-3,Ighv1-62-3,Ighv1-62-3,Ighv8-11,Ighv8-12,Ighv8-13,Ighv8-2,Ighv8-4,Ighv8-5,Ighv8-6,Ighv8-8,Ighv8-9,Ighv8-11,Ighv8-12,Ighv8-4,Ighv8-5,Ighv8-6,Ighv8-8,Ighv8-9,Ighv5-12,Ighv5-15,Ighv5-9,Ighv5-12,Ighv5-9,Ighv5-17,Ighv5-12,Ighv5-9,Ighv5-12,Ighv5-15,Ighv5-9,Ighv12-3,Ighv3-1,Ighv3-3,Ighv3-4…
REACTOME_TRANSCRIPTIONAL_REGULATION_BY_TP53	334	1.64682	0.0500636	0.390626	Ago1,Ago2,Ago3,Ago4,Aifm2,Akt1,Akt2,Akt3,Apaf1,Arid3a,Atf2,Atm,Atr,Atrip,Aurka,Aurkb,Banp,Bard1,Bax,Bbc3,Bcl2l14,Bcl6,Bid,Birc5,Blm,Bnip3l,Brca1,Brd1,Brd7,Brip1,Brpf1,Brpf3,Btg2,Carm1,Casp1,Casp2,Casp6,Ccna1,Ccna2,Ccnb1,Ccne1,Ccne2,Ccng1,Ccnh,Ccnk,Ccnt1,Ccnt2,Cdc25c,Cdk1,Cdk12,Cdk13,Cdk2,Cdk5,Cdk5r1,Cdk7,Cdk9,Cdkn1a,Cdkn1b,Cdkn2a,Cenpj,Chd3,Chd4,Chek1,Chek2,Chm,Cnot1,Cnot10,Cnot11,Cnot2,Cnot3,Cno…
REACTOME_DEUBIQUITINATION	276	1.64723	0.0500675	0.390626	Abraxas1,Abraxas2,Actb,Actl6a,Actr5,Actr8,Adrb2,Adrm1,Apc,Ar,Arrb1,Arrb2,Asxl1,Asxl2,Atxn3,Atxn3,Atxn7,Axin1,Axin2,Babam1,Babam2,Bap1,Bard1,Becn1,Birc2,Birc3,Brca1,Brcc3,Ccna1,Ccna2,Ccp110,Cdc20,Cdc25a,Cdk1,Cftr,Clspn,Cyld,Ddb2,Ddx58,Ep300,Esr1,Fkbp8,Foxk1,Foxk2,Foxo4,Gata3,H2ac1,H2ac22,H2ac12,H2ac1,H2ac10,H2ac11,H2ac12,H2ac13,H2ac15,H2ac18,H2ac19,H2ac20,H2ac22,H2ac23,H2ac24,H2ac4,H2ac6,H2ac7,H2a…
REACTOME_DSCAM_INTERACTIONS	9	-1.75538	0.0501211	1	Dcc,Dscam,Dscaml1,Mapk11,Mapk12,Mapk13,Mapk14,Mapk8,Ntn1,Pak1,Rac1
REACTOME_ER_QUALITY_CONTROL_COMPARTMENT_ERQC	21	1.68115	0.0514457	0.399401	Amfr,Derl2,Edem1,Edem2,Edem3,Man1b1,Marchf6,Os9,Rnf103,Rnf139,Rnf185,Rnf5,Rps27a,Sel1l,Syvn1,Trim13,Uba52,Ubb,Ubc,Uggt1,Uggt2
REACTOME_PRESYNAPTIC_DEPOLARIZATION_AND_CALCIUM_CHANNEL_OPENING	9	-1.73048	0.052099	1	Cacna1a,Cacna1b,Cacna1e,Cacna2d2,Cacna2d3,Cacnb1,Cacnb2,Cacnb3,Cacnb4,Cacng2,Cacng4
REACTOME_INSULIN_RECEPTOR_RECYCLING	20	1.68036	0.0524403	0.404024	Atp6ap1,Atp6v0a1,Atp6v0a2,Atp6v0a4,Atp6v0b,Atp6v0c,Atp6v0d1,Atp6v0d2,Atp6v0e,Atp6v0e2,Atp6v1a,Atp6v1b1,Atp6v1b2,Atp6v1c1,Atp6v1c2,Atp6v1d,Atp6v1e1,Atp6v1e2,Atp6v1f,Atp6v1g1,Atp6v1g2,Atp6v1g3,Atp6v1h,Ins2,Insr,Tcirg1
REACTOME_CDC6_ASSOCIATION_WITH_THE_ORC_ORIGIN_COMPLEX	9	1.71791	0.0525539	0.404024	Cdc6,E2f1,E2f2,E2f3,Mcm8,Orc1,Orc2,Orc3,Orc4,Orc5,Orc6
REACTOME_DEFECTIVE_CHST3_CAUSES_SEDCJD	6	-1.84743	0.0535177	1	Bcan,Bgn,Chst3,Cspg4,Cspg5,Dcn,Ncan,Vcan
REACTOME_SIGNALING_BY_THE_B_CELL_RECEPTOR_BCR	101	1.61949	0.0535424	0.408594	Ahcyl1,Bcl10,Blk,Blnk,Btk,Btrc,Calm1,Card11,Cd19,Cd22,Cd79a,Cd79b,Chuk,Cul1,Dapp1,Fbxw11,Fkbp1a,Fyn,Grb2,Hras,Ighm,Ighv1-62-3,Ighv1-62-3,Ighv1-62-3,Ighv8-11,Ighv8-12,Ighv8-13,Ighv8-2,Ighv8-4,Ighv8-5,Ighv8-6,Ighv8-8,Ighv8-9,Ighv8-11,Ighv8-12,Ighv8-4,Ighv8-5,Ighv8-6,Ighv8-8,Ighv8-9,Ighv5-12,Ighv5-15,Ighv5-9,Ighv5-12,Ighv5-9,Ighv5-17,Ighv5-12,Ighv5-9,Ighv5-12,Ighv5-15,Ighv5-9,Ighv12-3,Ighv3-1,Ighv3-…
REACTOME_LOSS_OF_FUNCTION_OF_MECP2_IN_RETT_SYNDROME	12	1.70177	0.0536669	0.408594	Bdnf,Calm1,Camk4,Gps2,Hdac1,Hdac3,Mecp2,Ncor1,Ncor2,Prkaca,Sin3a,Tbl1x,Tbl1xr1
REACTOME_TRANSCRIPTIONAL_REGULATION_OF_PLURIPOTENT_STEM_CELLS	17	-1.65997	0.0537521	1	Cdx2,Dkk1,Dppa4,Eomes,Epas1,Epha1,Fgf2,Foxd3,Foxp1,Gata6,Gsc,Hhex,Hif3a,Klf4,Lin28a,Nanog,Nr5a1,Nr6a1,Pbx1,Pou5f1,Prdm14,Sall1,Sall4,Smad2,Smad4,Sox2,Stat3,Tdgf1,Tsc22d1,Zic3,Zscan10
REACTOME_ELEVATION_OF_CYTOSOLIC_CA2_LEVELS	12	-1.68089	0.0540787	1	Itpr1,Itpr2,Itpr3,Orai1,Orai2,P2rx1,P2rx2,P2rx3,P2rx4,P2rx5,P2rx6,P2rx7,Stim1,Trpc3,Trpc6,Trpc7
REACTOME_INTERACTION_BETWEEN_L1_AND_ANKYRINS	22	-1.64042	0.0542106	1	Actb,Actg1,Ank1,Ank2,Ank3,Kcnq2,Kcnq3,L1cam,Nfasc,Nrcam,Scn10a,Scn11a,Scn1a,Scn1b,Scn2a,Scn2b,Scn3a,Scn3b,Scn4a,Scn4b,Scn5a,Scn7a,Scn8a,Scn9a,Spta1,Sptan1,Sptb,Sptbn1,Sptbn2,Sptbn4,Sptbn5
REACTOME_LEISHMANIA_INFECTION	157	-1.60806	0.0544185	1	Abi1,Abi2,Abl1,Actb,Actg1,Actr2,Actr3,Adam17,Adcy1,Adcy2,Adcy3,Adcy4,Adcy5,Adcy6,Adcy7,Adcy8,Adcy9,Adcyap1,Adcyap1r1,Adm,Adm2,Adora2a,Adora2b,Adrb1,Adrb2,Adrb3,Ahcyl1,App,Arpc1a,Arpc1b,Arpc2,Arpc3,Arpc4,Arpc5,Avp,Avpr2,Baiap2,Brk1,Btk,C3,C3ar1,Calca,Calcb,Calcr,Calcrl,Calm1,Casp1,Cd163,Cd247,Cd3g,Cdc42,Cga,Creb1,Crh,Crhr1,Crhr2,Crk,Ctsg,Cyba,Cyfip1,Cyfip2,Cysltr1,Cysltr2,Dock1,Dpep1,Dpep2,Dpep3,D…
REACTOME_INTEGRIN_CELL_SURFACE_INTERACTIONS	64	-1.61663	0.0545242	1	Agrn,Bsg,Cd44,Cd47,Cdh1,Col10a1,Col13a1,Col16a1,Col18a1,Col1a1,Col1a2,Col23a1,Col2a1,Col3a1,Col4a1,Col4a2,Col4a3,Col4a4,Col4a5,Col4a6,Col5a1,Col5a2,Col5a3,Col6a1,Col6a2,Col6a3,Col6a5,Col6a6,Col7a1,Col8a1,Col8a2,Col9a1,Col9a2,Col9a3,Comp,F11r,Fbn1,Fga,Fgb,Fgg,Fn1,Hspg2,Ibsp,Icam1,Icam2,Icam4,Icam5,Itga1,Itga10,Itga11,Itga2,Itga2b,Itga3,Itga4,Itga5,Itga6,Itga7,Itga8,Itga9,Itgad,Itgae,Itgal,Itgam,It…
REACTOME_HSP90_CHAPERONE_CYCLE_FOR_STEROID_HORMONE_RECEPTORS_SHR	49	-1.61684	0.0547968	1	Actr10,Actr1a,Ar,Capza1,Capza2,Capza3,Capzb,Dctn1,Dctn2,Dctn3,Dctn4,Dctn5,Dctn6,Dnaja1,Dnaja2,Dnaja4,Dnajb1,Dync1h1,Dync1i1,Dync1i2,Dync1li1,Dync1li2,Dynll1,Dynll2,Fkbp4,Fkbp5,Hsp90aa1,Hsp90ab1,Hspa1a,Hspa1a,Hspa1b,Hspa1l,Hspa2,Hspa8,Nr3c1,Nr3c2,Pgr,Ptges3,Stip1,Tuba1a,Tuba1b,Tuba1c,Tuba3a,Tuba3a,Tuba3a,Tuba4a,Tuba8,Tubal3,Tubb1,Tubb2a,Tubb2b,Tubb3,Tubb4a,Tubb4b,Tubb6,Tubb4b,Tubb4b
REACTOME_DOWNSTREAM_SIGNALING_EVENTS_OF_B_CELL_RECEPTOR_BCR	77	1.61078	0.0548264	0.413507	Bcl10,Btrc,Calm1,Card11,Chuk,Cul1,Fbxw11,Fkbp1a,Hras,Ikbkb,Ikbkg,Kras,Malt1,Map3k7,Nfatc1,Nfatc2,Nfatc3,Nfkb1,Nfkbia,Nfkbib,Nfkbie,Nras,Ppia,Ppp3ca,Ppp3cb,Ppp3r1,Prkcb,Psma1,Psma2,Psma3,Psma4,Psma5,Psma6,Psma7,Psma8,Psmb1,Psmb10,Psmb11,Psmb2,Psmb3,Psmb4,Psmb5,Psmb6,Psmb7,Psmb8,Psmb9,Psmc1,Psmc2,Psmc3,Psmc4,Psmc5,Psmc6,Psmd1,Psmd10,Psmd11,Psmd12,Psmd13,Psmd14,Psmd2,Psmd3,Psmd4,Psmd5,Psmd6,Psmd7,Ps…
REACTOME_STABILIZATION_OF_P53	54	1.61974	0.0548369	0.413507	Atm,Cdkn2a,Chek2,Cop1,Mdm2,Mdm4,Phf20,Psma1,Psma2,Psma3,Psma4,Psma5,Psma6,Psma7,Psma8,Psmb1,Psmb10,Psmb11,Psmb2,Psmb3,Psmb4,Psmb5,Psmb6,Psmb7,Psmb8,Psmb9,Psmc1,Psmc2,Psmc3,Psmc4,Psmc5,Psmc6,Psmd1,Psmd10,Psmd11,Psmd12,Psmd13,Psmd14,Psmd2,Psmd3,Psmd4,Psmd5,Psmd6,Psmd7,Psmd8,Psmd9,Psme1,Psme2,Psme3,Psme4,Psmf1,Rps27a,Sem1,Trp53,Uba52,Ubb,Ubc
REACTOME_RHOQ_GTPASE_CYCLE	56	-1.6121	0.0550093	1	Arhgap1,Arhgap17,Arhgap21,Arhgap26,Arhgap32,Arhgap33,Arhgap35,Arhgap5,Arhgef7,Arhgef9,Arl13b,Cav1,Cdc42,Cdc42bpa,Cdc42bpb,Cdc42ep1,Cdc42ep2,Cdc42ep3,Cdc42ep4,Cftr,Cpne8,Depdc1b,Diaph3,Dlc1,Fnbp1,Gfod1,Git1,Git2,Gja1,Gopc,Iqgap1,Iqgap3,Itsn1,Jup,Lamtor1,Mpp7,Obscn,Ophn1,Pak1,Pak2,Pak4,Plekhg3,Prex1,Rab7,Rhoq,Scrib,Slc1a5,Slc4a7,Snap23,Srgap2,Steap3,Stom,Syde1,Tfrc,Trip10,Vamp3,Vangl1,Wasl,Wwp2
REACTOME_DISEASES_ASSOCIATED_WITH_O_GLYCOSYLATION_OF_PROTEINS	45	-1.61256	0.0552542	1	Adamts1,Adamts10,Adamts12,Adamts13,Adamts14,Adamts15,Adamts16,Adamts17,Adamts18,Adamts19,Adamts2,Adamts20,Adamts3,Adamts4,Adamts5,Adamts6,Adamts7,Adamts8,Adamts9,Adamtsl1,Adamtsl2,Adamtsl3,Adamtsl4,Adamtsl5,B3glct,B4gat1,C1galt1,C1galt1c1,Cfp,Dag1,Galnt12,Galnt3,Large1,Lfng,Muc1,Muc13,Muc15,Muc16,Muc3,Muc20,Muc21,Muc3a,Muc4,Muc5ac,Muc5b,Muc6,Notch1,Notch2,Notch3,Notch4,Pomgnt1,Pomt1,Pomt2,Sbspon,…
REACTOME_MITOCHONDRIAL_TRANSLATION	92	1.60524	0.055577	0.413783	Aurkaip1,Chchd1,Dap3,Eral1,Gadd45gip1,Gfm1,Gfm2,Mrpl1,Mrpl10,Mrpl11,Mrpl12,Mrpl13,Mrpl14,Mrpl15,Mrpl16,Mrpl17,Mrpl18,Mrpl19,Mrpl2,Mrpl20,Mrpl21,Mrpl22,Mrpl23,Mrpl24,Mrpl27,Mrpl28,Mrpl3,Mrpl30,Mrpl32,Mrpl33,Mrpl34,Mrpl35,Mrpl36,Mrpl37,Mrpl38,Mrpl39,Mrpl4,Mrpl40,Mrpl41,Mrpl42,Mrpl43,Mrpl44,Mrpl46,Mrpl47,Mrpl48,Mrpl49,Mrpl50,Mrpl51,Mrpl52,Mrpl53,Mrpl54,Mrpl55,Mrpl57,Mrpl58,Mrpl9,Mrps10,Mrps11,Mrps12…
REACTOME_TRANSPORT_OF_THE_SLBP_DEPENDANT_MATURE_MRNA	35	1.62335	0.0556738	0.413783	Aaas,Alyref,Eif4e,Ncbp1,Ncbp2,Ndc1,Nup107,Nup133,Nup153,Nup155,Nup160,Nup188,Nup205,Nup210,Nup214,Nup35,Nup37,Nupl2,Nup43,Nup50,Nup54,Nupl1,Nup62,Nup85,Nup88,Nup93,Nup98,Nxf1,Pom121,Pom121,Rae1,Ranbp2,Sec13,Seh1l,Slbp,Tpr
REACTOME_INTERACTIONS_OF_REV_WITH_HOST_CELLULAR_PROTEINS	36	1.61964	0.0559272	0.413783	Aaas,Kpnb1,Ndc1,Npm1,Nup107,Nup133,Nup153,Nup155,Nup160,Nup188,Nup205,Nup210,Nup214,Nup35,Nup37,Nupl2,Nup43,Nup50,Nup54,Nupl1,Nup62,Nup85,Nup88,Nup93,Nup98,Pom121,Pom121,Rae1,Ran,Ranbp1,Ranbp2,Rangap1,Rcc1,Sec13,Seh1l,Tpr,Xpo1
REACTOME_GLUCOSE_METABOLISM	85	1.59577	0.0563408	0.413783	Aaas,Adpgk,Aldoa,Aldob,Aldoc,Bpgm,Eno1,Eno2,Eno3,Fbp1,Fbp2,G6pc,G6pc2,G6pc3,Gapdh,Gapdhs,Gck,Gckr,Gnpda1,Gnpda2,Got1,Got2,Gpi1,Hk1,Hk2,Hk3,Mdh1,Mdh2,Ndc1,Nup107,Nup133,Nup153,Nup155,Nup160,Nup188,Nup205,Nup210,Nup214,Nup35,Nup37,Nupl2,Nup43,Nup50,Nup54,Nupl1,Nup62,Nup85,Nup88,Nup93,Nup98,Pcx,Pck1,Pck2,Pfkfb1,Pfkfb2,Pfkfb3,Pfkfb4,Pfkl,Pfkm,Pfkp,Pgam1,Pgam2,Pgk1,Pgk2,Pgm2l1,Pgp,Pklr,Pkm,Pom121,Pom1…
REACTOME_SIGNALING_BY_MODERATE_KINASE_ACTIVITY_BRAF_MUTANTS	43	1.60484	0.0564018	0.413783	Actb,Actg1,Apbb1ip,Araf,Arrb1,Arrb2,Braf,Brap,Calm1,Camk2a,Camk2b,Camk2d,Camk2g,Cnksr1,Cnksr2,Csk,Fga,Fgb,Fgg,Fn1,Hras,Iqgap1,Itga2b,Itgb3,Jak2,Kras,Ksr1,Ksr2,Map2k1,Map2k2,Map3k11,Mapk1,Mapk3,Mark3,Nras,Pebp1,Phb,Raf1,Rap1a,Rap1b,Src,Tln1,Vcl,Vwf,Ywhab
REACTOME_SUMOYLATION_OF_UBIQUITINYLATION_PROTEINS	38	1.61418	0.0564488	0.413783	Aaas,Mdm2,Ndc1,Nup107,Nup133,Nup153,Nup155,Nup160,Nup188,Nup205,Nup210,Nup214,Nup35,Nup37,Nupl2,Nup43,Nup50,Nup54,Nupl1,Nup62,Nup85,Nup88,Nup93,Nup98,Pias1,Pias2,Pias4,Pml,Pom121,Pom121,Rae1,Ranbp2,Sec13,Seh1l,Sumo1,Tpr,Trim27,Ube2i,Vhl
REACTOME_NEGATIVE_REGULATORS_OF_DDX58_IFIH1_SIGNALING	34	-1.60786	0.0565351	1	Atg12,Atg5,Cyld,Ddx58,Herc6,Ifih1,Ikbke,Irf3,Isg15,Itch,Mavs,Nlrc5,Nlrx1,Otud5,Pcbp2,Pin1,Rnf125,Rnf135,Rnf216,Rps27a,Tax1bp1,Tbk1,Tnfaip3,Traf3,Trim25,Uba52,Uba7,Ubb,Ubc,Ube2d1,Ube2d2a,Ube2d3,Ube2k,Ube2l6
REACTOME_DEFECTS_IN_BIOTIN_BTN_METABOLISM	8	1.73703	0.0568722	0.414957	Acaca,Btd,Hlcs,Mccc1,Mccc2,Pcx,Pcca,Pccb
REACTOME_E2F_MEDIATED_REGULATION_OF_DNA_REPLICATION	20	1.61142	0.0581669	0.422447	Ccnb1,Cdk1,E2f1,Mcm8,Orc1,Orc2,Orc3,Orc4,Orc5,Orc6,Pola1,Pola2,Ppp2ca,Ppp2cb,Ppp2r1a,Ppp2r1b,Ppp2r3d,Prim1,Prim2,Rb1,Tfdp1,Tfdp2
REACTOME_INTERACTIONS_OF_VPR_WITH_HOST_CELLULAR_PROTEINS	35	1.59555	0.058668	0.424132	Aaas,Banf1,Hmga1,Kpna1,Ndc1,Nup107,Nup133,Nup153,Nup155,Nup160,Nup188,Nup205,Nup210,Nup214,Nup35,Nup37,Nupl2,Nup43,Nup50,Nup54,Nupl1,Nup62,Nup85,Nup88,Nup93,Nup98,Pom121,Pom121,Psip1,Rae1,Ranbp2,Sec13,Seh1l,Slc25a4,Slc25a5,Tpr
REACTOME_PROTEIN_UBIQUITINATION	93	1.56696	0.0594931	0.428133	Bcl10,Cdc34,Cdc73,Ctr9,Derl1,H2bc1,H2bc4,H2bc21,H2bc12,H2bc7,H2bc15,H2bc3,H2bc11,H2bc12,H2bc13,H2bc14,H2bc15,H2bc22,H2bc7,H2bc22,H2bc3,H2bc8,H2bc14,H2bc12,H2bc13,H2bc4,H2bc6,H2bc8,H2bc6,H2bc8,H2bc18,H2bc4,H2bc6,H2bc7,H2bc8,H2bc18,H2-D1,H2-Q10,H2-Q2,H2-Q7,Hltf,Leo1,Otulin,Paf1,Pcna,Pex10,Pex12,Pex13,Pex14,Pex2,Pex5,Prkdc,Rad18,Rnf144a,Rnf152,Rnf181,Rnf20,Rnf40,Rps27a,Rraga,Rtf1,Selenos,Shprh,Tmem1…
REACTOME_TP53_REGULATES_TRANSCRIPTION_OF_GENES_INVOLVED_IN_CYTOCHROME_C_RELEASE	17	-1.60718	0.0595359	1	Aifm2,Atm,Bax,Bbc3,Bid,Bnip3l,Crebbp,Pmaip1,Ppp1r13b,Prelid1,Prelid3a,Steap3,Trp53,Trp53bp2,Trp53inp1,Trp63,Trp73,Triap1,Zfp420
REACTOME_TRANSLESION_SYNTHESIS_BY_POLK	17	1.60161	0.0600098	0.429888	Mad2l2,Pcna,Polk,Rev1,Rev3l,Rfc1,Rfc2,Rfc3,Rfc4,Rfc5,Rpa1,Rpa2,Rpa3,Rps27a,Uba52,Ubb,Ubc
REACTOME_RAC1_GTPASE_CYCLE	164	-1.55033	0.0610215	1	Abi1,Abi2,Abl2,Abr,Als2,Amigo2,Arap1,Arap2,Arap3,Arhgap1,Arhgap10,Arhgap12,Arhgap15,Arhgap17,Arhgap20,Arhgap21,Arhgap22,Arhgap23,Arhgap24,Arhgap25,Arhgap26,Arhgap27,Arhgap29,Arhgap30,Arhgap31,Arhgap32,Arhgap33,Arhgap35,Arhgap39,Arhgap4,Arhgap42,Arhgap44,Arhgap45,Arhgap5,Arhgap9,Arhgdia,Arhgdib,Arhgef10,Arhgef11,Arhgef15,Arhgef18,Arhgef19,Arhgef25,Arhgef39,Arhgef4,Arhgef5,Arhgef6,Arhgef7,Baiap2,Ba…
REACTOME_RETROGRADE_TRANSPORT_AT_THE_TRANS_GOLGI_NETWORK	48	1.566	0.0611388	0.435995	Arfip2,Arfrp1,Arl1,Cog1,Cog2,Cog3,Cog4,Cog5,Cog6,Cog7,Cog8,Gcc1,Gcc2,Golga1,Golga4,Igf2r,M6pr,Naa30,Naa35,Naa38,Napa,Napb,Napg,Nsf,Plin3,Rab43,Rab6a,Rab6b,Rab9,Rab9b,Rabepk,Rgp1,Rhobtb3,Ric1,Scoc,Stx16,Stx6,Sys1,Tgoln1,Tmf1,Usp6nl,Vamp3,Vamp4,Vps51,Vps52,Vps53,Vps54,Vti1a
REACTOME_SNRNP_ASSEMBLY	52	1.55509	0.0621256	0.441036	Aaas,Clns1a,Ddx20,Gemin2,Gemin4,Gemin5,Gemin6,Gemin7,Gemin8,Ncbp1,Ncbp2,Ndc1,Nup107,Nup133,Nup153,Nup155,Nup160,Nup188,Nup205,Nup210,Nup214,Nup35,Nup37,Nupl2,Nup43,Nup50,Nup54,Nupl1,Nup62,Nup85,Nup88,Nup93,Nup98,Phax,Pom121,Pom121,Prmt5,Rae1,Ranbp2,Sec13,Seh1l,Smn1,Smn1,Snrpb,Snrpd1,Snrpd2,Snrpd3,Snrpe,Snrpf,Snrpg,Snupn,Tgs1,Tpr,Wdr77
REACTOME_NETRIN_1_SIGNALING	43	-1.55298	0.0621679	1	Ablim1,Ablim2,Ablim3,Agap2,Cdc42,Dcc,Dock1,Dscam,Dscaml1,Ezr,Fyn,Hjv,Mapk11,Mapk12,Mapk13,Mapk14,Mapk8,Myo10,Nck1,Neo1,Ntn1,Ntn4,Pak1,Pitpna,Plcg1,Prkcq,Ptk2,Ptpn11,Rac1,Rgma,Rgmb,Robo1,Siah1a,Siah2,Slit1,Slit2,Slit3,Src,Trio,Trpc1,Trpc3,Trpc4,Trpc5,Trpc6,Trpc7,Unc5a,Unc5b,Unc5c,Unc5d,Wasl
REACTOME_PLATELET_AGGREGATION_PLUG_FORMATION	32	1.55581	0.0624275	0.441192	Adra2a,Adra2b,Adra2c,Akt1,Apbb1ip,Bcar1,Col1a1,Col1a2,Crk,Csk,F2,Fga,Fgb,Fgg,Fn1,Gp1ba,Gp1bb,Gp5,Gp9,Grb2,Itga2b,Itgb3,Mpl,Pdpk1,Ptk2,Ptpn1,Rap1a,Rap1b,Rapgef3,Rapgef4,Rasgrp1,Rasgrp2,Shc1,Sos1,Src,Syk,Thpo,Tln1,Vwf
REACTOME_DEGRADATION_OF_BETA_CATENIN_BY_THE_DESTRUCTION_COMPLEX	79	1.52712	0.0648022	0.454141	Amer1,Apc,Axin1,Axin2,Btrc,Csnk1a1,Ctbp1,Ctbp2,Ctnnb1,Cul1,Peg12,Frat2,Gsk3b,Hdac1,Lef1,Myc,Ppp2ca,Ppp2cb,Ppp2r1a,Ppp2r1b,Ppp2r5a,Ppp2r5b,Ppp2r5c,Ppp2r5d,Ppp2r5e,Psma1,Psma2,Psma3,Psma4,Psma5,Psma6,Psma7,Psma8,Psmb1,Psmb10,Psmb11,Psmb2,Psmb3,Psmb4,Psmb5,Psmb6,Psmb7,Psmb8,Psmb9,Psmc1,Psmc2,Psmc3,Psmc4,Psmc5,Psmc6,Psmd1,Psmd10,Psmd11,Psmd12,Psmd13,Psmd14,Psmd2,Psmd3,Psmd4,Psmd5,Psmd6,Psmd7,Psmd8,Ps…
REACTOME_UB_SPECIFIC_PROCESSING_PROTEASES	204	1.5187	0.0648361	0.454141	Adrb2,Adrm1,Ar,Arrb1,Arrb2,Atxn7,Axin1,Axin2,Becn1,Birc2,Birc3,Ccna1,Ccna2,Ccp110,Cdc20,Cdc25a,Cftr,Clspn,Cyld,Ddb2,Ddx58,Fkbp8,Foxo4,Gata3,H2ac1,H2ac22,H2ac12,H2ac1,H2ac10,H2ac11,H2ac12,H2ac13,H2ac15,H2ac18,H2ac19,H2ac20,H2ac22,H2ac23,H2ac24,H2ac4,H2ac6,H2ac7,H2ac8,H2aj,H2aw,H2ac10,H2ac6,H2ac8,H2ac7,H2ac19,H2ac18,H2ac19,H2ac20,H2ac21,H2ac4,H2ac23,H2aj,H2ac10,H2ac4,H2ac13,H2aw,H2bc1,H2bc4,H2bc21,…
REACTOME_RUNX3_REGULATES_CDKN1A_TRANSCRIPTION	7	-1.61746	0.0663621	1	Cdkn1a,Runx3,Smad3,Smad4,Tgfb1,Trp53,Zfhx3
REACTOME_GENERATION_OF_SECOND_MESSENGER_MOLECULES	16	-1.54445	0.0665749	1	Cd101,Cd247,Cd3d,Cd3e,Cd3g,Cd4,Enah,Evl,Fyb,Grap2,H2-Aa,H2-Aa,H2-Ab1,H2-Ea,H2-Eb1,H2-Eb1,Itk,Lat,Lck,Lcp2,Nck1,Pak1,Pak2,Pak3,Plcg1,Plcg2,Trav16,Trav16d-dv11,Trav16n,Trav19,Trbv15,Vasp,Was,Zap70
REACTOME_TP53_REGULATES_TRANSCRIPTION_OF_DEATH_RECEPTORS_AND_LIGANDS	9	-1.5801	0.0673373	1	Fas,Igfbp3,Ppp1r13b,Tmem219,Tnfrsf10b,Tnfrsf10b,Tnfrsf10b,Tnfrsf10b,Trp53,Trp53bp2,Trp63,Trp73
REACTOME_SEMA3A_PAK_DEPENDENT_AXON_REPULSION	15	-1.53809	0.0677914	1	Cfl1,Fes,Fyn,Hsp90aa1,Hsp90ab1,Limk1,Nrp1,Pak1,Pak2,Pak3,Plxna1,Plxna2,Plxna3,Plxna4,Rac1,Sema3a
REACTOME_DEFECTIVE_LFNG_CAUSES_SCDO3	5	-1.68408	0.0679439	1	Lfng,Notch1,Notch2,Notch3,Notch4
REACTOME_PROTEIN_PROTEIN_INTERACTIONS_AT_SYNAPSES	65	-1.50004	0.0680367	1	Apba1,Apba2,Apba3,Begain,Cask,Dbnl,Dlg1,Dlg2,Dlg3,Dlg4,Dlgap1,Dlgap2,Dlgap3,Dlgap4,Epb41,Epb41l1,Epb41l2,Epb41l3,Epb41l5,Flot1,Flot2,Gria1,Gria3,Gria4,Grin1,Grin2a,Grin2b,Grin2c,Grin2d,Grm1,Grm5,Homer1,Homer2,Homer3,Il1rap,Il1rapl1,Il1rapl2,Lin7a,Lin7b,Lin7c,Lrfn1,Lrfn2,Lrfn3,Lrfn4,Lrrc4b,Lrrtm1,Lrrtm2,Lrrtm3,Lrrtm4,Nlgn1,Nlgn2,Nlgn3,Nlgn1,Nlgn1,Nrxn1,Nrxn2,Nrxn3,Ntrk3,Pdlim5,Ppfia1,Ppfia2,Ppfia3…
REACTOME_EPHA_MEDIATED_GROWTH_CONE_COLLAPSE	21	-1.5142	0.0692818	1	Efna1,Efna2,Efna3,Efna4,Efna5,Epha1,Epha10,Epha2,Epha3,Epha4,Epha5,Epha6,Epha7,Epha8,Fyn,Lyn,Myh10,Myh11,Myh14,Myh9,Myl12b,Myl6,Myl9,Ngef,Rhoa,Rock1,Rock2,Src,Yes1
REACTOME_CROSSLINKING_OF_COLLAGEN_FIBRILS	12	-1.55048	0.0695526	1	Bmp1,Col1a1,Col1a2,Col4a1,Col4a2,Col4a3,Col4a4,Col4a5,Col4a6,Lox,Loxl1,Loxl2,Loxl3,Loxl4,Pcolce,Pxdn,Tll1,Tll2
REACTOME_NUCLEAR_IMPORT_OF_REV_PROTEIN	33	1.50301	0.0699341	0.487682	Aaas,Kpnb1,Ndc1,Npm1,Nup107,Nup133,Nup153,Nup155,Nup160,Nup188,Nup205,Nup210,Nup214,Nup35,Nup37,Nupl2,Nup43,Nup50,Nup54,Nupl1,Nup62,Nup85,Nup88,Nup93,Nup98,Pom121,Pom121,Rae1,Ran,Ranbp2,Rcc1,Sec13,Seh1l,Tpr
REACTOME_NECTIN_NECL_TRANS_HETERODIMERIZATION	7	-1.58668	0.0701533	1	Cadm1,Cadm3,Nectin1,Nectin2,Nectin3,Nectin4,Pvr
REACTOME_CELL_CELL_COMMUNICATION	101	-1.47782	0.070517	1	Actb,Actg1,Actn1,Actn2,Actn3,Actn4,Afdn,Ang,Arhgef6,Cadm1,Cadm2,Cadm3,Cask,Cd151,Cd2ap,Cd47,Cdh1,Cdh10,Cdh11,Cdh12,Cdh13,Cdh15,Cdh17,Cdh18,Cdh2,Cdh24,Cdh3,Cdh4,Cdh5,Cdh6,Cdh7,Cdh8,Cdh9,Cldn1,Cldn10,Cldn11,Cldn12,Cldn14,Cldn15,Cldn16,Cldn17,Cldn18,Cldn19,Cldn2,Cldn20,Cldn22,Cldn23,Cldn3,Cldn4,Cldn5,Cldn6,Cldn7,Cldn8,Cldn9,Col17a1,Crb3,Ctnna1,Ctnnb1,Ctnnd1,Dst,F11r,Fblim1,Fermt2,Flna,Flnc,Fyb,Fyn,G…
REACTOME_FCERI_MEDIATED_NF_KB_ACTIVATION	71	1.4817	0.0706094	0.490222	Bcl10,Btrc,Card11,Cdc34,Chuk,Cul1,Fbxw11,Fcer1a,Fcer1g,Ighe,Ighv1-62-3,Ighv1-62-3,Ighv1-62-3,Ighv8-11,Ighv8-12,Ighv8-13,Ighv8-2,Ighv8-4,Ighv8-5,Ighv8-6,Ighv8-8,Ighv8-9,Ighv8-11,Ighv8-12,Ighv8-4,Ighv8-5,Ighv8-6,Ighv8-8,Ighv8-9,Ighv5-12,Ighv5-15,Ighv5-9,Ighv5-12,Ighv5-9,Ighv5-17,Ighv5-12,Ighv5-9,Ighv5-12,Ighv5-15,Ighv5-9,Ighv12-3,Ighv3-1,Ighv3-3,Ighv3-4,Ighv3-5,Ighv3-6,Ighv3-8,Ighv12-3,Ighv3-1,Ighv…
REACTOME_CASPASE_ACTIVATION_VIA_DEATH_RECEPTORS_IN_THE_PRESENCE_OF_LIGAND	13	-1.5145	0.071482	1	Casp8,Cd14,Cflar,Fadd,Fas,Fasl,Ly96,Ripk1,Ticam1,Ticam2,Tlr4,Tnfrsf10b,Tnfrsf10b,Tnfsf10,Tradd,Traf2
REACTOME_CARGO_CONCENTRATION_IN_THE_ER	28	1.48365	0.0718921	0.494817	Areg,Cd59b,Cnih1,Cnih2,Cnih3,Col7a1,Ctsc,Ctsz,F5,F8,Folr1,Gosr2,Gria1,Lman1,Lman1l,Lman2,Lman2l,Mcfd2,Mia2,Mia3,Preb,Sar1b,Sec22b,Sec23a,Sec24a,Sec24b,Sec24c,Sec24d,Serpina1b,Serpina1e,Stx5a,Tgfa,Tmed10,Tmed2
REACTOME_P130CAS_LINKAGE_TO_MAPK_SIGNALING_FOR_INTEGRINS	15	1.50634	0.0718992	0.494817	Apbb1ip,Bcar1,Crk,Fga,Fgb,Fgg,Fn1,Itga2b,Itgb3,Ptk2,Rap1a,Rap1b,Src,Tln1,Vwf
REACTOME_DEGRADATION_OF_AXIN	53	1.4665	0.0734907	0.503571	Axin1,Axin2,Psma1,Psma2,Psma3,Psma4,Psma5,Psma6,Psma7,Psma8,Psmb1,Psmb10,Psmb11,Psmb2,Psmb3,Psmb4,Psmb5,Psmb6,Psmb7,Psmb8,Psmb9,Psmc1,Psmc2,Psmc3,Psmc4,Psmc5,Psmc6,Psmd1,Psmd10,Psmd11,Psmd12,Psmd13,Psmd14,Psmd2,Psmd3,Psmd4,Psmd5,Psmd6,Psmd7,Psmd8,Psmd9,Psme1,Psme2,Psme3,Psme4,Psmf1,Rnf146,Rps27a,Sem1,Smurf2,Tnks,Tnks2,Uba52,Ubb,Ubc
REACTOME_DEADENYLATION_DEPENDENT_MRNA_DECAY	55	1.46146	0.0742468	0.506549	Cnot1,Cnot10,Cnot11,Cnot2,Cnot3,Cnot4,Cnot6,Cnot6l,Cnot7,Cnot8,Cnot9,Dcp1a,Dcp1b,Dcp2,Dcps,Ddx6,Dis3,Edc3,Edc4,Eif4a1,Eif4a2,Eif4a3,Eif4b,Eif4e,Eif4g1,Exosc1,Exosc2,Exosc3,Exosc4,Exosc5,Exosc6,Exosc7,Exosc8,Exosc9,Hbs1l,Lsm1,Lsm2,Lsm3,Lsm4,Lsm5,Lsm6,Lsm7,Nt5c3b,Pabpc1,Paip1,Pan2,Pan3,Parn,Patl1,Skiv2l,Tnks1bp1,Ttc37,Tut4,Tut7,Wdr61,Xrn1
REACTOME_POLO_LIKE_KINASE_MEDIATED_EVENTS	14	1.48966	0.0748513	0.508473	Ccnb1,Ccnb2,Cdc25a,Cdc25c,Cenpf,Ep300,Foxm1,Lin37,Lin52,Lin54,Lin9,Mybl2,Pkmyt1,Plk1,Rbbp4,Wee1
REACTOME_SIGNALING_BY_BRAF_AND_RAF_FUSIONS	62	1.44645	0.0755554	0.511053	Actb,Actg1,Aggf1,Agk,Agtrap,Akap9,Ap3b1,Apbb1ip,Araf,Arrb1,Arrb2,Atg7,Bcl2l11,Braf,Calm1,Camk2a,Camk2b,Camk2d,Camk2g,Clcn6,Cnksr1,Cnksr2,Csk,Esrp1,Fam114a2,Fam131b,Fga,Fgb,Fgg,Fn1,Fxr1,Hras,Iqgap1,Itga2b,Itgb3,Jak2,Kdm7a,D630045J12Rik,Kras,Ksr1,Ksr2,Lmna,Map2k1,Map2k2,Mapk1,Mapk3,Mark3,Mprip,Nras,Papss1,Pebp1,Qk,Raf1,Rap1a,Rap1b,Snd1,Src,Tent4a,Tln1,Trak1,Trim24,Vcl,Vwf,Ywhab,Zc3hav1
REACTOME_NUCLEAR_RECEPTOR_TRANSCRIPTION_PATHWAY	36	1.44761	0.0761749	0.513041	Ar,Esr1,Esr2,Esrra,Esrrb,Esrrg,Hnf4a,Hnf4g,Med1,Ncor1,Ncor2,Nr0b1,Nr0b2,Nr1d1,Nr1d2,Nr1h2,Nr1h3,Nr1h4,Nr1i2,Nr1i3,Nr2c1,Nr2c2,Nr2c2ap,Nr2e1,Nr2e3,Nr2f1,Nr2f6,Nr3c1,Nr3c2,Nr4a1,Nr4a2,Nr4a3,Nr5a1,Nr5a2,Nr6a1,Nrbf2,Nrbp1,Pgr,Ppara,Ppard,Pparg,Rara,Rarb,Rarg,Rora,Rorb,Rorc,Rxra,Rxrb,Rxrg,Thra,Thrb,Vdr
REACTOME_INFECTIOUS_DISEASE	767	1.42733	0.0768442	0.513383	Aaas,Abi1,Abi2,Abl1,Ace2,Actb,Actg1,Actr2,Actr3,Adam17,Adcy1,Adcy2,Adcy3,Adcy4,Adcy5,Adcy6,Adcy7,Adcy8,Adcy9,Adcyap1,Adcyap1r1,Adm,Adm2,Adora2a,Adora2b,Adrb1,Adrb2,Adrb3,Ahcyl1,Antxr1,Antxr2,Ap1b1,Ap1g1,Ap1m1,Ap1m2,Ap1s1,Ap1s2,Ap1s3,Ap2a1,Ap2a2,Ap2b1,Ap2m1,Ap2s1,Apobec3,App,Arf1,Arid4a,Arid4b,Arpc1a,Arpc1b,Arpc2,Arpc3,Arpc4,Arpc5,Atp1a1,Atp1a2,Atp1a3,Atp1a4,Atp1b1,Atp1b2,Atp1b3,Atp6v1h,Avp,Avpr2,…
REACTOME_ELASTIC_FIBRE_FORMATION	29	-1.44564	0.0769552	1	Bmp10,Bmp2,Bmp4,Bmp7,Efemp1,Efemp2,Eln,Emilin1,Emilin2,Emilin3,Fbln1,Fbln2,Fbln5,Fbn1,Fbn2,Fn1,Furin,Gdf5,Itga5,Itga8,Itgav,Itgb1,Itgb3,Itgb5,Itgb6,Itgb8,Lox,Loxl1,Loxl2,Loxl3,Loxl4,Ltbp1,Ltbp2,Ltbp3,Ltbp4,Mfap1a,Mfap2,Mfap3,Mfap4,Mfap5,Tgfb1,Tgfb2,Tgfb3,Vtn
REACTOME_SARS_COV_2_INFECTION	64	1.43514	0.0769616	0.513383	Ace2,Becn1,Canx,Chmp2a,Chmp2b,Chmp3,Chmp4b,Chmp4c,Chmp6,Chmp7,Ctsl,Dad1,Ddost,Ddx5,Edem2,Furin,Fut8,Galnt1,Ganab,Gsk3a,Gsk3b,Magt1,Man1b1,Man2a1,Map1lc3b,Mgat1,Mgat2,Mgat4a,Mgat4b,Mgat4c,Mgat5,Mogs,Parp10,Parp14,Parp16,Parp4,Parp6,Parp8,Parp9,Pik3c3,Pik3r4,Prkcsh,Rb1,Rpn1,Rpn2,Rps27a,St3gal1,St3gal2,St3gal3,St3gal4,St6gal1,St6galnac2,St6galnac3,St6galnac4,Stt3a,Sumo1,Tmprss2,Tusc3,Uba52,Ubb,Ubc,U…
REACTOME_CHYLOMICRON_ASSEMBLY	4	1.68996	0.0774629	0.513383	Apoa1,Apoa2,Apoa4,Apob,Apoc2,Apoc3,Apoe,Mttp,P4hb,Sar1b
REACTOME_MATURATION_OF_SARS_COV_2_SPIKE_PROTEIN	27	1.44193	0.0777085	0.513383	Canx,Dad1,Ddost,Edem2,Fut8,Ganab,Magt1,Man1b1,Man2a1,Mgat1,Mgat2,Mgat4a,Mgat4b,Mgat4c,Mgat5,Mogs,Prkcsh,Rpn1,Rpn2,St3gal1,St3gal2,St3gal3,St3gal4,St6gal1,St6galnac2,St6galnac3,St6galnac4,Stt3a,Tusc3
REACTOME_TRANSLOCATION_OF_SLC2A4_GLUT4_TO_THE_PLASMA_MEMBRANE	65	1.42741	0.0782899	0.513383	Actb,Actg1,Akt1,Akt2,Aspscr1,C2cd5,Calm1,Exoc1,Exoc2,Exoc3,Exoc4,Exoc5,Exoc6,Exoc7,Exoc8,Kif3a,Kif3b,Kifap3,Lnpep,Myh9,Myo1c,Myo5a,Prkaa2,Prkab1,Prkab2,Prkag1,Prkag2,Prkag3,Rab10,Rab11a,Rab13,Rab14,Rab4a,Rab8a,Rac1,Rala,Ralgapa2,Ralgapb,Rhoq,Sfn,Slc2a4,Snap23,Stx4a,Stxbp3,Tbc1d1,Tbc1d4,Tuba1a,Tuba1b,Tuba1c,Tuba3a,Tuba3a,Tuba3a,Tuba4a,Tuba8,Tubal3,Tubb1,Tubb2a,Tubb2b,Tubb3,Tubb4a,Tubb4b,Tubb6,Tubb…
REACTOME_HOST_INTERACTIONS_OF_HIV_FACTORS	125	1.42045	0.0784693	0.513383	Aaas,Ap1b1,Ap1g1,Ap1m1,Ap1m2,Ap1s1,Ap1s2,Ap1s3,Ap2a1,Ap2a2,Ap2b1,Ap2m1,Ap2s1,Apobec3,Arf1,Atp6v1h,B2m,Banf1,Btrc,Ccnt1,Cd247,Cd28,Cd4,Cd8b1,Cdk9,Cul5,Dock2,Elmo1,Elob,Eloc,Fyn,Hck,H2-D1,H2-Q10,H2-Q2,H2-Q7,Hmga1,Kpna1,Kpnb1,Lck,Ndc1,Npm1,Nup107,Nup133,Nup153,Nup155,Nup160,Nup188,Nup205,Nup210,Nup214,Nup35,Nup37,Nupl2,Nup43,Nup50,Nup54,Nupl1,Nup62,Nup85,Nup88,Nup93,Nup98,Pacs1,Pak2,Pom121,Pom121,Pp…
REACTOME_NEGATIVE_REGULATION_OF_NOTCH4_SIGNALING	53	1.42812	0.0787561	0.513383	Akt1,Cul1,Fbxw7,Notch4,Psma1,Psma2,Psma3,Psma4,Psma5,Psma6,Psma7,Psmb1,Psmb10,Psmb2,Psmb3,Psmb4,Psmb5,Psmb6,Psmb7,Psmb8,Psmb9,Psmc1,Psmc2,Psmc3,Psmc4,Psmc5,Psmc6,Psmd1,Psmd10,Psmd11,Psmd12,Psmd13,Psmd14,Psmd2,Psmd3,Psmd4,Psmd5,Psmd6,Psmd7,Psmd8,Psmd9,Psme1,Psme2,Psme3,Psmf1,Rbx1,Rps27a,Sem1,Skp1,Tacc3,Uba52,Ubb,Ubc,Ywhaz
REACTOME_DISORDERS_OF_TRANSMEMBRANE_TRANSPORTERS	134	1.41706	0.0788317	0.513383	Aaas,Abca1,Abca12,Abca3,Abcb11,Abcb4,Abcb6,Abcc2,Abcc6,Abcc8,Abcc9,Abcd1,Abcd4,Abcg5,Abcg8,Apoa1,Avp,Avpr1a,Avpr1b,Avpr2,Bsg,Cftr,Cp,Derl1,Derl2,Derl3,Erlec1,Erlin1,Erlin2,Gck,Gckr,Heph,Hk1,Kcnj11,Ndc1,Nup107,Nup133,Nup153,Nup155,Nup160,Nup188,Nup205,Nup210,Nup214,Nup35,Nup37,Nupl2,Nup43,Nup50,Nup54,Nupl1,Nup62,Nup85,Nup88,Nup93,Nup98,Os9,Pom121,Pom121,Psma1,Psma2,Psma3,Psma4,Psma5,Psma6,Psma7,Ps…
REACTOME_NEUROTRANSMITTER_RECEPTORS_AND_POSTSYNAPTIC_SIGNAL_TRANSMISSION	137	-1.41325	0.0793865	1	Actn2,Adcy1,Adcy2,Adcy3,Adcy4,Adcy5,Adcy6,Adcy7,Adcy8,Adcy9,Akap5,Ap2a1,Ap2a2,Ap2b1,Ap2m1,Ap2s1,Apba1,Arhgef7,Arhgef9,Cacng2,Cacng3,Cacng4,Cacng8,Calm1,Camk1,Camk2a,Camk2b,Camk2d,Camk2g,Camk4,Camkk1,Camkk2,Cask,Chrna1,Chrna2,Chrna3,Chrna4,Chrna5,Chrna6,Chrna7,Chrna9,Chrnb2,Chrnb3,Chrnb4,Chrnd,Chrne,Chrng,Creb1,Dlg1,Dlg2,Dlg3,Dlg4,Epb41l1,Erbb4,Gabbr1,Gabbr2,Gabra1,Gabra2,Gabra3,Gabra4,Gabra5,Gabr…
REACTOME_SYNTHESIS_SECRETION_AND_INACTIVATION_OF_GLUCOSE_DEPENDENT_INSULINOTROPIC_POLYPEPTIDE_GIP	12	1.45319	0.0802106	0.520214	Dpp4,Ffar1,Gata4,Gip,Gpr119,Isl1,Pax6,Pcsk1,Sec11a,Sec11c,Spcs1,Spcs2,Spcs3
REACTOME_MET_ACTIVATES_PTK2_SIGNALING	26	-1.42397	0.0804056	1	Col11a1,Col11a2,Col1a1,Col1a2,Col24a1,Col27a1,Col2a1,Col3a1,Col5a1,Col5a2,Col5a3,Fn1,Hgf,Itga2,Itga3,Itgb1,Lama1,Lama2,Lama3,Lama4,Lama5,Lamb1,Lamb2,Lamb3,Lamc1,Lamc2,Lamc3,Met,Ptk2,Src
REACTOME_CASPASE_ACTIVATION_VIA_EXTRINSIC_APOPTOTIC_SIGNALLING_PATHWAY	21	-1.42479	0.080996	1	Appl1,Casp3,Casp8,Casp9,Cd14,Cflar,Dapk1,Dapk2,Dapk3,Dcc,Fadd,Fas,Fasl,Ly96,Maged1,Ripk1,Ticam1,Ticam2,Tlr4,Tnfrsf10b,Tnfrsf10b,Tnfsf10,Tradd,Traf2,Unc5a,Unc5b
REACTOME_REDUCTION_OF_CYTOSOLIC_CA_LEVELS	9	1.47282	0.0816245	0.522555	Atp2a1,Atp2a2,Atp2a3,Atp2b1,Atp2b2,Atp2b3,Atp2b4,Calm1,Slc8a1,Slc8a2,Slc8a3,Sri
REACTOME_FORMATION_OF_FIBRIN_CLOT_CLOTTING_CASCADE	21	-1.41938	0.0818991	1	A2m,C1qbp,Cd177,F10,F11,F12,F13a1,F13b,F2,F2r,F3,F5,F7,F8,F9,Fga,Fgb,Fgg,Gp1ba,Gp1bb,Gp5,Gp9,Klkb1,Kng2,Pf4,Pf4,Prcp,Proc,Procr,Pros1,Prtn3,Serpina5,Serpinc1,Serpind1,Serpine2,Serping1,Tfpi,Thbd,Vwf
REACTOME_APOPTOTIC_EXECUTION_PHASE	46	1.40342	0.0819811	0.522555	Acin1,Add1,Apc,Bcap31,Birc2,Bmx,Casp3,Casp6,Casp7,Casp8,Cdh1,Clspn,Ctnnb1,Dbnl,Dffa,Dffb,Dnm1l,Dsg1a,Dsg2,Dsg3,Dsp,Fnta,Gas2,Gsn,H1f0,H1f1,H1f2,H1f3,H1f4,H1f5,Hmgb1,Hmgb2,Kpna1,Kpnb1,Lmna,Lmnb1,Mapt,Ocln,Pak2,Pkp1,Plec,Prkcd,Prkcq,Ptk2,Rock1,Satb1,Sptan1,Stk24,Stk26,Tjp1,Tjp2,Vim
REACTOME_CELL_JUNCTION_ORGANIZATION	69	-1.39943	0.0819816	1	Actb,Actg1,Actn1,Afdn,Ang,Arhgef6,Cadm1,Cadm2,Cadm3,Cd151,Cdh1,Cdh10,Cdh11,Cdh12,Cdh13,Cdh15,Cdh17,Cdh18,Cdh2,Cdh24,Cdh3,Cdh4,Cdh5,Cdh6,Cdh7,Cdh8,Cdh9,Cldn1,Cldn10,Cldn11,Cldn12,Cldn14,Cldn15,Cldn16,Cldn17,Cldn18,Cldn19,Cldn2,Cldn20,Cldn22,Cldn23,Cldn3,Cldn4,Cldn5,Cldn6,Cldn7,Cldn8,Cldn9,Col17a1,Crb3,Ctnna1,Ctnnb1,Ctnnd1,Dst,F11r,Fblim1,Fermt2,Flna,Flnc,Ilk,Itga6,Itgb1,Itgb4,Jup,Krt14,Krt5,Lama3,…
REACTOME_FATTY_ACID_METABOLISM	132	1.39509	0.0820844	0.522555	Abcc1,Abcd1,Acaa1a,Acaa2,Acaca,Acacb,Acad10,Acad11,Acadl,Acadm,Acads,Acadvl,Acbd4,Acbd5,Acbd6,Acbd7,Acly,Acot1,Acot11,Acot12,Acot13,Acot2,Acot3,Acot4,Acot6,Acot7,Acot8,Acot10,Acot9,Acox1,Acox2,Acox3,Acoxl,Acsbg1,Acsbg2,Acsf2,Acsf3,Acsl1,Acsl3,Acsl4,Acsl5,Acsl6,Acsm3,Akr1cl,Aldh3a2,Alox12,Alox12b,Alox15,Alox8,Alox5,Alox5ap,Aloxe3,Amacr,Awat1,Cbr1,Cbr4,Cpt1a,Cpt1b,Cpt2,Crat,Crot,Cyp1a1,Cyp1a2,Cyp1b…
REACTOME_ANDROGEN_BIOSYNTHESIS	4	1.64481	0.0821562	0.522555	Cga,Cyp17a1,Hsd17b12,Hsd17b3,Hsd3b3,Hsd3b1,Hsd3b3,Lhb,Lhb,Lhb,Pomc,Srd5a1,Srd5a2,Srd5a3
REACTOME_TP53_REGULATES_TRANSCRIPTION_OF_DNA_REPAIR_GENES	60	1.40036	0.0822294	0.522555	Atf2,Atm,Atr,Brca1,Ccnh,Ccnk,Ccnt1,Ccnt2,Cdk12,Cdk13,Cdk7,Cdk9,Chek1,Ctdp1,Ddb2,Ell,Eloa,Elob,Eloc,Ercc2,Ercc3,Fancc,Fancd2,Fanci,Fos,Gtf2f1,Gtf2f2,Gtf2h1,Gtf2h2,Gtf2h3,Gtf2h4,Gtf2h5,Jun,Mdc1,Mlh1,Mnat1,Msh2,Nelfa,Nelfb,Nelfcd,Nelfe,Pms2,Polr2a,Polr2b,Polr2c,Polr2d,Polr2e,Polr2f,Polr2g,Polr2h,Polr2i,Polr2j,Polr2k,Polr2l,Rad51d,Ssrp1,Supt16,Supt4a,Supt5,Tcea1,Trp53
REACTOME_INTERLEUKIN_4_AND_INTERLEUKIN_13_SIGNALING	73	-1.39409	0.0827603	1	Akt1,Alox15,Alox5,Anxa1,Batf,Bcl2,Bcl2l1,Bcl6,Birc5,Ccl11,Ccl2,Ccl22,Ccnd1,Cd36,Cdkn1a,Cebpd,Col1a2,F13a1,Fasl,Fcer2a,Fgf2,Fn1,Fos,Foxo1,Foxo3,Fscn1,Gata3,Hgf,Hif1a,Hmox1,Hsp90aa1,Hsp90b1,Hspa8,Icam1,Ighe,Ighg1,Ighg2c,Ighg1,Ighg2c,Il10,Il12a,Il12b,Il13,Il13ra1,Il13ra2,Il17a,Il17f,Il18,Il1a,Il1b,Il23a,Il23r,Il2rg,Il4,Il4ra,Il6,Il6ra,Irf4,Itgam,Itgax,Itgb1,Itgb2,Jak1,Jak2,Jak3,Junb,Lama5,Lbp,Lcn2,L…
REACTOME_NEGATIVE_REGULATION_OF_MAPK_PATHWAY	40	1.40218	0.0829881	0.52318	Araf,Braf,Brap,Dusp1,Dusp10,Dusp16,Dusp2,Dusp4,Dusp5,Dusp6,Dusp7,Dusp8,Dusp9,Hras,Kras,Ksr1,Map2k1,Map2k2,Mapk1,Mapk12,Mapk3,Mark3,Nras,Paqr3,Pebp1,Ppp2ca,Ppp2cb,Ppp2r1a,Ppp2r1b,Ppp2r5a,Ppp2r5b,Ppp2r5c,Ppp2r5d,Ppp2r5e,Ppp5c,Ptpn3,Ptpn7,Raf1,Rps27a,Uba52,Ubb,Ubc,Ywhab
REACTOME_TRNA_PROCESSING	104	1.39163	0.0829918	0.52318	Aaas,Adat1,Adat2,Adat3,Alkbh8,AI597479,Cdkal1,Clp1,Cpsf1,Cpsf4,Cstf2,Ctu1,Ctu2,Ddx1,Dus2,Elac2,Eprs,Fam98b,Ftsj1,Gtpbp3,Hsd17b10,Lage3,Lcmt2,Mettl1,Mto1,Ndc1,Nsun2,Nsun6,Nup107,Nup133,Nup153,Nup155,Nup160,Nup188,Nup205,Nup210,Nup214,Nup35,Nup37,Nupl2,Nup43,Nup50,Nup54,Nupl1,Nup62,Nup85,Nup88,Nup93,Nup98,Osgep,Pom121,Pom121,Pop1,Pop4,Pop5,Pop7,Prorp,Pus1,Pus3,Pus7,Qtrt1,Qtrt2,Rae1,Ran,Ranbp2,Rpp14…
REACTOME_GRB7_EVENTS_IN_ERBB2_SIGNALING	3	-1.78955	0.0832425	1	Erbb2,Erbb3,Grb7,Nrg1,Nrg2
REACTOME_ERYTHROPOIETIN_ACTIVATES_RAS	12	1.43223	0.0835388	0.52453	Crkl,Epo,Epor,Grb2,Hras,Irs2,Jak2,Kras,Lyn,Nras,Rapgef1,Shc1,Sos1,Vav1
REACTOME_ADORA2B_MEDIATED_ANTI_INFLAMMATORY_CYTOKINES_PRODUCTION	62	-1.38883	0.0838259	1	Adcy1,Adcy2,Adcy3,Adcy4,Adcy5,Adcy6,Adcy7,Adcy8,Adcy9,Adcyap1,Adcyap1r1,Adm,Adm2,Adora2a,Adora2b,Adrb1,Adrb2,Adrb3,Avp,Avpr2,Calca,Calcb,Calcr,Calcrl,Cga,Creb1,Crh,Crhr1,Crhr2,Cysltr2,Drd1,Drd5,Fshb,Fshr,Gcg,Ghrh,Ghrhr,Gip,Gipr,Glp1r,Glp2r,Gnai1,Gnai2,Gnai3,Gnas,Gnat3,Gnaz,Gnb1,Gnb2,Gnb3,Gnb4,Gnb5,Gng10,Gng11,Gng12,Gng13,Gng2,Gng3,Gng4,Gng5,Gng7,Gng8,Gngt1,Gngt2,Gpbar1,Gpha2,Gphb5,Gpr15,Gpr150,Gp…
REACTOME_CLASS_I_PEROXISOMAL_MEMBRANE_PROTEIN_IMPORT	19	1.42795	0.0839551	0.524665	Abcd1,Abcd2,Abcd3,Acbd5,Aldh3a2,Atad1,Fis1,Gdap1,Pex11b,Pex12,Pex13,Pex14,Pex16,Pex19,Pex2,Pex26,Pex3,Pxmp2,Pxmp4,Slc25a17
REACTOME_INSULIN_PROCESSING	25	1.40043	0.0842958	0.524665	Cltrn,Cpe,Ero1a,Ero1b,Exoc1,Exoc2,Exoc3,Exoc4,Exoc5,Exoc6,Exoc7,Exoc8,Ins2,Kif5a,Kif5b,Kif5c,Myo5a,Myrip,Pcsk1,Pcsk2,Rab27a,Slc30a5,Slc30a6,Slc30a7,Slc30a8,Stx1a,Vamp2
REACTOME_CHK1_CHK2_CDS1_MEDIATED_INACTIVATION_OF_CYCLIN_B_CDK1_COMPLEX	11	1.43585	0.084559	0.524665	Ccnb1,Cdc25c,Cdk1,Chek1,Chek2,Sfn,Wee1,Ywhab,Ywhae,Ywhag,Ywhah,Ywhaq,Ywhaz
REACTOME_ACETYLCHOLINE_NEUROTRANSMITTER_RELEASE_CYCLE	15	-1.41442	0.0847124	1	Chat,Cplx1,Ppfia1,Ppfia2,Ppfia3,Ppfia4,Rab3a,Rims1,Slc18a3,Slc5a7,Snap25,Stx1a,Stxbp1,Syt1,Tspoap1,Unc13b,Vamp2
REACTOME_PRE_NOTCH_PROCESSING_IN_THE_ENDOPLASMIC_RETICULUM	6	-1.48782	0.0847543	1	Notch1,Notch2,Notch3,Notch4,Pofut1,Poglut1
REACTOME_EGR2_AND_SOX10_MEDIATED_INITIATION_OF_SCHWANN_CELL_MYELINATION	23	-1.39221	0.0855368	1	Adgrg6,Adgrv1,Cyp51,Dag1,Drp2,Egr2,Gjb1,Hdac2,Hmgcr,Lama2,Lamb1,Lamc1,Mag,Mbp,Mpz,Nab1,Nab2,Pmp22,Pou3f1,Pou3f2,Prx,Smarca4,Sox10,Srebf2,Tead1,Utrn,Wwtr1,Yap1
REACTOME_UCH_PROTEINASES	99	1.37387	0.0855975	0.529026	Actb,Actl6a,Actr5,Actr8,Adrm1,Asxl1,Asxl2,Bap1,Bard1,Foxk1,Foxk2,H2ac1,H2ac22,H2ac12,H2ac1,H2ac10,H2ac11,H2ac12,H2ac13,H2ac15,H2ac18,H2ac19,H2ac20,H2ac22,H2ac23,H2ac24,H2ac4,H2ac6,H2ac7,H2ac8,H2aj,H2aw,H2ac10,H2ac6,H2ac8,H2ac7,H2ac19,H2ac18,H2ac19,H2ac20,H2ac21,H2ac4,H2ac23,H2aj,H2ac10,H2ac4,H2ac13,H2aw,Hcfc1,Ino80,Ino80b,Ino80c,Ino80d,Ino80e,Kdm1b,Mbd5,Mbd6,Mcrs1,Nedd8,Nfrkb,Ogt,Psma1,Psma2,Psma…
REACTOME_REGULATION_OF_GENE_EXPRESSION_IN_BETA_CELLS	21	1.38902	0.0868762	0.534196	Akt1,Akt2,Akt3,Foxa2,Foxa3,Foxo1,Gck,Hnf1a,Hnf4a,Hnf4g,Iapp,Ins2,Mafa,Neurod1,Nkx2-2,Nkx6-1,Pax6,Pdx1,Pklr,Rfx6,Slc2a2
REACTOME_GRB2_SOS_PROVIDES_LINKAGE_TO_MAPK_SIGNALING_FOR_INTEGRINS	15	1.39442	0.087348	0.534196	Apbb1ip,Fga,Fgb,Fgg,Fn1,Grb2,Itga2b,Itgb3,Ptk2,Rap1a,Rap1b,Sos1,Src,Tln1,Vwf
REACTOME_EPH_EPHRIN_MEDIATED_REPULSION_OF_CELLS	44	-1.36844	0.0873831	1	Actb,Actg1,Adam10,Ap2a1,Ap2a2,Ap2b1,Ap2m1,Ap2s1,Aph1a,Aph1b,Aph1c,Clta,Cltb,Cltc,Cltc,Dnm1,Efna1,Efna2,Efna3,Efna4,Efna5,Efnb1,Efnb2,Efnb3,Epha1,Epha10,Epha2,Epha3,Epha4,Epha5,Epha6,Epha7,Epha8,Ephb1,Ephb2,Ephb3,Ephb4,Ephb6,Fyn,Lyn,Mmp2,Mmp9,Ncstn,Psen1,Psen2,Psenen,Rac1,Src,Tiam1,Vav2,Vav3,Yes1
REACTOME_TRANSLATION_OF_SARS_COV_2_STRUCTURAL_PROTEINS	42	1.36789	0.0876154	0.534196	Canx,Dad1,Ddost,Edem2,Fut8,Galnt1,Ganab,Gsk3b,Magt1,Man1b1,Man2a1,Mgat1,Mgat2,Mgat4a,Mgat4b,Mgat4c,Mgat5,Mogs,Parp10,Parp14,Parp16,Parp4,Parp6,Parp8,Parp9,Prkcsh,Rpn1,Rpn2,Rps27a,St3gal1,St3gal2,St3gal3,St3gal4,St6gal1,St6galnac2,St6galnac3,St6galnac4,Stt3a,Sumo1,Tusc3,Uba52,Ubb,Ubc,Ube2i
REACTOME_TRANSPORT_OF_MATURE_MRNAS_DERIVED_FROM_INTRONLESS_TRANSCRIPTS	42	1.37169	0.0877898	0.534196	Aaas,Alyref,Cpsf1,Cpsf2,Cpsf3,Cpsf4,Eif4e,Fip1l1,Ncbp1,Ncbp2,Ndc1,Nup107,Nup133,Nup153,Nup155,Nup160,Nup188,Nup205,Nup210,Nup214,Nup35,Nup37,Nupl2,Nup43,Nup50,Nup54,Nupl1,Nup62,Nup85,Nup88,Nup93,Nup98,Nxf1,Pom121,Pom121,Rae1,Ranbp2,Sec13,Seh1l,Slbp,Sympk,Tpr,Wdr33
REACTOME_ONCOGENIC_MAPK_SIGNALING	78	1.35389	0.0890911	0.540029	Actb,Actg1,Aggf1,Agk,Agtrap,Akap9,Ap3b1,Apbb1ip,Araf,Arrb1,Arrb2,Atg7,Bcl2l11,Braf,Brap,Calm1,Camk2a,Camk2b,Camk2d,Camk2g,Clcn6,Cnksr1,Cnksr2,Csk,Dusp10,Dusp16,Dusp6,Dusp7,Dusp8,Dusp9,Esrp1,Fam114a2,Fam131b,Fga,Fgb,Fgg,Fn1,Fxr1,Hras,Iqgap1,Itga2b,Itgb3,Jak2,Kdm7a,D630045J12Rik,Kras,Ksr1,Ksr2,Lmna,Map2k1,Map2k2,Map3k11,Mapk1,Mapk3,Mark3,Mprip,Mras,Nf1,Nras,Papss1,Pebp1,Phb,Ppp1cb,Ppp1cc,Qk,Raf1,Ra…
REACTOME_G_PROTEIN_MEDIATED_EVENTS	47	-1.3535	0.0896725	1	Adcy1,Adcy2,Adcy3,Adcy4,Adcy5,Adcy6,Adcy7,Adcy8,Adcy9,Ahcyl1,Calm1,Camk2a,Camk2b,Camk2d,Camk2g,Camk4,Camkk1,Camkk2,Creb1,Gna11,Gna14,Gna15,Gnai1,Gnai2,Gnai3,Gnal,Gnaq,Gnat3,Grk2,Itpr1,Itpr2,Itpr3,Kpna2,Mapk1,Nbea,Pde1a,Pde1b,Pde1c,Pla2g4a,Plcb1,Plcb2,Plcb3,Plcb4,Prkaca,Prkacb,Prkaca,Prkar1a,Prkar1b,Prkar2a,Prkar2b,Prkca,Prkcd,Prkcg,Prkx
REACTOME_DEVELOPMENTAL_BIOLOGY	842	-1.34211	0.0898703	1	Abl1,Abl2,Ablim1,Ablim2,Ablim3,Actb,Actg1,Actr2,Actr3,Acvr1b,Acvr1c,Acvr2a,Acvr2b,Adam10,Adam11,Adam22,Adam23,Adgrg6,Adgrv1,Adipoq,Agap2,Agrn,Ajuba,Akap5,Akt1,Akt2,Akt3,Alcam,Amh,Angptl4,Ank1,Ank2,Ank3,Ap2a1,Ap2a2,Ap2b1,Ap2m1,Ap2s1,Aph1a,Aph1b,Aph1c,Arhgap35,Arhgap39,Arhgef11,Arhgef12,Arhgef28,Arhgef7,Arpc1a,Arpc1b,Arpc2,Arpc3,Arpc4,Arpc5,Artn,Ash2l,Bnip2,Boc,Cacna1c,Cacna1d,Cacna1g,Cacna1h,Cacna…
REACTOME_G_ALPHA_S_SIGNALLING_EVENTS	71	-1.34864	0.0898834	1	Adcy1,Adcy2,Adcy3,Adcy4,Adcy5,Adcy6,Adcy7,Adcy8,Adcy9,Adcyap1,Adcyap1r1,Adm,Adm2,Adora2a,Adora2b,Adrb1,Adrb2,Adrb3,Arrb1,Arrb2,Avp,Avpr2,Calca,Calcb,Calcr,Calcrl,Cga,Crh,Crhr1,Crhr2,Cysltr2,Drd1,Drd5,Fshb,Fshr,Gcg,Ghrh,Ghrhr,Gip,Gipr,Glp1r,Glp2r,Gnai1,Gnai2,Gnai3,Gnas,Gnat3,Gnaz,Gnb1,Gnb2,Gnb3,Gnb4,Gnb5,Gng10,Gng11,Gng12,Gng13,Gng2,Gng3,Gng4,Gng5,Gng7,Gng8,Gngt1,Gngt2,Gpbar1,Gpha2,Gphb5,Gpr15,Gpr…
REACTOME_ACETYLCHOLINE_INHIBITS_CONTRACTION_OF_OUTER_HAIR_CELLS	3	2.02201	0.0901067	0.543935	Chrna10,Chrna9,Kcnma1,Kcnmb1,Kcnn2
REACTOME_METALLOPROTEASE_DUBS	35	1.35021	0.0907332	0.543935	Abraxas1,Abraxas2,Babam1,Babam2,Bard1,Brca1,Brcc3,Ep300,H2ac1,H2ac22,H2ac12,H2ac1,H2ac10,H2ac11,H2ac12,H2ac13,H2ac15,H2ac18,H2ac19,H2ac20,H2ac22,H2ac23,H2ac24,H2ac4,H2ac6,H2ac7,H2ac8,H2aj,H2aw,H2ac10,H2ac6,H2ac8,H2ac7,H2ac19,H2ac18,H2ac19,H2ac20,H2ac21,H2ac4,H2ac23,H2aj,H2ac10,H2ac4,H2ac13,H2aw,Kat2b,Mysm1,Nlrp3,Psmd14,Rps27a,Stam,Stambp,Stambpl1,Uba52,Ubb,Ubc,Uimc1
REACTOME_SCF_SKP2_MEDIATED_DEGRADATION_OF_P27_P21	57	1.34603	0.0907883	0.543935	Ccna1,Ccna2,Ccnd1,Ccne1,Ccne2,Cdk2,Cdk4,Cdkn1a,Cdkn1b,Cks1b,Cul1,Psma1,Psma2,Psma3,Psma4,Psma5,Psma6,Psma7,Psmb1,Psmb10,Psmb2,Psmb3,Psmb4,Psmb5,Psmb6,Psmb7,Psmb8,Psmb9,Psmc1,Psmc2,Psmc3,Psmc4,Psmc5,Psmc6,Psmd1,Psmd10,Psmd11,Psmd12,Psmd13,Psmd14,Psmd2,Psmd3,Psmd4,Psmd5,Psmd6,Psmd7,Psmd8,Psmd9,Psme1,Psme2,Psme3,Psmf1,Ptk6,Rps27a,Sem1,Skp1,Skp2,Uba52,Ubb,Ubc
REACTOME_G0_AND_EARLY_G1	24	1.35561	0.0911161	0.543935	Ccna1,Ccna2,Ccne1,Ccne2,Cdc25a,Cdc6,Cdk1,Cdk2,Dyrk1a,E2f1,E2f4,E2f5,Hdac1,Lin37,Lin52,Lin54,Lin9,Max,Mybl2,Myc,Pcna,Rbbp4,Rbl1,Rbl2,Tfdp1,Tfdp2,Top2a
REACTOME_NUCLEOBASE_BIOSYNTHESIS	14	1.37539	0.0915715	0.544591	Adsl,Adssl1,Adss,Atic,Cad,Dhodh,Gart,Gmps,Impdh1,Impdh2,Lhpp,Paics,Pfas,Ppat,Umps
REACTOME_SIGNALING_BY_BMP	21	-1.35466	0.0917149	1	Acvr2a,Acvr2b,Acvrl1,Amh,Amhr2,Bmp10,Bmp2,Bmpr1a,Bmpr1b,Bmpr2,Cer1,Chrdl1,Fstl1,Gdf2,Grem2,Nog,Ski,Smad1,Smad4,Smad5,Smad6,Smad7,Smad9,Smurf1,Smurf2,Ube2d1,Ube2d3,Zfyve16
REACTOME_COBALAMIN_CBL_VITAMIN_B12_TRANSPORT_AND_METABOLISM	17	-1.35456	0.0925349	1	Abcc1,Abcd4,Amn,Cblif,Cd320,Ctrb1,Ctrb1,Ctrc,Cubn,Lmbrd1,Mmaa,Mmab,Mmachc,Mmadhc,Mmut,Mtr,Mtrr,Try10,Try4,Tcn2
REACTOME_ACTIVATION_OF_SMO	14	-1.35906	0.0932202	1	Arrb1,Arrb2,Boc,Cdon,Csnk1a1,Dhh,Efcab7,Evc,Evc2,Gas1,Gas8,Grk2,Ihh,Iqce,Kif3a,Ptch1,Shh,Smo
REACTOME_DEGRADATION_OF_DVL	54	1.32953	0.093933	0.554785	Cul3,Dact1,Dvl1,Dvl2,Dvl3,Hecw1,Klhl12,Psma1,Psma2,Psma3,Psma4,Psma5,Psma6,Psma7,Psma8,Psmb1,Psmb10,Psmb11,Psmb2,Psmb3,Psmb4,Psmb5,Psmb6,Psmb7,Psmb8,Psmb9,Psmc1,Psmc2,Psmc3,Psmc4,Psmc5,Psmc6,Psmd1,Psmd10,Psmd11,Psmd12,Psmd13,Psmd14,Psmd2,Psmd3,Psmd4,Psmd5,Psmd6,Psmd7,Psmd8,Psmd9,Psme1,Psme2,Psme3,Psme4,Psmf1,Rbx1,Rps27a,Sem1,Uba52,Ubb,Ubc
REACTOME_METABOLISM_OF_NUCLEOTIDES	86	1.32226	0.0939897	0.554785	Ada,Adal,Adk,Adprm,Adsl,Adssl1,Adss,Agxt2,Ak1,Ak2,Ak4,Ak5,Ak6,Ak7,Ak8,Ak9,Ampd1,Ampd2,Ampd3,Aprt,Atic,Cad,Cda,Cmpk1,Ctps,Ctps2,Dck,Dctd,Dctpp1,Dguok,Dhodh,Dnph1,Dpyd,Dpys,Dtymk,Dut,Entpd1,Entpd2,Entpd3,Entpd4,Entpd5,Entpd6,Entpd7,Entpd8,Gart,Gda,Glrx,Gmpr,Gmpr2,Gmps,Gsr,Guk1,Hprt,Impdh1,Impdh2,Itpa,Lhpp,Nme1,Nme2,Nme3,Nme4,Nt5c,Nt5c1a,Nt5c1b,Nt5c2,Nt5c3,Nt5e,Nt5m,Nudt1,Nudt13,Nudt15,Nudt16,Nudt18…
REACTOME_ADHERENS_JUNCTIONS_INTERACTIONS	25	-1.33352	0.0944941	1	Actb,Actg1,Afdn,Ang,Cadm1,Cadm2,Cadm3,Cdh1,Cdh10,Cdh11,Cdh12,Cdh13,Cdh15,Cdh17,Cdh18,Cdh2,Cdh24,Cdh3,Cdh4,Cdh5,Cdh6,Cdh7,Cdh8,Cdh9,Ctnna1,Ctnnb1,Ctnnd1,Jup,Nectin1,Nectin2,Nectin3,Nectin4,Pvr
REACTOME_APC_CDC20_MEDIATED_DEGRADATION_OF_NEK2A	26	1.3318	0.0958609	0.562721	Anapc1,Anapc10,Anapc11,Anapc15,Anapc16,Anapc2,Anapc4,Anapc5,Anapc7,Bub1b,Bub3,Cdc16,Cdc20,Cdc23,Cdc26,Cdc27,Mad2l1,Nek2,Rps27a,Uba52,Ubb,Ubc,Ube2c,Ube2d1,Ube2e1,Ube2s
REACTOME_ANCHORING_FIBRIL_FORMATION	10	-1.3752	0.0960234	1	Bmp1,Col1a1,Col1a2,Col4a1,Col4a2,Col4a3,Col4a4,Col4a5,Col4a6,Col7a1,Lama3,Lamb3,Lamc2,Tll1,Tll2
REACTOME_BRANCHED_CHAIN_AMINO_ACID_CATABOLISM	21	1.33594	0.0962636	0.562721	Acad8,Acadsb,Acat1,Aldh6a1,Auh,Bcat1,Bcat2,Bckdha,Bckdhb,Bckdk,Dbt,Dld,Echs1,Hibadh,Hibch,Hsd17b10,Ivd,Mccc1,Mccc2,Ppm1k,Slc25a44
REACTOME_FLT3_SIGNALING_THROUGH_SRC_FAMILY_KINASES	5	-1.43708	0.0963738	1	Flt3,Flt3l,Fyn,Hck,Lck,Syk
REACTOME_CILIUM_ASSEMBLY	183	1.30289	0.09678	0.562721	Actr1a,Ahi1,Akap9,Alms1,Arf4,Arl13b,Arl3,Arl6,Asap1,Atat1,B9d1,B9d2,Bbip1,Bbs1,Bbs10,Bbs12,Bbs2,Bbs4,Bbs5,Bbs7,Bbs9,C2cd3,Cc2d2a,Ccp110,Cct2,Cct3,Cct4,Cct5,Cct8,Cdk1,Cdk5rap2,Cenpj,Cep131,Cep135,Cep152,Cep162,Cep164,Cep192,Cep250,Cep290,Cep41,Cep43,Cep57,Cep63,Cep70,Cep72,Cep76,Cep78,Cep83,Cep89,Cep97,Cetn2,Ckap5,Clasp1,Cluap1,Cnga2,Cnga4,Cngb1,Cntrl,Csnk1d,Csnk1e,Cys1,Dctn1,Dctn2,Dctn3,Dync1h1,D…
REACTOME_E3_UBIQUITIN_LIGASES_UBIQUITINATE_TARGET_PROTEINS	73	1.30454	0.0971096	0.562721	Bcl10,Cdc73,Ctr9,Derl1,H2bc1,H2bc4,H2bc21,H2bc12,H2bc7,H2bc15,H2bc3,H2bc11,H2bc12,H2bc13,H2bc14,H2bc15,H2bc22,H2bc7,H2bc22,H2bc3,H2bc8,H2bc14,H2bc12,H2bc13,H2bc4,H2bc6,H2bc8,H2bc6,H2bc8,H2bc18,H2bc4,H2bc6,H2bc7,H2bc8,H2bc18,H2-D1,H2-Q10,H2-Q2,H2-Q7,Hltf,Leo1,Paf1,Pcna,Pex10,Pex12,Pex13,Pex14,Pex2,Pex5,Prkdc,Rad18,Rnf144a,Rnf152,Rnf181,Rnf20,Rnf40,Rps27a,Rraga,Rtf1,Selenos,Shprh,Tmem129,Uba52,Ubb,…
REACTOME_CROSS_PRESENTATION_OF_SOLUBLE_EXOGENOUS_ANTIGENS_ENDOSOMES	44	1.31292	0.0971193	0.562721	Cd207,Fcgr1,Fcgr1,Mrc1,Mrc2,Psma1,Psma2,Psma3,Psma4,Psma5,Psma6,Psma7,Psma8,Psmb1,Psmb10,Psmb11,Psmb2,Psmb3,Psmb4,Psmb5,Psmb6,Psmb7,Psmb8,Psmb9,Psmc1,Psmc2,Psmc3,Psmc4,Psmc5,Psmc6,Psmd1,Psmd10,Psmd11,Psmd12,Psmd13,Psmd14,Psmd2,Psmd3,Psmd4,Psmd5,Psmd6,Psmd7,Psmd8,Psmd9,Psme1,Psme2,Psme3,Psme4,Psmf1,Sem1
REACTOME_ADRENOCEPTORS	3	-1.58344	0.0971922	1	Adra1a,Adra1b,Adra1d,Adra2a,Adra2b,Adra2c,Adrb1,Adrb2,Adrb3
REACTOME_TFAP2_AP_2_FAMILY_REGULATES_TRANSCRIPTION_OF_CELL_CYCLE_FACTORS	3	-1.55079	0.0979512	1	Cdkn1a,Kdm5b,Myc,Tfap2a,Tfap2c
REACTOME_REGULATION_OF_RAS_BY_GAPS	66	1.30125	0.0979568	0.565355	Cul3,Dab2ip,Hras,Kbtbd7,Kras,Nf1,Nras,Psma1,Psma2,Psma3,Psma4,Psma5,Psma6,Psma7,Psma8,Psmb1,Psmb10,Psmb11,Psmb2,Psmb3,Psmb4,Psmb5,Psmb6,Psmb7,Psmb8,Psmb9,Psmc1,Psmc2,Psmc3,Psmc4,Psmc5,Psmc6,Psmd1,Psmd10,Psmd11,Psmd12,Psmd13,Psmd14,Psmd2,Psmd3,Psmd4,Psmd5,Psmd6,Psmd7,Psmd8,Psmd9,Psme1,Psme2,Psme3,Psme4,Psmf1,Rasa1,Rasa2,Rasa3,Rasa4,Rasal1,Rasal2,Rasal3,Rbx1,Rps27a,Sem1,Spred1,Spred2,Spred3,Syngap1…
REACTOME_C_TYPE_LECTIN_RECEPTORS_CLRS	116	1.29552	0.0982913	0.565355	Ahcyl1,Bcl10,Btrc,Calm1,Card11,Card9,Casp8,Ccl17,Ccl22,Cd209b,Cdc34,Chuk,Clec10a,Mgl2,Clec4a3,Clec4b1,Clec4d,Clec4e,Clec4n,Clec7a,Crebbp,Cul1,Ep300,Fbxw11,Fcer1g,Fyn,Hras,Icam2,Ikbkb,Ikbkg,Il1b,Itpr1,Itpr2,Itpr3,Kras,Lyn,Malt1,Map3k14,Map3k7,Muc1,Muc13,Muc15,Muc16,Muc3,Muc20,Muc21,Muc3a,Muc4,Muc5ac,Muc5b,Muc6,Nfatc1,Nfatc2,Nfatc3,Nfkb1,Nfkb2,Nfkbia,Nras,Pak1,Pak2,Pak3,Pdpk1,Plcg2,Ppp3ca,Ppp3cb,Pp…
REACTOME_TRANSPORT_OF_NUCLEOTIDE_SUGARS	9	1.38218	0.0993293	0.568319	Slc35a1,Slc35a2,Slc35a3,Slc35b2,Slc35b3,Slc35b4,Slc35c1,Slc35d1,Slc35d2
REACTOME_TRANSCRIPTIONAL_REGULATION_BY_E2F6	34	1.29767	0.0997116	0.568319	Apaf1,Bmi1,Brca1,Cbx3,Cbx5,Cdc7,Chek1,E2f1,E2f6,Eed,Ehmt1,Ehmt2,Epc1,Ezh2,L3mbtl2,Max,Mga,Pcgf2,Pcgf6,Phc1,Phc3,Rad51,Rbbp4,Rbbp7,Rbbp8,Ring1,Rnf2,Rrm2,Rybp,Suz12,Tfdp1,Tfdp2,Uxt,Yaf2
REACTOME_TRANSPORT_OF_MATURE_TRANSCRIPT_TO_CYTOPLASM	78	1.28993	0.0999417	0.568319	Aaas,Alyref,Casc3,Cdc40,Chtop,Cpsf1,Cpsf2,Cpsf3,Cpsf4,Ddx39a,Ddx39b,Dhx38,Eif4a3,Eif4e,Fip1l1,Fyttd1,Gle1,Magoh,Magohb,Ncbp1,Ncbp2,Ndc1,Nup107,Nup133,Nup153,Nup155,Nup160,Nup188,Nup205,Nup210,Nup214,Nup35,Nup37,Nupl2,Nup43,Nup50,Nup54,Nupl1,Nup62,Nup85,Nup88,Nup93,Nup98,Nxf1,Nxf7,Nxf7,Nxt1,Poldip3,Pom121,Pom121,Rae1,Ranbp2,Rbm8a,Rnps1,Sarnp,Sec13,Seh1l,Slbp,Slu7,Srrm1,Srsf1,Srsf11,Srsf2,Srsf3,Srs…
REACTOME_SYNTHESIS_OF_15_EICOSATETRAENOIC_ACID_DERIVATIVES	5	1.41229	0.100249	0.568319	Alox15,Alox8,Gpx1,Gpx2,Gpx4,Ptgs2
REACTOME_G_ALPHA_Z_SIGNALLING_EVENTS	34	-1.2892	0.100916	1	Adcy1,Adcy2,Adcy3,Adcy4,Adcy5,Adcy6,Adcy7,Adcy8,Adcy9,Adra2a,Adra2b,Adra2c,Gnai1,Gnai2,Gnai3,Gnas,Gnat3,Gnaz,Gnb1,Gnb2,Gnb3,Gnb4,Gnb5,Gng10,Gng11,Gng12,Gng13,Gng2,Gng3,Gng4,Gng5,Gng7,Gng8,Gngt1,Gngt2,Prkca,Prkcb,Prkcd,Prkce,Prkcg,Prkch,Prkcq,Rgs16,Rgs17,Rgs19,Rgs20,Rgs4,Rgsl1
REACTOME_DEFECTIVE_CHST14_CAUSES_EDS_MUSCULOCONTRACTURAL_TYPE	6	-1.38988	0.101075	1	Bcan,Bgn,Chst14,Cspg4,Cspg5,Dcn,Ncan,Vcan
REACTOME_SYNTHESIS_OF_BILE_ACIDS_AND_BILE_SALTS_VIA_24_HYDROXYCHOLESTEROL	5	-1.43584	0.102646	1	Akr1c20,Akr1c20,Akr1c6,Akr1cl,Akr1cl,Akr1c20,Akr1c6,Akr1d1,Amacr,Cyp27a1,Cyp39a1,Cyp46a1,Cyp8b1,Hsd3b7,Ptgis,Slc27a2,Slc27a5
REACTOME_DEFECTS_IN_VITAMIN_AND_COFACTOR_METABOLISM	19	1.295	0.102786	0.580612	Abcd4,Acaca,Amn,Btd,Cblif,Cd320,Cubn,Hlcs,Lmbrd1,Mccc1,Mccc2,Mmaa,Mmab,Mmachc,Mmadhc,Mmut,Mtr,Mtrr,Pcx,Pcca,Pccb,Tcn2
REACTOME_RECEPTOR_TYPE_TYROSINE_PROTEIN_PHOSPHATASES	11	-1.30881	0.102949	1	Il1rap,Il1rapl1,Il1rapl2,Lrrc4b,Ntrk3,Ppfia1,Ppfia2,Ppfia3,Ppfia4,Ppfibp1,Ppfibp2,Ptprd,Ptprf,Ptprs,Slitrk1,Slitrk2,Slitrk3,Slitrk4,Slitrk5,Slitrk6
REACTOME_MRNA_SPLICING	187	1.26621	0.103322	0.581557	Alyref,Aqr,Bcas2,Bud31,Casc3,Ccar1,Cd2bp2,Cdc40,Cdc5l,Cherp,Clp1,Cpsf1,Cpsf2,Cpsf3,Cpsf4,Cpsf7,Crnkl1,Cstf1,Cstf2,Cstf2t,Cstf3,Ctnnbl1,Cwc15,Cwc22,Cwc25,Cwc27,Ddx23,Ddx42,Ddx46,Ddx5,Dhx15,Dhx16,Dhx38,Dhx9,Dnajc8,Eftud2,Eif4a3,Elavl1,Elavl2,Fip1l1,Fus,Gcfc2,Gpkow,Gtf2f1,Gtf2f2,Hnrnpa0,Hnrnpa1,Hnrnpa2b1,Hnrnpa3,Hnrnpc,Hnrnpd,Hnrnpf,Hnrnph1,Hnrnph2,Hnrnpk,Hnrnpl,Hnrnpm,Hnrnpr,Hnrnpu,Hnrnpul1,Hspa8,I…
REACTOME_LYSINE_CATABOLISM	9	1.34269	0.104357	0.58529	Aadat,Aass,Aldh7a1,Crym,Dld,Dlst,Gcdh,Hykk,Ogdh,Phykpl,Pipox,Slc25a21
REACTOME_COSTIMULATION_BY_THE_CD28_FAMILY	49	-1.26141	0.105129	1	Akt1,Akt2,Akt3,Btla,Cd247,Cd274,Cd28,Cd3d,Cd3e,Cd3g,Cd4,Cd80,Cd86,Cdc42,Csk,Ctla4,Fyn,Grap2,Grb2,H2-Aa,H2-Aa,H2-Ab1,H2-Ea,H2-Eb1,H2-Eb1,Icos,Icosl,Lck,Lyn,Map3k14,Map3k8,Mapkap1,Mlst8,Mtor,Pak1,Pak2,Pak3,Pdcd1,Pdcd1lg2,Pdpk1,Pik3ca,Pik3r1,Pik3r2,Pik3r3,Ppp2ca,Ppp2cb,Ppp2r1a,Ppp2r1b,Ppp2r5a,Ppp2r5b,Ppp2r5c,Ppp2r5d,Ppp2r5e,Prr5,Ptpn11,Ptpn6,Rac1,Rictor,Src,Them4,Tnfrsf14,Trav16,Trav16d-dv11,Trav16n…
REACTOME_CELL_EXTRACELLULAR_MATRIX_INTERACTIONS	17	-1.2799	0.105251	1	Actb,Actg1,Actn1,Arhgef6,Fblim1,Fermt2,Flna,Flnc,Ilk,Itgb1,Lims1,Lims2,Parva,Parvb,Pxn,Rsu1,Tesk1,Vasp
REACTOME_FORMATION_OF_SENESCENCE_ASSOCIATED_HETEROCHROMATIN_FOCI_SAHF	17	1.28095	0.105296	0.586766	Asf1a,Cabin1,Cdkn1a,Ep400,H1f0,H1f1,H1f2,H1f3,H1f4,H1f5,Hira,Hmga1,Hmga2,Lmnb1,Rb1,Trp53,Ubn1
REACTOME_TOXICITY_OF_BOTULINUM_TOXIN_TYPE_D_BOTD	5	1.39986	0.105365	0.586766	Sv2a,Sv2b,Sv2c,Vamp1,Vamp2
REACTOME_THE_PHOTOTRANSDUCTION_CASCADE	14	1.28667	0.105964	0.587015	Calm1,Camkmt,Cnga1,Cngb1,Fnta,Fntb,Gnat1,Gnb1,Gnb5,Gngt1,Grk1,Grk4,Guca1a,Guca1b,Gucy2e,Gucy2f,Metap1,Metap2,Nmt1,Nmt2,Pde6a,Pde6b,Pde6g,Ppef1,Prkca,Prkcq,Rcvrn,Rgs9,Rgs9bp,Rho,Sag,Slc24a1
REACTOME_KERATAN_SULFATE_DEGRADATION	6	1.33227	0.106609	0.587015	Acan,Fmod,Galns,Glb1,Glb1l,Gns,Hexa,Hexb,Kera,Lum,Ogn,Omd,Prelp
REACTOME_SIGNALING_BY_HIPPO	20	-1.26496	0.106943	1	Amot,Amotl1,Amotl2,Casp3,Dvl2,Lats1,Lats2,Mob1a,Mob1b,Nphp4,Sav1,Stk3,Stk4,Tjp1,Tjp2,Wwc1,Wwtr1,Yap1,Ywhab,Ywhae
REACTOME_G1_S_DNA_DAMAGE_CHECKPOINTS	64	1.24897	0.107203	0.587015	Atm,Ccna1,Ccna2,Ccne1,Ccne2,Cdc25a,Cdk2,Cdkn1a,Cdkn1b,Cdkn2a,Chek1,Chek2,Cop1,Mdm2,Mdm4,Pcbp4,Phf20,Psma1,Psma2,Psma3,Psma4,Psma5,Psma6,Psma7,Psma8,Psmb1,Psmb10,Psmb11,Psmb2,Psmb3,Psmb4,Psmb5,Psmb6,Psmb7,Psmb8,Psmb9,Psmc1,Psmc2,Psmc3,Psmc4,Psmc5,Psmc6,Psmd1,Psmd10,Psmd11,Psmd12,Psmd13,Psmd14,Psmd2,Psmd3,Psmd4,Psmd5,Psmd6,Psmd7,Psmd8,Psmd9,Psme1,Psme2,Psme3,Psme4,Psmf1,Rps27a,Sem1,Trp53,Uba52,Ubb,…
REACTOME_MAP2K_AND_MAPK_ACTIVATION	39	1.25193	0.107289	0.587015	Actb,Actg1,Apbb1ip,Araf,Arrb1,Arrb2,Braf,Cnksr1,Cnksr2,Csk,Fga,Fgb,Fgg,Fn1,Hras,Il17rd,Iqgap1,Itga2b,Itgb3,Kras,Ksr1,Ksr2,Lamtor2,Lamtor3,Map2k1,Map2k2,Mapk1,Mapk3,Mark3,Nras,Pebp1,Raf1,Rap1a,Rap1b,Src,Tln1,Vcl,Vwf,Wdr83,Ywhab
REACTOME_METABOLISM_OF_CARBOHYDRATES	244	1.24162	0.107493	0.587015	Aaas,Abcc5,Acan,Adpgk,Agl,Agrn,Akr1a1,Akr1b3,Aldh1a1,Aldoa,Aldob,Aldoc,Arsb,B3galt1,B3galt2,B3galt4,B3galt5,B3galt6,B3gat1,B3gat2,B3gat3,B3gnt2,B3gnt3,B3gnt4,B3gnt7,B4galnt2,B4galt1,B4galt2,B4galt3,B4galt4,B4galt5,B4galt6,B4galt7,B4gat1,Bcan,Bgn,Bpgm,Calm1,Cd44,Cemip,Chp1,Chpf,Chpf2,Chst1,Chst11,Chst12,Chst13,Chst14,Chst15,Chst2,Chst3,Chst5,Chst5,Chst7,Chst9,Chsy1,Chsy3,Cryl1,Csgalnact1,Csgalnact…
REACTOME_E2F_ENABLED_INHIBITION_OF_PRE_REPLICATION_COMPLEX_FORMATION	7	1.30798	0.107798	0.587015	Ccnb1,Cdk1,Mcm8,Orc1,Orc2,Orc3,Orc4,Orc5,Orc6
REACTOME_REGULATION_OF_PTEN_STABILITY_AND_ACTIVITY	67	1.24546	0.108017	0.587015	Akt1,Akt2,Akt3,Csnk2a1,Csnk2a2,Csnk2b,Frk,Mkrn1,Nedd4,Otud3,Prex2,Psma1,Psma2,Psma3,Psma4,Psma5,Psma6,Psma7,Psma8,Psmb1,Psmb10,Psmb11,Psmb2,Psmb3,Psmb4,Psmb5,Psmb6,Psmb7,Psmb8,Psmb9,Psmc1,Psmc2,Psmc3,Psmc4,Psmc5,Psmc6,Psmd1,Psmd10,Psmd11,Psmd12,Psmd13,Psmd14,Psmd2,Psmd3,Psmd4,Psmd5,Psmd6,Psmd7,Psmd8,Psmd9,Psme1,Psme2,Psme3,Psme4,Psmf1,Pten,Rnf146,Rps27a,Sem1,Stub1,Tnks,Tnks2,Trim27,Uba52,Ubb,Ubc,…
REACTOME_GLUCAGON_SIGNALING_IN_METABOLIC_REGULATION	26	-1.25293	0.108134	1	Adcy1,Adcy2,Adcy3,Adcy4,Adcy5,Adcy6,Adcy7,Adcy8,Adcy9,Cysltr2,Gcg,Gnas,Gnb1,Gnb2,Gnb3,Gnb4,Gng10,Gng11,Gng12,Gng13,Gng2,Gng3,Gng4,Gng5,Gng7,Gng8,Prkaca,Prkacb,Prkaca,Prkar1a,Prkar1b,Prkar2a,Prkar2b
REACTOME_COMMON_PATHWAY_OF_FIBRIN_CLOT_FORMATION	13	-1.27086	0.108142	1	Cd177,F10,F13a1,F13b,F2,F2r,F5,F8,Fga,Fgb,Fgg,Pf4,Pf4,Proc,Procr,Pros1,Prtn3,Serpina5,Serpinc1,Serpind1,Serpine2,Thbd
REACTOME_GAMMA_CARBOXYLATION_TRANSPORT_AND_AMINO_TERMINAL_CLEAVAGE_OF_PROTEINS	6	-1.31226	0.109469	1	Bglap,Bglap2,Bglap3,F10,F2,F7,F9,Furin,Gas6,Ggcx,Proc,Pros1,Proz
REACTOME_CRMPS_IN_SEMA3A_SIGNALING	14	-1.26157	0.109502	1	Cdk5,Cdk5r1,Crmp1,Dpysl2,Dpysl3,Dpysl4,Dpysl5,Fes,Fyn,Gsk3b,Nrp1,Plxna1,Plxna2,Plxna3,Plxna4,Sema3a
REACTOME_FCGR3A_MEDIATED_IL10_SYNTHESIS	31	-1.24033	0.109856	1	Adcy1,Adcy2,Adcy3,Adcy4,Adcy5,Adcy6,Adcy7,Adcy8,Adcy9,Ahcyl1,Calm1,Cd247,Cd3g,Creb1,Fcgr1,Fcgr3,Fcgr4,Fgr,Fyn,Hck,Ighg1,Ighg2c,Ighg1,Ighg2c,Ighg1,Ighg2c,Ighv1-62-3,Ighv1-62-3,Ighv1-62-3,Ighv8-11,Ighv8-12,Ighv8-13,Ighv8-2,Ighv8-4,Ighv8-5,Ighv8-6,Ighv8-8,Ighv8-9,Ighv8-11,Ighv8-12,Ighv8-4,Ighv8-5,Ighv8-6,Ighv8-8,Ighv8-9,Ighv5-12,Ighv5-15,Ighv5-9,Ighv5-12,Ighv5-9,Ighv5-17,Ighv5-12,Ighv5-9,Ighv5-12,Ig…
REACTOME_PI_METABOLISM	78	1.23054	0.110253	0.597109	Arf1,Arf3,Bmx,Enpp6,Fig4,Gde1,Gdpd1,Gdpd3,Gdpd5,Inpp4a,Inpp4b,Inpp5d,Inpp5e,Inpp5f,Inpp5j,Inpp5k,Inppl1,Mtm1,Mtmr1,Mtmr10,Mtmr12,Mtmr14,Mtmr2,Mtmr3,Mtmr4,Mtmr6,Mtmr7,Mtmr7,Mtmr9,Ocrl,Pi4k2a,Pi4k2b,Pi4ka,Pi4kb,Pik3c2a,Pik3c2b,Pik3c2g,Pik3c3,Pik3ca,Pik3cb,Pik3cd,Pik3cg,Pik3r1,Pik3r2,Pik3r3,Pik3r4,Pik3r5,Pik3r6,Pikfyve,Pip4k2a,Pip4k2b,Pip4k2c,Pip4p1,Pip5k1a,Pip5k1b,Pip5k1c,Pitpnb,Plekha1,Plekha2,Ple…
REACTOME_EXTRINSIC_PATHWAY_OF_FIBRIN_CLOT_FORMATION	2	-1.82426	0.110525	1	F10,F3,F7,F9,Tfpi
REACTOME_ION_TRANSPORT_BY_P_TYPE_ATPASES	37	1.22563	0.112465	0.604153	Atp10a,Atp10b,Atp10d,Atp11a,Atp11b,Atp11c,Atp12a,Atp13a1,Atp13a2,Atp13a4,Atp13a5,Atp1a1,Atp1a2,Atp1a3,Atp1a4,Atp1b1,Atp1b2,Atp1b3,Atp2a1,Atp2a2,Atp2a3,Atp2b1,Atp2b2,Atp2b3,Atp2b4,Atp2c1,Atp2c2,Atp4a,Atp4b,Atp7a,Atp7b,Atp8a1,Atp8a2,Atp8b1,Atp8b2,Atp8b3,Atp8b4,Atp9a,Atp9b,Calm1,Camk2a,Camk2b,Camk2d,Camk2g,Cutc,Fxyd1,Fxyd2,Fxyd3,Fxyd4,Fxyd6,Fxyd7,Pdzd11,Pln,Sln,Sri
REACTOME_WNT5A_DEPENDENT_INTERNALIZATION_OF_FZD2_FZD5_AND_ROR2	12	1.25702	0.112472	0.604153	Ap2a1,Ap2a2,Ap2b1,Ap2m1,Ap2s1,Clta,Cltb,Cltc,Fzd2,Fzd5,Ror1,Ror2,Wnt5a
REACTOME_HEME_BIOSYNTHESIS	12	1.26415	0.112704	0.604153	Abcg2,Alad,Alas1,Alas2,Alb,Cox10,Cox15,Cpox,Fech,Flvcr1,Hmbs,Ppox,Urod,Uros
REACTOME_REGULATION_BY_C_FLIP	9	-1.26118	0.112715	1	Casp8,Cflar,Fadd,Fas,Fasl,Ripk1,Tnfrsf10b,Tnfrsf10b,Tnfsf10,Tradd,Traf2
REACTOME_PASSIVE_TRANSPORT_BY_AQUAPORINS	5	-1.32549	0.113142	1	Aqp1,Aqp11,Aqp12,Aqp2,Aqp3,Aqp4,Aqp5,Aqp6,Aqp7,Aqp8,Aqp9,Mip
REACTOME_SIGNALING_BY_INTERLEUKINS	345	-1.20746	0.113837	1	Ager,Aip,Akt1,Alox15,Alox5,Anxa1,Anxa2,App,Arf1,Atf1,Atf2,Batf,Bcl2,Bcl2l1,Bcl6,Birc5,Blnk,Bola2,Bola2,Brwd1,Btrc,Car1,Canx,Capza1,Casp1,Casp3,Cbl,Ccl11,Ccl19,Ccl2,Ccl20,Ccl22,Ccl3,Ccl3,Ccl4,Ccl5,Ccnd1,Ccr1,Ccr2,Ccr5,Cd36,Cd4,Cd80,Cd86,Cdc42,Cdkn1a,Cebpd,Cfl1,Chuk,Cish,Clcf1,Cnn2,Cntf,Cntfr,Col1a2,Creb1,Crk,Crkl,Crlf1,Crlf2,Csf1,Csf1r,Csf2,Csf2ra,Csf2rb2,Csf3,Csf3r,Ctf1,Ctsg,Cul1,Cxcl1,Cxcl2,Cxcl…
REACTOME_PCP_CE_PATHWAY	86	1.21095	0.113909	0.608546	Ap2a1,Ap2a2,Ap2b1,Ap2m1,Ap2s1,Arrb2,Clta,Cltb,Cltc,Daam1,Dvl1,Dvl2,Dvl3,Fzd1,Fzd2,Fzd3,Fzd4,Fzd5,Fzd6,Fzd7,Fzd8,Pard6a,Pfn1,Prickle1,Prkca,Prkcb,Prkcg,Psma1,Psma2,Psma3,Psma4,Psma5,Psma6,Psma7,Psma8,Psmb1,Psmb10,Psmb11,Psmb2,Psmb3,Psmb4,Psmb5,Psmb6,Psmb7,Psmb8,Psmb9,Psmc1,Psmc2,Psmc3,Psmc4,Psmc5,Psmc6,Psmd1,Psmd10,Psmd11,Psmd12,Psmd13,Psmd14,Psmd2,Psmd3,Psmd4,Psmd5,Psmd6,Psmd7,Psmd8,Psmd9,Psme1,P…
REACTOME_RHO_GTPASES_ACTIVATE_IQGAPS	26	1.21518	0.115174	0.613226	Actb,Actg1,Calm1,Cdc42,Cdh1,Clip1,Ctnna1,Ctnnb1,Iqgap1,Iqgap2,Iqgap3,Men1,Rac1,Tuba1a,Tuba1b,Tuba1c,Tuba3a,Tuba3a,Tuba3a,Tuba4a,Tuba8,Tubal3,Tubb1,Tubb2a,Tubb2b,Tubb3,Tubb4a,Tubb4b,Tubb6,Tubb4b,Tubb4b
REACTOME_SIGNALING_BY_NOTCH1_T_7_9_NOTCH1_M1580_K2555_TRANSLOCATION_MUTANT	7	-1.27326	0.115572	1	Adam10,Adam17,Dll1,Dll4,Jag1,Jag2,Notch1
REACTOME_SIGNAL_TRANSDUCTION_BY_L1	21	-1.21266	0.116384	1	Csnk2a1,Csnk2a2,Csnk2b,Egfr,Fgfr1,Itga2b,Itga5,Itga9,Itgav,Itgb1,Itgb3,L1cam,Map2k1,Map2k2,Mapk1,Mapk3,Ncam1,Nrp1,Pak1,Rac1,Vav2
REACTOME_AQUAPORIN_MEDIATED_TRANSPORT	35	-1.19925	0.117322	1	Adcy1,Adcy2,Adcy3,Adcy4,Adcy5,Adcy6,Adcy7,Adcy8,Adcy9,Aqp1,Aqp11,Aqp12,Aqp2,Aqp3,Aqp4,Aqp5,Aqp6,Aqp7,Aqp8,Aqp9,Avp,Avpr2,Gnas,Gnb1,Gnb2,Gnb3,Gnb4,Gnb5,Gng10,Gng11,Gng12,Gng13,Gng2,Gng3,Gng4,Gng5,Gng7,Gng8,Gngt1,Gngt2,Mip,Myo5b,Prkaca,Prkacb,Prkaca,Prkar1a,Prkar1b,Prkar2a,Prkar2b,Rab11a,Rab11fip2
REACTOME_ZINC_EFFLUX_AND_COMPARTMENTALIZATION_BY_THE_SLC30_FAMILY	5	1.35907	0.117381	0.621187	Slc30a1,Slc30a2,Slc30a3,Slc30a5,Slc30a6,Slc30a7,Slc30a8
REACTOME_BIOTIN_TRANSPORT_AND_METABOLISM	11	1.2274	0.117783	0.621187	Acaca,Acacb,Btd,Hlcs,Mccc1,Mccc2,Pcx,Pcca,Pccb,Pdzd11,Slc5a6
REACTOME_DISEASES_OF_MITOTIC_CELL_CYCLE	37	1.19709	0.117852	0.621187	Anapc1,Anapc10,Anapc11,Anapc15,Anapc16,Anapc2,Anapc4,Anapc5,Anapc7,Atrx,Ccnd1,Ccnd2,Ccnd3,Ccne1,Ccne2,Cdc16,Cdc23,Cdc26,Cdc27,Cdk2,Cdk4,Cdk6,Cdkn1a,Cdkn1b,Cdkn1c,Daxx,E2f1,E2f2,E2f3,Fzr1,Rb1,Skp2,Tfdp1,Tfdp2,Ube2c,Ube2d1,Ube2e1,Ube2s
REACTOME_RUNX3_REGULATES_BCL2L11_BIM_TRANSCRIPTION	5	-1.32038	0.118696	1	Bcl2l11,Foxo3,Runx3,Smad3,Smad4
REACTOME_DEFECTIVE_CHSY1_CAUSES_TPBS	6	-1.2592	0.120649	1	Bcan,Bgn,Chsy1,Cspg4,Cspg5,Dcn,Ncan,Vcan
REACTOME_DCC_MEDIATED_ATTRACTIVE_SIGNALING	13	-1.20063	0.120819	1	Ablim1,Ablim2,Ablim3,Cdc42,Dcc,Dock1,Fyn,Nck1,Ntn1,Ptk2,Rac1,Src,Trio,Wasl
REACTOME_REGULATION_OF_INNATE_IMMUNE_RESPONSES_TO_CYTOSOLIC_DNA	13	-1.20349	0.120896	1	Ddx41,Dtx4,Irf3,Nlrp4c,Rps27a,Sting1,Tbk1,Trex1,Trim21,Trim32,Trim56,Uba52,Ubb,Ubc,Zbp1
REACTOME_NUCLEOTIDE_BINDING_DOMAIN_LEUCINE_RICH_REPEAT_CONTAINING_RECEPTOR_NLR_SIGNALING_PATHWAYS	47	-1.17435	0.121815	1	Aamp,Aim2,App,Bcl2,Bcl2l1,Birc2,Birc3,Card9,Casp1,Casp2,Casp4,Casp8,Casp9,Chuk,Cyld,Hmox1,Hsp90ab1,Ikbkb,Ikbkg,Irak1,Irak2,Itch,Map2k6,Map3k7,Mapk11,Mapk12,Mapk13,Mapk14,Mefv,Nfkb1,Nfkb2,Nlrc4,Nlrp1a,Nlrp3,Nod1,Nod2,P2rx7,Panx1,Pstpip1,Pycard,Rela,Ripk2,Rps27a,Sugt1,Tab1,Tab2,Tab3,Tnfaip3,Traf6,Txn1,Txnip,Uba52,Ubb,Ubc,Ube2n,Ube2v1
REACTOME_EGFR_DOWNREGULATION	29	1.17881	0.121867	0.637992	Areg,Arhgef7,Btc,Cbl,Cdc42,Egf,Egfr,Epgn,Epn1,Eps15,Eps15l1,Ereg,Grb2,Hbegf,Hgs,Ptpn12,Ptpn3,Ptprk,Rps27a,Sh3gl1,Sh3gl2,Sh3gl3,Sh3kbp1,Spry1,Spry2,Stam,Stam2,Tgfa,Uba52,Ubb,Ubc
REACTOME_FREE_FATTY_ACID_RECEPTORS	4	-1.29392	0.122172	1	Ffar1,Ffar2,Ffar3,Ffar4,Gpr31b
REACTOME_ACTIVATED_NTRK2_SIGNALS_THROUGH_FRS2_AND_FRS3	10	1.20894	0.122439	0.637992	Bdnf,Frs2,Frs3,Grb2,Hras,Kras,Nras,Ntf5,Ntrk2,Ptpn11,Sos1
REACTOME_SYNTHESIS_OF_SUBSTRATES_IN_N_GLYCAN_BIOSYTHESIS	54	1.1693	0.122491	0.637992	Alg5,Amdhd2,Cmas,Ctsa,Dhdds,Dolk,Dolpp1,Dpm1,Dpm2,Dpm3,Fcsk,Fpgt,Fuom,Gfpt1,Gfpt2,Gfus,Glb1,Gmds,Gmppa,Gmppb,Gne,Gnpnat1,Mpi,Mvd,Nagk,Nanp,Nans,Neu1,Neu2,Neu3,Neu4,Npl,Nudt14,Nus1,Pgm3,Pmm1,Pmm2,Renbp,Slc17a5,Slc35a1,Slc35c1,Srd5a3,St3gal1,St3gal2,St3gal3,St3gal4,St3gal5,St3gal6,St6gal1,St6gal2,St6galnac1,St6galnac2,St6galnac3,St6galnac4,St6galnac5,St6galnac6,St8sia1,St8sia2,St8sia3,St8sia4,St8si…
REACTOME_NEUROTRANSMITTER_RELEASE_CYCLE	34	-1.1728	0.122561	1	Abat,Aldh5a1,Apba1,Arl6ip5,Cask,Chat,Cplx1,Dnajc5,Gad1,Gad2,Gls,Gls2,Hspa8,Lin7a,Lin7b,Lin7c,Maoa,Naaa,Ppfia1,Ppfia2,Ppfia3,Ppfia4,Rab3a,Rims1,Slc17a7,Slc18a2,Slc18a3,Slc1a1,Slc1a2,Slc1a3,Slc1a6,Slc1a7,Slc22a1,Slc22a2,Slc32a1,Slc38a2,Slc5a7,Slc6a1,Slc6a11,Slc6a12,Slc6a13,Snap25,Stx1a,Stxbp1,Syn1,Syn2,Syn3,Syt1,Tspoap1,Unc13b,Vamp2
REACTOME_HDL_ASSEMBLY	6	1.26478	0.12266	0.637992	A2m,Abca1,Apoa1,Bmp1,Prkaca,Prkacb,Prkaca,Zdhhc8
REACTOME_MOLECULES_ASSOCIATED_WITH_ELASTIC_FIBRES	23	-1.17681	0.122875	1	Bmp10,Bmp2,Bmp4,Bmp7,Efemp1,Efemp2,Eln,Emilin1,Emilin2,Emilin3,Fbln1,Fbln2,Fbln5,Fbn1,Fbn2,Fn1,Gdf5,Itga8,Itgav,Itgb1,Itgb3,Itgb5,Itgb6,Itgb8,Ltbp1,Ltbp2,Ltbp3,Ltbp4,Mfap1a,Mfap2,Mfap3,Mfap4,Mfap5,Tgfb1,Tgfb2,Tgfb3,Vtn
REACTOME_GLUCAGON_TYPE_LIGAND_RECEPTORS	20	-1.17784	0.123693	1	Adcyap1,Adcyap1r1,Cysltr2,Gcg,Ghrh,Ghrhr,Gip,Gipr,Glp1r,Glp2r,Gnas,Gnb1,Gnb2,Gnb3,Gnb4,Gnb5,Gng10,Gng11,Gng12,Gng13,Gng2,Gng3,Gng4,Gng5,Gng7,Gng8,Gngt1,Gngt2,Sct,Sctr,Vip,Vipr1,Vipr2
REACTOME_TP53_REGULATES_METABOLIC_GENES	83	1.16201	0.123694	0.640209	Ago1,Ago2,Ago3,Ago4,Akt1,Akt2,Akt3,Cox11,Cox14,Cox16,Cox18,Cox19,Cox20,Cox4i1,Cox5a,Cox5b,Cox6a1,Cox6b1,Cox6c,Cox7a2l,Cox7b,Cox7c,Cox8a,Cycs,Ddit4,G6pdx,Gls,Gls2,Gpi1,Gpx2,Gsr,Lamtor1,Lamtor2,Lamtor3,Lamtor4,Lamtor5,Lrpprc,Mlst8,Mov10,mt-Co1,mt-Co2,mt-Co3,Mtor,Ndufa4,Prdx1,Prdx2,Prdx5,Prkaa1,Prkaa2,Prkab1,Prkab2,Prkag1,Prkag2,Prkag3,Pten,Rheb,Rptor,Rraga,Rragb,Rragc,Rragd,Rrm2b,Sco1,Sco2,Sesn1,Se…
REACTOME_REACTIONS_SPECIFIC_TO_THE_COMPLEX_N_GLYCAN_SYNTHESIS_PATHWAY	7	1.21761	0.123898	0.640209	Cga,Chst10,Chst8,Fuca1,Fut8,Lhb,Lhb,Lhb,Man2a1,Man2a2,Mgat2
REACTOME_REMOVAL_OF_AMINOTERMINAL_PROPEPTIDES_FROM_GAMMA_CARBOXYLATED_PROTEINS	5	-1.24563	0.124077	1	Bglap,Bglap2,Bglap3,F10,F2,F7,F9,Furin,Gas6,Proc,Pros1,Proz
REACTOME_ACYL_CHAIN_REMODELLING_OF_PI	8	-1.20775	0.124155	1	Mboat7,Pla2g10,Pla2g12a,Pla2g1b,Pla2g2a,Pla2g2d,Pla2g2e,Pla2g2f,Pla2g4a,Pla2g4c,Pla2g4d,Pla2g4e,Pla2g4f,Pla2g5,Pla2r1,Plaat3,Plbd1
REACTOME_INTRAFLAGELLAR_TRANSPORT	46	1.15666	0.125702	0.646423	Cluap1,Dync2h1,Dync2i1,Dync2i2,Dync2li1,Dynll1,Dynll2,Dynlrb1,Dynlrb2,Dynlt2a1,Dynlt2a2,Dynlt2b,Hspb11,Ift122,Ift140,Ift172,Ift20,Ift22,Ift27,Ift43,Ift46,Ift52,Ift57,Ift74,Ift80,Ift81,Ift88,Kif17,Kif3a,Kif3b,Kif3c,Kifap3,Dynlt5,Tnpo1,Traf3ip1,Trip11,Ttc21b,Ttc26,Ttc30a1,Ttc30b,Tuba1a,Tuba1b,Tuba1c,Tuba3a,Tuba3a,Tuba4a,Tubb1,Tubb2a,Tubb2b,Tubb3,Tubb4a,Tubb4b,Tubb6,Wdr19,Wdr35
REACTOME_IRF3_MEDIATED_ACTIVATION_OF_TYPE_1_IFN	4	-1.32408	0.126191	1	Dtx4,Irf3,Nlrp4c,Tbk1,Zbp1
REACTOME_METABOLISM_OF_ANGIOTENSINOGEN_TO_ANGIOTENSINS	11	-1.17967	0.126406	1	Ace,Ace2,Agt,Anpep,Aopep,Atp6ap2,Ces1d,Cma1,Cpa3,Cpb1,Cpb2,Ctsd,Ctsg,Ctsz,Enpep,Gzmc,Mme,Ren1
REACTOME_SHC1_EVENTS_IN_EGFR_SIGNALING	13	1.17837	0.126645	0.646423	Areg,Btc,Egf,Egfr,Epgn,Ereg,Grb2,Hbegf,Hras,Kras,Nras,Shc1,Sos1,Tgfa
REACTOME_FGFRL1_MODULATION_OF_FGFR1_SIGNALING	4	-1.27165	0.12668	1	Fgf10,Fgf17,Fgf18,Fgf2,Fgf22,Fgf23,Fgf3,Fgf4,Fgf5,Fgf8,Fgfrl1,Spred1,Spred2
REACTOME_INTERLEUKIN_7_SIGNALING	33	1.1554	0.126708	0.646423	Brwd1,Cish,Crlf2,H3c1,H3c8,H3c1,H3c1,H3c10,H3c11,H3c6,H3c8,H3c8,H3c13,H3c15,H3c3,H3c15,H3c2,H3c15,H3c7,H3c1,H3c8,H3c10,H3c11,H3c10,H3c8,Hgf,Il2rg,Il7,Il7r,Irs1,Irs2,Jak1,Jak3,Pik3r1,Pik3r2,Pik3r3,Rag1,Rag2,Smarca4,Socs1,Socs2,Stat3,Stat5a,Stat5b,Tslp
REACTOME_MITOCHONDRIAL_PROTEIN_IMPORT	62	1.14882	0.126742	0.646423	Aco2,Atp5a1,Atp5b,Atp5g1,Bcs1l,Chchd10,Chchd2,Chchd3,Chchd4,Chchd5,Chchd7,Cmc2,Cmc4,Coa4,Coa6,Coq2,Cox17,Cox19,Cs,Cyc1,Dnajc19,Fxn,Gfer,Grpel1,Grpel2,Hscb,Hspa9,Hspd1,Idh3g,Ldhd,Mtx1,Mtx2,Ndufb8,Otc,Pam16,Pitrm1,Pmpca,Pmpcb,Samm50,Slc25a12,Slc25a13,Slc25a4,Taz,Timm10,Timm10b,Timm13,Timm17a,Timm17b,Timm21,Timm22,Timm23,Timm44,Timm50,Timm8a1,Timm8b,Timm9,Tomm20,Tomm22,Tomm40,Tomm5,Tomm6,Tomm7,Tomm7…
REACTOME_GPVI_MEDIATED_ACTIVATION_CASCADE	29	1.15157	0.127197	0.646652	Cdc42,Clec1b,Col1a1,Col1a2,Fcer1g,Fyn,Gp6,Lat,Lck,Lcp2,Lyn,Mpig6b,Pdpk1,Pdpn,Pik3ca,Pik3cb,Pik3cg,Pik3r1,Pik3r2,Pik3r3,Pik3r5,Pik3r6,Plcg2,Prkcz,Ptpn11,Ptpn6,Rac1,Rac2,Rhoa,Rhob,Rhog,Syk,Vav1,Vav2,Vav3
REACTOME_FATTY_ACYL_COA_BIOSYNTHESIS	30	1.14859	0.127723	0.647239	Acaca,Acly,Acsbg1,Acsbg2,Acsf3,Acsl1,Acsl3,Acsl4,Acsl5,Acsl6,Cbr4,Elovl1,Elovl2,Elovl3,Elovl4,Elovl5,Elovl6,Elovl7,Fasn,Hacd1,Hacd2,Hacd3,Hacd4,Hsd17b12,Hsd17b3,H2-Ke6,Rpp14,Morc2a,Olah,Ppt1,Ppt2,Scd1,Scd2,Slc25a1,Slc27a3,Tecr,Tecrl
REACTOME_VASOPRESSIN_LIKE_RECEPTORS	2	-1.57574	0.128349	1	Avp,Avpr1a,Avpr1b,Avpr2,Oxt,Oxtr
REACTOME_POSTMITOTIC_NUCLEAR_PORE_COMPLEX_NPC_REFORMATION	26	1.15042	0.128687	0.648862	Ahctf1,Kpnb1,Ndc1,Nup107,Nup133,Nup155,Nup160,Nup188,Nup205,Nup35,Nup37,Nup43,Nup54,Nupl1,Nup62,Nup85,Nup93,Nup98,Pom121,Ran,Rangap1,Rcc1,Sec13,Seh1l,Sumo1,Tnpo1,Ube2i
REACTOME_NR1H2_NR1H3_REGULATE_GENE_EXPRESSION_LINKED_TO_LIPOGENESIS	9	1.1769	0.128867	0.648862	Angptl3,Fasn,Nr1h2,Nr1h3,Nrip1,Rxra,Rxrb,Scd1,Scd2,Srebf1
REACTOME_APC_C_CDC20_MEDIATED_DEGRADATION_OF_CYCLIN_B	23	1.15203	0.129346	0.649203	Anapc1,Anapc10,Anapc11,Anapc15,Anapc16,Anapc2,Anapc4,Anapc5,Anapc7,Ccnb1,Cdc16,Cdc20,Cdc23,Cdc26,Cdc27,Cdk1,Rps27a,Uba52,Ubb,Ubc,Ube2c,Ube2d1,Ube2e1,Ube2s
REACTOME_P75NTR_REGULATES_AXONOGENESIS	6	-1.19914	0.129371	1	Arhgdia,Lingo1,Mag,Mcf2,Ngf,Ngfr,Omg,Rhoa,Rtn4,Rtn4r
REACTOME_TRANSCRIPTION_OF_E2F_TARGETS_UNDER_NEGATIVE_CONTROL_BY_P107_RBL1_AND_P130_RBL2_IN_COMPLEX_WITH_HDAC1	15	1.15097	0.129967	0.649219	Ccna2,Cdk1,E2f1,E2f4,E2f5,Hdac1,Lin37,Lin52,Lin54,Lin9,Mybl2,Rbbp4,Rbl1,Rbl2,Tfdp1,Tfdp2
REACTOME_HEDGEHOG_OFF_STATE	103	1.12911	0.130173	0.649219	Adcy1,Adcy10,Adcy2,Adcy3,Adcy4,Adcy5,Adcy6,Adcy7,Adcy8,Adcy9,Btrc,Csnk1a1,Cul1,Dync2h1,Fuz,Gli1,Gli2,Gli3,Gnas,Gpr161,Gsk3b,Ift122,Ift140,Ift172,Ift52,Ift57,Ift88,Intu,Itch,Kif3a,Kif7,Mks1,Numb,Ofd1,Prkaca,Prkacb,Prkaca,Prkar1a,Prkar1b,Prkar2a,Prkar2b,Psma1,Psma2,Psma3,Psma4,Psma5,Psma6,Psma7,Psma8,Psmb1,Psmb10,Psmb11,Psmb2,Psmb3,Psmb4,Psmb5,Psmb6,Psmb7,Psmb8,Psmb9,Psmc1,Psmc2,Psmc3,Psmc4,Psmc5,P…
REACTOME_KETONE_BODY_METABOLISM	8	1.20602	0.130779	0.650183	Aacs,Acat1,Acss3,Bdh1,Bdh2,Hmgcl,Hmgcll1,Hmgcs2,Oxct1,Oxct2a,Oxct2b
REACTOME_TRAF6_MEDIATED_IRF7_ACTIVATION	15	-1.14506	0.130979	1	Crebbp,Ddx58,Ep300,Ifih1,Ifna12,Ifna14,Ifna15,Ifna16,Ifna4,Ifna6,Ifna9,Ifna12,Ifna14,Ifna15,Ifna16,Ifna4,Ifna6,Ifna9,Ifna9,Ifna12,Ifna14,Ifna15,Ifna16,Ifna4,Ifna6,Ifna9,Ifna12,Ifna14,Ifna15,Ifna16,Ifna4,Ifna6,Ifna9,Ifna12,Ifna14,Ifna15,Ifna16,Ifna4,Ifna6,Ifna9,Ifna12,Ifna14,Ifna15,Ifna16,Ifna4,Ifna6,Ifna9,Ifna12,Ifna14,Ifna15,Ifna16,Ifna4,Ifna6,Ifna9,Ifna12,Ifna14,Ifna15,Ifna16,Ifna6,Ifna9,Ifna11…
REACTOME_MISCELLANEOUS_SUBSTRATES	5	-1.21002	0.131197	1	Cyp2d22,Cyp2s1,Cyp2u1,Cyp2w1,Cyp3a13,Cyp3a25,Cyp3a57,Cyp4a31,Cyp4a31,Cyp4b1,Cyp4f14,Cyp4f15,Cyp4f40,Cyp4f14,Cyp4f15,Cyp4f39,Cyp4f18
REACTOME_CYCLIN_D_ASSOCIATED_EVENTS_IN_G1	43	1.12781	0.131451	0.650532	Abl1,Ccnd1,Ccnd2,Ccnd3,Ccne1,Ccne2,Ccnh,Cdk2,Cdk4,Cdk6,Cdk7,Cdkn1a,Cdkn1b,Cdkn1c,Cdkn2a,Cdkn2b,Cdkn2c,Cdkn2d,Cks1b,Cul1,E2f1,E2f2,E2f3,E2f4,E2f5,Jak2,Lyn,Mnat1,Ppp2ca,Ppp2cb,Ppp2r1a,Ppp2r1b,Ppp2r2a,Ppp2r3d,Ptk6,Rb1,Rbl1,Rbl2,Rps27a,Skp1,Skp2,Src,Tfdp1,Tfdp2,Uba52,Ubb,Ubc
REACTOME_TRANSCRIPTIONAL_ACTIVATION_OF_MITOCHONDRIAL_BIOGENESIS	53	1.12433	0.13174	0.650532	Acss2,Alas1,Atf2,Atp5b,Calm1,Camk4,Carm1,Chd9,Creb1,Crebbp,Crtc1,Crtc2,Crtc3,Cycs,Esrra,Gabpa,Gabpb1,Glud1,Glud1,Hcfc1,Hdac3,Helz2,Idh2,Med1,Mef2c,Mef2d,Mterf1a,Ncoa1,Ncoa2,Ncoa6,Ncor1,Nr1d1,Nrf1,Perm1,Polg2,Polrmt,Ppara,Ppargc1a,Ppargc1b,Pprc1,Rxra,Sirt3,Sirt4,Sirt5,Smarcd3,Sod2,Ssbp1,Tbl1x,Tbl1xr1,Tfam,Tfb1m,Tfb2m,Tgs1,Twnk,Usp46
REACTOME_SOS_MEDIATED_SIGNALLING	7	1.17642	0.132088	0.650532	Grb2,Hras,Irs1,Irs2,Kras,Nras,Sos1
REACTOME_THROMBIN_SIGNALLING_THROUGH_PROTEINASE_ACTIVATED_RECEPTORS_PARS	24	-1.12935	0.132442	1	Arrb1,Arrb2,F2,F2r,F2rl2,F2rl3,Gna11,Gna12,Gna13,Gna14,Gna15,Gnaq,Gnb1,Gnb2,Gnb3,Gnb4,Gnb5,Gng10,Gng11,Gng12,Gng13,Gng2,Gng3,Gng4,Gng5,Gng7,Gng8,Gngt1,Gngt2,Mapk1,Mapk3,Src
REACTOME_REGULATION_OF_KIT_SIGNALING	16	-1.1353	0.133268	1	Cbl,Fyn,Grb2,Kit,Kitl,Lck,Lyn,Prkca,Ptpn6,Sh2b2,Sh2b3,Socs1,Socs6,Sos1,Src,Yes1
REACTOME_NEGATIVE_REGULATION_OF_TCF_DEPENDENT_SIGNALING_BY_WNT_LIGAND_ANTAGONISTS	9	-1.16847	0.133279	1	Dkk1,Dkk2,Dkk4,Kremen1,Kremen2,Lrp5,Lrp6,Sfrp1,Sfrp2,Sost,Wif1,Wnt3a,Wnt4,Wnt5a,Wnt9a
REACTOME_CHONDROITIN_SULFATE_DERMATAN_SULFATE_METABOLISM	41	-1.11872	0.133305	1	Agrn,Arsb,B3galt6,B3gat1,B3gat2,B3gat3,B4galt7,Bcan,Bgn,Chpf,Chpf2,Chst11,Chst12,Chst13,Chst14,Chst15,Chst3,Chst7,Chst9,Chsy1,Chsy3,Csgalnact1,Csgalnact2,Cspg4,Cspg5,Dcn,Dse,Dsel,Gpc1,Gpc2,Gpc3,Gpc4,Gpc5,Gpc6,Hexa,Hexb,Hspg2,Hyal1,Hyal3,Ids,Idua,Ncan,Sdc1,Sdc2,Sdc3,Sdc4,Ust,Vcan,Xylt1,Xylt2
REACTOME_DERMATAN_SULFATE_BIOSYNTHESIS	9	-1.15871	0.133308	1	Bcan,Bgn,Chst14,Cspg4,Cspg5,Dcn,Dse,Dsel,Ncan,Ust,Vcan
REACTOME_ADRENALINE_NORADRENALINE_INHIBITS_INSULIN_SECRETION	21	-1.12501	0.133647	1	Adcy5,Adcy6,Adra2a,Adra2c,Cacna1c,Cacna1d,Cacna2d2,Cacnb2,Cacnb3,Gnai1,Gnai2,Gnb1,Gnb2,Gnb3,Gnb4,Gnb5,Gng10,Gng11,Gng12,Gng13,Gng2,Gng3,Gng4,Gng5,Gng7,Gng8,Gngt1,Gngt2
REACTOME_ACETYLCHOLINE_BINDING_AND_DOWNSTREAM_EVENTS	3	-1.32208	0.135203	1	Chrna1,Chrna2,Chrna3,Chrna4,Chrna5,Chrna6,Chrna7,Chrna9,Chrnb2,Chrnb3,Chrnb4,Chrnd,Chrne,Chrng
REACTOME_HIGHLY_CALCIUM_PERMEABLE_NICOTINIC_ACETYLCHOLINE_RECEPTORS	3	-1.32208	0.135203	1	Chrna1,Chrna2,Chrna3,Chrna4,Chrna5,Chrna6,Chrnb2,Chrnb3,Chrnb4
REACTOME_HIGHLY_CALCIUM_PERMEABLE_POSTSYNAPTIC_NICOTINIC_ACETYLCHOLINE_RECEPTORS	3	-1.32208	0.135203	1	Chrna1,Chrna2,Chrna3,Chrna4,Chrna5,Chrna6,Chrna7,Chrna9,Chrnb2,Chrnb3,Chrnb4
REACTOME_HIGHLY_SODIUM_PERMEABLE_POSTSYNAPTIC_ACETYLCHOLINE_NICOTINIC_RECEPTORS	3	-1.32208	0.135203	1	Chrna3,Chrna4,Chrnb2,Chrnb4,Chrnd,Chrne,Chrng
REACTOME_NRCAM_INTERACTIONS	7	-1.15415	0.135453	1	Ank1,Cntn2,Dlg1,Dlg3,Dlg4,Nrcam,Nrp2
REACTOME_TNFS_BIND_THEIR_PHYSIOLOGICAL_RECEPTORS	12	-1.13054	0.135893	1	Cd27,Cd70,Eda,Eda2r,Edar,Edaradd,Fasl,Lta,Tnfrsf11b,Tnfrsf13b,Tnfrsf14,Tnfrsf17,Tnfrsf18,Tnfrsf1a,Tnfrsf1b,Tnfrsf25,Tnfrsf4,Tnfrsf8,Tnfrsf9,Tnfsf11,Tnfsf13,Tnfsf13b,Tnfsf14,Tnfsf15,Tnfsf18,Tnfsf4,Tnfsf8,Tnfsf9
REACTOME_CA2_ACTIVATED_K_CHANNELS	7	1.15794	0.135938	0.667408	Kcnma1,Kcnmb1,Kcnmb2,Kcnmb3,Kcnmb4,Kcnn1,Kcnn2,Kcnn3,Kcnn4
REACTOME_DAG_AND_IP3_SIGNALING	37	-1.10209	0.137132	1	Adcy1,Adcy2,Adcy3,Adcy4,Adcy5,Adcy6,Adcy7,Adcy8,Adcy9,Ahcyl1,Calm1,Camk2a,Camk2b,Camk2d,Camk2g,Camk4,Camkk1,Camkk2,Creb1,Grk2,Itpr1,Itpr2,Itpr3,Kpna2,Nbea,Pde1a,Pde1b,Pde1c,Plcg1,Prkaca,Prkacb,Prkaca,Prkar1a,Prkar1b,Prkar2a,Prkar2b,Prkca,Prkcd,Prkce,Prkcg,Prkx
REACTOME_PHENYLALANINE_AND_TYROSINE_METABOLISM	7	1.1689	0.137242	0.669845	Asrgl1,Fah,Gstz1,Hgd,Hpd,Il4i1b,Kyat1,Pah,Pcbd1,Qdpr,Tat
REACTOME_ESTROGEN_DEPENDENT_NUCLEAR_EVENTS_DOWNSTREAM_OF_ESR_MEMBRANE_SIGNALING	23	1.10824	0.137341	0.669845	Akt1,Akt2,Akt3,Areg,Bcl2,Btc,Ccnd1,Cdkn1b,Creb1,Egf,Egfr,Elk1,Epgn,Ereg,Fos,Foxo3,Hbegf,Mapk1,Mapk3,Ptk2,Srf,Tgfa,Uhmk1,Xpo1
REACTOME_FGFR3_LIGAND_BINDING_AND_ACTIVATION	5	-1.18801	0.137437	1	Fgf1,Fgf16,Fgf17,Fgf18,Fgf2,Fgf20,Fgf23,Fgf4,Fgf5,Fgf8,Fgf9,Fgfr3,Galnt3
REACTOME_REGULATION_OF_GENE_EXPRESSION_IN_LATE_STAGE_BRANCHING_MORPHOGENESIS_PANCREATIC_BUD_PRECURSOR_CELLS	14	-1.1165	0.137492	1	Crebbp,Ep300,Hes1,Hnf1b,Kat2a,Kat2b,Maml1,Maml2,Maml3,Mamld1,Neurog3,Notch1,Onecut1,Onecut3,Rbpj,Snw1
REACTOME_SIGNALING_BY_ERYTHROPOIETIN	23	1.10461	0.137709	0.669845	Crkl,Epo,Epor,Gab1,Grb2,Hras,Irs2,Jak2,Kras,Lyn,Nras,Pik3ca,Pik3cb,Pik3cd,Pik3cg,Pik3r1,Pik3r5,Plcg1,Plcg2,Rapgef1,Shc1,Sos1,Stat5a,Stat5b,Vav1
REACTOME_METABOLIC_DISORDERS_OF_BIOLOGICAL_OXIDATION_ENZYMES	17	-1.10966	0.13805	1	Acy1,Ahcy,Cyp11a1,Cyp11b2,Cyp11b2,Cyp17a1,Cyp19a1,Cyp1b1,Cyp21a1,Cyp24a1,Cyp26b1,Cyp26c1,Cyp27a1,Cyp27b1,Cyp2r1,Cyp2u1,Cyp4f39,Cyp7b1,Fdx1,Fdx2,Fdxr,Fmo3,Gclc,Gclm,Ggt1,Gss,Maoa,Mat1a,Oplah,Slc35d1,Tbxas1,Tpmt,Ugt1a1,Ugt1a5
REACTOME_OTHER_SEMAPHORIN_INTERACTIONS	18	-1.10604	0.138406	1	Cd72,Itga1,Itgb1,Plxna1,Plxna2,Plxna4,Plxnb3,Plxnc1,Plxnd1,Ptprc,Sema3e,Sema4a,Sema4d,Sema5a,Sema6a,Sema6d,Sema7a,Trem2,Tyrobp
REACTOME_NOTCH2_INTRACELLULAR_DOMAIN_REGULATES_TRANSCRIPTION	9	-1.12641	0.138738	1	Creb1,Ep300,Fcer2a,Gzmb,Hes1,Hes5,Maml1,Maml2,Maml3,Mamld1,Notch2,Rbpj
REACTOME_SEMA4D_IN_SEMAPHORIN_SIGNALING	23	-1.09924	0.138886	1	Arhgap35,Arhgef11,Arhgef12,Erbb2,Limk1,Limk2,Met,Myh10,Myh11,Myh14,Myh9,Myl12b,Myl6,Myl9,Plxnb1,Rac1,Rhoa,Rhob,Rhoc,Rnd1,Rock1,Rock2,Rras,Sema4d
REACTOME_MITOCHONDRIAL_TRNA_AMINOACYLATION	21	1.10274	0.13928	0.675402	Aars2,Cars2,Dars2,Ears2,Fars2,Gars,Hars2,Iars2,Kars,Lars2,Mars2,Nars2,Pars2,Ppa2,Qars,Rars2,Sars2,Tars2,Vars2,Wars2,Yars2
REACTOME_BIOLOGICAL_OXIDATIONS	124	-1.08429	0.13967	1	Aadac,Abhd10,Abhd14b,Acsm1,Acsm2,Acsm2,Acsm4,Acsm5,Acss1,Acss2,Acy1,Acy3,Adh1,Adh1,Adh1,Adh4,Adh5,Adh6a,Adh6b,Adh7,Ahcy,Ahr,Ahrr,Aip,Akr1a1,Akr7a5,Akr7a5,Akr7a5,Aldh1a1,Aldh1b1,Aldh2,Aldh3a1,Aoc1,Aoc2,Aoc3,Arnt,Arnt2,As3mt,Bphl,Bpnt1,Bpnt2,Cbr3,Ces1d,Ces2h,Ces3a,Ces3b,Chac1,Chac2,Cmbl,Cndp2,Comt,Cyb5b,Cyb5r3,Cyp11a1,Cyp11b2,Cyp11b2,Cyp19a1,Cyp1a1,Cyp1a2,Cyp1b1,Cyp21a1,Cyp24a1,Cyp26a1,Cyp26b1,Cyp2…
REACTOME_ACTIVATED_NTRK2_SIGNALS_THROUGH_RAS	8	1.12922	0.139879	0.676223	Bdnf,Grb2,Hras,Kras,Nras,Ntf5,Ntrk2,Shc1,Sos1
REACTOME_CYCLIN_A_B1_B2_ASSOCIATED_EVENTS_DURING_G2_M_TRANSITION	21	1.09707	0.140553	0.677405	Ccna1,Ccna2,Ccnb1,Ccnb2,Ccnh,Cdc25a,Cdc25b,Cdc25c,Cdk1,Cdk2,Cdk7,Foxm1,Lcmt1,Mnat1,Pkmyt1,Plk1,Ppme1,Ppp2ca,Ppp2cb,Ppp2r1a,Ppp2r1b,Ppp2r2a,Ppp2r3d,Wee1,Xpo1
REACTOME_RAB_REGULATION_OF_TRAFFICKING	118	1.07708	0.141417	0.679489	Akt1,Akt2,Akt3,Als2,Als2cl,Ankrd27,Arf6,Ccz1,Ccz1,Chm,Chml,Dennd1a,Dennd1b,Dennd1c,Dennd2a,Denn2b,Dennd2c,Dennd2d,Dennd3,Dennd4a,Dennd4b,Dennd4c,Dennd5a,Dennd5b,Dennd6a,Dennd6b,Gabarap,Gabarapl2,Gapvd1,Gdi1,Gdi2,Gga1,Gga2,Gga3,Hps1,Hps4,Madd,Map1lc3b,Mon1a,Mon1b,Optn,Rab10,Rab11a,Rab11b,Rab12,Rab13,Rab14,Rab18,Rab1a,Rab1b,Rab21,Rab27a,Rab27b,Rab31,Rab32,Rab33a,Rab33b,Rab35,Rab38,Rab39,Rab39b,Rab3…
REACTOME_SUMOYLATION_OF_RNA_BINDING_PROTEINS	46	1.07898	0.142266	0.681491	Aaas,Bmi1,Cbx2,Cbx4,Cbx8,Hnrnpc,Hnrnpk,Ndc1,Nop58,Nup107,Nup133,Nup153,Nup155,Nup160,Nup188,Nup205,Nup210,Nup214,Nup35,Nup37,Nupl2,Nup43,Nup50,Nup54,Nupl1,Nup62,Nup85,Nup88,Nup93,Nup98,Pcgf2,Phc1,Phc2,Phc3,Pom121,Pom121,Rae1,Ranbp2,Ring1,Rnf2,Scmh1,Sec13,Seh1l,Sumo1,Sumo2,Tpr,Ube2i
REACTOME_BASIGIN_INTERACTIONS	20	-1.08155	0.143149	1	Atp1b1,Atp1b2,Atp1b3,Bsg,Cav1,Itga3,Itga6,Itgb1,L1cam,Mag,Mmp1b,Ppia,Ppil2,Slc16a1,Slc16a3,Slc16a8,Slc3a2,Slc7a10,Slc7a11,Slc7a5,Slc7a6,Slc7a7,Slc7a8,Slc7a9,Spn
REACTOME_TRANSCRIPTION_OF_E2F_TARGETS_UNDER_NEGATIVE_CONTROL_BY_DREAM_COMPLEX	18	1.07893	0.144301	0.689148	Cdc25a,Cdc6,E2f1,E2f4,E2f5,Hdac1,Lin37,Lin52,Lin54,Lin9,Max,Myc,Pcna,Rbbp4,Rbl1,Rbl2,Tfdp1,Tfdp2,Top2a
REACTOME_REGULATION_OF_HMOX1_EXPRESSION_AND_ACTIVITY	62	1.06191	0.145547	0.692999	Bach1,Csnk2a1,Csnk2a2,Csnk2b,Cul1,Cul3,Fbxl17,H13,Hmox1,Keap1,Mafk,Nfe2l2,Prkcd,Psma1,Psma2,Psma3,Psma4,Psma5,Psma6,Psma7,Psma8,Psmb1,Psmb10,Psmb11,Psmb2,Psmb3,Psmb4,Psmb5,Psmb6,Psmb7,Psmb8,Psmb9,Psmc1,Psmc2,Psmc3,Psmc4,Psmc5,Psmc6,Psmd1,Psmd10,Psmd11,Psmd12,Psmd13,Psmd14,Psmd2,Psmd3,Psmd4,Psmd5,Psmd6,Psmd7,Psmd8,Psmd9,Psme1,Psme2,Psme3,Psme4,Psmf1,Rbx1,Rps27a,Sem1,Skp1,Skp2,Uba52,Ubb,Ubc
REACTOME_TRAF3_DEPENDENT_IRF_ACTIVATION_PATHWAY	13	-1.07821	0.145831	1	Crebbp,Ddx58,Ep300,Ifih1,Ifnb1,Ikbke,Irf3,Irf7,Mavs,Rnf135,Sike1,Tbk1,Traf3,Trim25
REACTOME_CDC42_GTPASE_CYCLE	143	-1.05509	0.146148	1	Abr,Arap1,Arap2,Arap3,Arfgap2,Arfgap3,Arhgap1,Arhgap10,Arhgap17,Arhgap20,Arhgap21,Arhgap22,Arhgap24,Arhgap26,Arhgap27,Arhgap29,Arhgap30,Arhgap31,Arhgap32,Arhgap33,Arhgap35,Arhgap39,Arhgap4,Arhgap40,Arhgap42,Arhgap44,Arhgap45,Arhgap5,Arhgap9,Arhgdia,Arhgdib,Arhgdig,Arhgef10,Arhgef11,Arhgef12,Arhgef15,Arhgef16,Arhgef19,Arhgef25,Arhgef26,Arhgef4,Arhgef5,Arhgef6,Arhgef7,Arhgef9,Baiap2,Bcr,Cav1,Cdc42,…
REACTOME_FCERI_MEDIATED_MAPK_ACTIVATION	27	1.06417	0.146184	0.693935	Fcer1a,Fcer1g,Fos,Grap2,Grb2,Hras,Ighe,Ighv1-62-3,Ighv1-62-3,Ighv1-62-3,Ighv8-11,Ighv8-12,Ighv8-13,Ighv8-2,Ighv8-4,Ighv8-5,Ighv8-6,Ighv8-8,Ighv8-9,Ighv8-11,Ighv8-12,Ighv8-4,Ighv8-5,Ighv8-6,Ighv8-8,Ighv8-9,Ighv5-12,Ighv5-15,Ighv5-9,Ighv5-12,Ighv5-9,Ighv5-17,Ighv5-12,Ighv5-9,Ighv5-12,Ighv5-15,Ighv5-9,Ighv12-3,Ighv3-1,Ighv3-3,Ighv3-4,Ighv3-5,Ighv3-6,Ighv3-8,Ighv12-3,Ighv3-1,Ighv3-3,Ighv3-4,Ighv3-5,I…
REACTOME_SYNTHESIS_OF_PIPS_AT_THE_PLASMA_MEMBRANE	51	1.05448	0.147179	0.695766	Arf1,Bmx,Inpp4a,Inpp4b,Inpp5d,Inpp5j,Inpp5k,Inppl1,Mtm1,Mtmr1,Mtmr14,Mtmr2,Mtmr3,Mtmr6,Mtmr7,Mtmr9,Ocrl,Pi4k2a,Pi4k2b,Pik3c2a,Pik3c2b,Pik3c2g,Pik3ca,Pik3cb,Pik3cd,Pik3cg,Pik3r1,Pik3r2,Pik3r3,Pik3r5,Pik3r6,Pip4k2a,Pip4k2b,Pip4k2c,Pip5k1a,Pip5k1b,Pip5k1c,Plekha1,Plekha2,Plekha3,Plekha4,Plekha5,Plekha6,Plekha8,Pten,Ptpn13,Rab14,Rab4a,Rab5a,Rufy1,Sbf2,Synj1,Synj2
REACTOME_PKA_MEDIATED_PHOSPHORYLATION_OF_KEY_METABOLIC_FACTORS	5	1.15861	0.147453	0.695766	Mlxipl,Pfkfb1,Prkaca,Prkacb,Prkaca
REACTOME_TRAF6_MEDIATED_NF_KB_ACTIVATION	21	-1.0625	0.147574	1	Ager,App,Chuk,Ddx58,Hmgb1,Ifih1,Ikbkb,Ikbkg,Map3k1,Mavs,Nfkb1,Nfkb2,Nfkbia,Nfkbib,Nkiras1,Nkiras2,Rela,Rnf135,S100b,Saa1,Saa2,Traf2,Traf6,Trim25
REACTOME_HDR_THROUGH_MMEJ_ALT_NHEJ	9	1.10027	0.147989	0.696209	Fen1,Lig3,Mre11a,Nbn,Parp1,Parp2,Polq,Rad50,Rbbp8,Xrcc1
REACTOME_LOSS_OF_FUNCTION_OF_SMAD2_3_IN_CANCER	7	-1.10986	0.148646	1	Smad2,Smad3,Smad4,Tgfb1,Tgfbr1,Tgfbr2,Zfyve9
REACTOME_INTERLEUKIN_2_FAMILY_SIGNALING	31	-1.04965	0.149071	1	Csf2,Csf2ra,Csf2rb2,Gab2,Grb2,Havcr2,Il15,Il15ra,Il2,Il21,Il21r,Il2ra,Il2rb,Il2rg,Il3,Il3ra,Il5,Il5ra,Il9,Il9r,Inpp5d,Inppl1,Jak1,Jak2,Jak3,Lck,Lgals9,Pik3ca,Pik3cb,Pik3cd,Pik3r1,Pik3r2,Pik3r3,Ptk2b,Ptpn6,Shc1,Sos1,Sos2,Stat1,Stat3,Stat4,Stat5a,Stat5b,Syk
REACTOME_INTESTINAL_ABSORPTION	2	1.668	0.149688	0.702106	Npc1l1,Rsc1a1,Slc2a2,Slc2a5,Slc5a1
REACTOME_RHO_GTPASE_CYCLE	409	-1.0328	0.151005	1	Aaas,Abcd3,Abi1,Abi2,Abl2,Abr,Acbd5,Actb,Actc1,Actg1,Actn1,Add3,Akap12,Akap13,Aldh3a2,Als2,Amigo2,Ankfy1,Ankle2,Ankrd26,Anln,Arap1,Arap2,Arap3,Arfgap2,Arfgap3,Arhgap1,Arhgap10,Arhgap11a,Arhgap12,Arhgap15,Arhgap17,Arhgap18,Arhgap19,Arhgap20,Arhgap21,Arhgap22,Arhgap23,Arhgap24,Arhgap25,Arhgap26,Arhgap27,Arhgap28,Arhgap29,Arhgap30,Arhgap31,Arhgap32,Arhgap33,Arhgap35,Arhgap39,Arhgap4,Arhgap40,Arhgap4…
REACTOME_PURINERGIC_SIGNALING_IN_LEISHMANIASIS_INFECTION	20	-1.04112	0.152248	1	App,C3,C3ar1,Casp1,Ctsg,Entpd1,Entpd5,Gsdmd,Hmox1,Hsp90ab1,Il18,Il1a,Il1b,Mefv,Nfkb1,Nfkb2,Nlrp3,Nt5e,P2rx4,P2rx7,Pstpip1,Pycard,Rela,Sugt1,Txn1,Txnip
REACTOME_EGFR_INTERACTS_WITH_PHOSPHOLIPASE_C_GAMMA	8	1.08332	0.15251	0.713221	Areg,Btc,Egf,Egfr,Epgn,Ereg,Hbegf,Plcg1,Tgfa
REACTOME_LIPOPHAGY	8	-1.06588	0.152921	1	Hspa8,Plin2,Plin3,Prkaa2,Prkab1,Prkab2,Prkag1,Prkag2,Prkag3
REACTOME_HEMOSTASIS	472	-1.02283	0.153326	1	A1bg,A2m,Aamp,Abcc4,Abhd12,Abhd6,Abl1,Actb,Actn1,Actn2,Actn4,Adra2a,Adra2b,Adra2c,Ahsg,Ak3,Akap1,Akap10,Akt1,Alb,Aldoa,Angpt1,Angpt2,Angpt4,Anxa2,Anxa5,Apbb1ip,Aplp2,Apoa1,Apob,Apoh,Apool,App,Arrb1,Arrb2,Atp1b1,Atp1b2,Atp1b3,Atp2a1,Atp2a2,Atp2a3,Atp2b1,Atp2b2,Atp2b3,Atp2b4,Bcar1,Brpf3,Bsg,C1qbp,Cables1,Cables2,Calm1,Calu,Cap1,Capza1,Capza2,Capzb,Carmil1,Cav1,Cbx5,Cd109,Cd177,Cd2,Cd244a,Cd36,Cd44,…
REACTOME_HS_GAG_BIOSYNTHESIS	21	-1.03256	0.154007	1	Agrn,Ext1,Ext2,Glce,Gpc1,Gpc2,Gpc3,Gpc4,Gpc5,Gpc6,Hs2st1,Hs3st1,Hs3st2,Hs3st3a1,Hs3st3b1,Hs3st4,Hs3st5,Hs3st6,Hs6st1,Hs6st2,Hs6st3,Hspg2,Ndst1,Ndst2,Ndst3,Ndst4,Sdc1,Sdc2,Sdc3,Sdc4,Slc35d2
REACTOME_DEX_H_BOX_HELICASES_ACTIVATE_TYPE_I_IFN_AND_INFLAMMATORY_CYTOKINES_PRODUCTION	7	-1.06253	0.154587	1	Dhx36,Dhx9,Irf7,Myd88,Nfkb1,Nfkb2,Rela
REACTOME_FORMATION_OF_INCISION_COMPLEX_IN_GG_NER	43	1.02419	0.15481	0.719923	Ccnh,Cdk7,Cetn2,Chd1l,Cul4a,Cul4b,Ddb1,Ddb2,Ercc1,Ercc2,Ercc3,Ercc4,Ercc5,Gtf2h1,Gtf2h2,Gtf2h3,Gtf2h4,Gtf2h5,Mnat1,Parp1,Parp2,Pias1,Pias3,Rad23a,Rad23b,Rbx1,Rnf111,Rpa1,Rpa2,Rpa3,Rps27a,Sumo1,Sumo2,Sumo3,Uba52,Ubb,Ubc,Ube2i,Ube2n,Ube2v2,Usp45,Xpa,Xpc
REACTOME_MET_PROMOTES_CELL_MOTILITY	36	-1.02245	0.155061	1	Col11a1,Col11a2,Col1a1,Col1a2,Col24a1,Col27a1,Col2a1,Col3a1,Col5a1,Col5a2,Col5a3,Crk,Crkl,Dock7,Fn1,Gab1,Grb2,Hgf,Itga2,Itga3,Itgb1,Lama1,Lama2,Lama3,Lama4,Lama5,Lamb1,Lamb2,Lamb3,Lamc1,Lamc2,Lamc3,Met,Ptk2,Rac1,Rap1a,Rap1b,Rapgef1,Src,Tns3,Tns4
REACTOME_DNA_REPLICATION_INITIATION	7	1.06476	0.15524	0.719923	Pola1,Pola2,Pole,Pole2,Pole3,Pole4,Prim1,Prim2
REACTOME_REGULATION_OF_RUNX3_EXPRESSION_AND_ACTIVITY	54	1.02094	0.155313	0.719923	Cbfb,Cdkn2a,Ep300,Mdm2,Psma1,Psma2,Psma3,Psma4,Psma5,Psma6,Psma7,Psmb1,Psmb10,Psmb2,Psmb3,Psmb4,Psmb5,Psmb6,Psmb7,Psmb8,Psmb9,Psmc1,Psmc2,Psmc3,Psmc4,Psmc5,Psmc6,Psmd1,Psmd10,Psmd11,Psmd12,Psmd13,Psmd14,Psmd2,Psmd3,Psmd4,Psmd5,Psmd6,Psmd7,Psmd8,Psmd9,Psme1,Psme2,Psme3,Psmf1,Rps27a,Runx3,Sem1,Smurf1,Smurf2,Src,Tgfb1,Uba52,Ubb,Ubc
REACTOME_SYNTHESIS_OF_KETONE_BODIES	7	1.08837	0.156578	0.723655	Aacs,Acat1,Acss3,Bdh1,Bdh2,Hmgcl,Hmgcll1,Hmgcs2
REACTOME_ACTIVATION_OF_THE_TFAP2_AP_2_FAMILY_OF_TRANSCRIPTION_FACTORS	6	1.09251	0.157184	0.723959	Cited1,Cited2,Cited4,Crebbp,Ep300,Tfap2a,Tfap2b,Tfap2c,Tfap2d,Tfap2e,Wwox,Yeats4
REACTOME_BH3_ONLY_PROTEINS_ASSOCIATE_WITH_AND_INACTIVATE_ANTI_APOPTOTIC_BCL_2_MEMBERS	9	-1.04646	0.157471	1	Bad,Bbc3,Bcl2,Bcl2l1,Bcl2l11,Bid,Bmf,Pmaip1,Stat3
REACTOME_SIGNALING_BY_HEDGEHOG	132	1.00591	0.157724	0.723959	Adam17,Adcy1,Adcy10,Adcy2,Adcy3,Adcy4,Adcy5,Adcy6,Adcy7,Adcy8,Adcy9,Arrb1,Arrb2,Boc,Btrc,Cdc73,Cdon,Csnk1a1,Cul1,Cul3,Derl2,Dhh,Disp2,Dync2h1,Dzip1,Efcab7,Erlec1,Evc,Evc2,Fuz,Gas1,Gas8,Gli1,Gli2,Gli3,Gnas,Gpc5,Gpr161,Grk2,Gsk3b,Hhat,Hhip,Ift122,Ift140,Ift172,Ift52,Ift57,Ift88,Ihh,Intu,Iqce,Itch,Kif3a,Kif7,Mks1,Notum,Numb,Ofd1,Os9,P4hb,Prkaca,Prkacb,Prkaca,Prkar1a,Prkar1b,Prkar2a,Prkar2b,Psma1,Psm…
REACTOME_DEFECTIVE_EXT2_CAUSES_EXOSTOSES_2	11	-1.03016	0.157806	1	Agrn,Ext1,Ext2,Gpc1,Gpc2,Gpc3,Gpc4,Gpc5,Gpc6,Hspg2,Sdc1,Sdc2,Sdc3,Sdc4
REACTOME_TBC_RABGAPS	41	1.0115	0.158021	0.723959	Arf6,Gabarap,Gabarapl2,Gga1,Gga2,Gga3,Map1lc3b,Optn,Rab11a,Rab11b,Rab33a,Rab33b,Rab35,Rab4a,Rab5a,Rab5b,Rab5c,Rab6a,Rab6b,Rab7,Rab7b,Rab8a,Rab8b,Rabep1,Rabgap1,Rabgef1,Sytl1,Tbc1d10a,Tbc1d10b,Tbc1d10c,Tbc1d13,Tbc1d14,Tbc1d15,Tbc1d16,Tbc1d17,Tbc1d2,Tbc1d20,Tbc1d24,Tbc1d25,Tbc1d7,Tsc1,Tsc2,Ulk1
REACTOME_CD163_MEDIATING_AN_ANTI_INFLAMMATORY_RESPONSE	7	-1.04303	0.158755	1	Adam17,Cd163,Furin,Il10,Il6,Mapk14,Myh9,Plk2,Rhbdf2
REACTOME_ZBP1_DAI_MEDIATED_INDUCTION_OF_TYPE_I_IFNS	20	-1.01214	0.159069	1	Chuk,Dhx9,Dtx4,Ikbkb,Ikbkg,Irf3,Myd88,Nfkb1,Nfkb2,Nfkbia,Nfkbib,Nkiras1,Nkiras2,Nlrp4c,Rela,Ripk1,Ripk3,Tbk1,Ticam1,Tlr3,Zbp1
REACTOME_ANTIGEN_PRESENTATION_FOLDING_ASSEMBLY_AND_PEPTIDE_LOADING_OF_CLASS_I_MHC	42	-1.005	0.159079	1	B2m,Bcap31,Calr,Canx,Erap1,H2-D1,H2-Q10,H2-Q2,H2-Q7,Gm7030,H2-Bl,H2-D1,H2-M2,H2-M3,H2-Q10,H2-Q2,H2-Q7,H2-T23,H2-D1,H2-M3,H2-Q10,H2-Q2,H2-Q7,H2-T23,H2-T23,Gm7030,H2-D1,H2-M3,H2-Q10,H2-Q2,H2-Q7,H2-T23,H2-M3,Hspa5,Pdia3,Sar1b,Sec13,Sec23a,Sec24a,Sec24b,Sec24c,Sec24d,Sec31a,Tap1,Tap2,Tapbp
REACTOME_COPI_INDEPENDENT_GOLGI_TO_ER_RETROGRADE_TRAFFIC	47	0.999395	0.160444	0.732928	Actr10,Actr1a,Agpat3,Bicd1,Bicd2,Capza1,Capza2,Capza3,Capzb,Dctn1,Dctn2,Dctn3,Dctn4,Dctn5,Dctn6,Dync1h1,Dync1i1,Dync1i2,Dync1li1,Dync1li2,Dynll1,Dynll2,Galnt1,Galnt2,Pafah1b1,Pafah1b2,Pafah1b3,Pla2g4a,Pla2g6,Rab18,Rab3gap1,Rab3gap2,Rab6a,Rab6b,Tuba1a,Tuba1b,Tuba1c,Tuba3a,Tuba3a,Tuba3a,Tuba4a,Tuba8,Tubal3,Tubb1,Tubb2a,Tubb2b,Tubb3,Tubb4a,Tubb4b,Tubb6,Tubb4b,Tubb4b
REACTOME_PKA_ACTIVATION_IN_GLUCAGON_SIGNALLING	16	-1.00873	0.160587	1	Adcy1,Adcy2,Adcy3,Adcy4,Adcy5,Adcy6,Adcy7,Adcy8,Adcy9,Gnas,Prkaca,Prkacb,Prkaca,Prkar1a,Prkar1b,Prkar2a,Prkar2b
REACTOME_CD28_DEPENDENT_PI3K_AKT_SIGNALING	19	-1.00548	0.1607	1	Akt1,Akt2,Akt3,Cd28,Cd80,Cd86,Fyn,Lck,Map3k14,Map3k8,Mapkap1,Mlst8,Mtor,Pdpk1,Pik3ca,Pik3r1,Pik3r2,Pik3r3,Prr5,Rictor,Them4,Trib3
REACTOME_CALCINEURIN_ACTIVATES_NFAT	9	1.03211	0.161199	0.734246	Calm1,Fkbp1a,Nfatc1,Nfatc2,Nfatc3,Ppia,Ppp3ca,Ppp3cb,Ppp3r1
REACTOME_BBSOME_MEDIATED_CARGO_TARGETING_TO_CILIUM	22	-1.00262	0.161236	1	Arl6,Bbip1,Bbs1,Bbs10,Bbs12,Bbs2,Bbs4,Bbs5,Bbs7,Bbs9,Cct2,Cct3,Cct4,Cct5,Cct8,Lztfl1,Mchr1,Mkks,Rab3ip,Smo,Sstr3,Tcp1,Ttc8
REACTOME_CYTOSOLIC_SENSORS_OF_PATHOGEN_ASSOCIATED_DNA	59	-0.991605	0.161739	1	Cgas,Chuk,Crcp,Crebbp,Ctnnb1,Ddx41,Dhx36,Dhx9,Dtx4,Ep300,Ifi205,Ikbkb,Ikbkg,Irf3,Irf7,Lrrfip1,Mre11a,Myd88,Nfkb1,Nfkb2,Nfkbia,Nfkbib,Nkiras1,Nkiras2,Nlrc3,Nlrp4c,Polr1c,Polr1d,Polr2e,Polr2f,Polr2h,Polr2k,Polr2l,Polr3a,Polr3b,Polr3c,Polr3d,Polr3e,Polr3f,Polr3g,Polr3gl,Polr3h,Polr3k,Prkdc,Rela,Ripk1,Ripk3,Rps27a,Stat6,Sting1,Tbk1,Ticam1,Tlr3,Trex1,Trim21,Trim32,Trim56,Uba52,Ubb,Ubc,Xrcc5,Xrcc6,Zbp1
REACTOME_PHOSPHORYLATION_OF_THE_APC_C	19	1.00601	0.162167	0.73613	Anapc1,Anapc10,Anapc11,Anapc15,Anapc16,Anapc2,Anapc4,Anapc5,Anapc7,Ccnb1,Cdc16,Cdc23,Cdc26,Cdc27,Cdk1,Plk1,Ube2c,Ube2d1,Ube2e1,Ube2s
REACTOME_DISEASES_OF_DNA_REPAIR	11	1.01001	0.162546	0.73613	Bard1,Brca1,Mlh1,Msh2,Msh3,Msh6,Mutyh,Neil1,Neil3,Nthl1,Ogg1,Pms2
REACTOME_NOD1_2_SIGNALING_PATHWAY	32	-0.988703	0.163798	1	Aamp,Birc2,Birc3,Card9,Casp1,Casp2,Casp4,Casp8,Casp9,Chuk,Cyld,Ikbkb,Ikbkg,Irak1,Irak2,Itch,Map2k6,Map3k7,Mapk11,Mapk12,Mapk13,Mapk14,Nod1,Nod2,Ripk2,Rps27a,Tab1,Tab2,Tab3,Tnfaip3,Traf6,Uba52,Ubb,Ubc,Ube2n,Ube2v1
REACTOME_SYNTHESIS_OF_PIPS_AT_THE_GOLGI_MEMBRANE	16	0.997477	0.163873	0.740012	Arf1,Arf3,Fig4,Inpp5e,Ocrl,Pi4k2a,Pi4k2b,Pi4ka,Pi4kb,Pik3c2a,Pik3c2g,Pik3c3,Pik3r4,Pikfyve,Sacm1l,Tpte,Tpte,Vac14
REACTOME_REGULATION_OF_COMMISSURAL_AXON_PATHFINDING_BY_SLIT_AND_ROBO	8	-1.01045	0.164896	1	Dcc,Nell2,Ntn1,Robo1,Robo2,Robo3,Slit1,Slit2,Slit3,Src
REACTOME_GDP_FUCOSE_BIOSYNTHESIS	5	1.07284	0.165352	0.741002	Fcsk,Fpgt,Fuom,Gfus,Gmds,Slc35c1
REACTOME_GLUTAMATE_NEUROTRANSMITTER_RELEASE_CYCLE	17	-0.987229	0.165469	1	Arl6ip5,Cplx1,Gls,Gls2,Ppfia1,Ppfia2,Ppfia3,Ppfia4,Rab3a,Rims1,Slc17a7,Slc1a1,Slc1a2,Slc1a3,Slc1a6,Slc1a7,Slc38a2,Snap25,Stx1a,Stxbp1,Syt1,Tspoap1,Unc13b,Vamp2
REACTOME_ANTIGEN_PROCESSING_UBIQUITINATION_PROTEASOME_DEGRADATION	279	0.97189	0.165787	0.741002	Anapc1,Anapc10,Anapc11,Anapc13,Anapc2,Anapc4,Anapc5,Anapc7,Arel1,Arih2,Asb1,Asb10,Asb11,Asb12,Asb13,Asb14,Asb15,Asb16,Asb17,Asb18,Asb2,Asb3,Asb4,Asb5,Asb6,Asb7,Asb8,Asb9,Atg7,Blmh,Btbd1,Btbd6,Btrc,Cblb,Cbll1,Ccnf,Cdc16,Cdc20,Cdc23,Cdc26,Cdc27,Cdc34,Cul1,Cul2,Cul3,Cul5,Cul7,Dcaf1,Det1,Dtx3l,Dzip3,Elob,Eloc,Fbxl12,Fbxl13,Fbxl14,Fbxl15,Fbxl16,Fbxl18,Fbxl19,Fbxl20,Fbxl22,Fbxl3,Fbxl4,Fbxl5,Fbxl7,Fbxl8…
REACTOME_INHIBITION_OF_REPLICATION_INITIATION_OF_DAMAGED_DNA_BY_RB1_E2F1	13	0.995942	0.165943	0.741002	E2f1,Pola1,Pola2,Ppp2ca,Ppp2cb,Ppp2r1a,Ppp2r1b,Ppp2r3d,Prim1,Prim2,Rb1,Tfdp1,Tfdp2
REACTOME_HEPARAN_SULFATE_HEPARIN_HS_GAG_METABOLISM	41	-0.97591	0.166052	1	Agrn,B3galt6,B3gat1,B3gat2,B3gat3,B4galt7,Bcan,Bgn,Cspg4,Cspg5,Dcn,Ext1,Ext2,Glb1,Glb1l,Glce,Gpc1,Gpc2,Gpc3,Gpc4,Gpc5,Gpc6,Gusb,Hgsnat,Hpse,Hpse2,Hs2st1,Hs3st1,Hs3st2,Hs3st3a1,Hs3st3b1,Hs3st4,Hs3st5,Hs3st6,Hs6st1,Hs6st2,Hs6st3,Hspg2,Ids,Idua,Naglu,Ncan,Ndst1,Ndst2,Ndst3,Ndst4,Sdc1,Sdc2,Sdc3,Sdc4,Sgsh,Slc35d2,Vcan,Xylt1,Xylt2
REACTOME_CONDENSATION_OF_PROMETAPHASE_CHROMOSOMES	7	1.02242	0.166755	0.741002	Ccnb1,Ccnb2,Cdk1,Csnk2a1,Csnk2a2,Csnk2b,Ncapd2,Ncapg,Ncaph,Smc2,Smc4
REACTOME_SIGNALING_BY_ACTIVIN	11	-0.991232	0.166788	1	Acvr1b,Acvr1c,Acvr2a,Acvr2b,Drap1,Foxh1,Fst,Fstl3,Inhba,Inhbb,Smad2,Smad3,Smad4
REACTOME_PROTEIN_METHYLATION	17	0.983081	0.167233	0.741002	Calm1,Camkmt,Eef1a1,Eef1akmt1,Eef1akmt2,Eef2,Eef2kmt,Etfb,Etfbkmt,Hspa8,Kin,Mettl21a,Mettl22,Prmt3,Rps2,Vcp,Vcpkmt
REACTOME_THE_ROLE_OF_GTSE1_IN_G2_M_PROGRESSION_AFTER_G2_CHECKPOINT	70	0.968662	0.167293	0.741002	Ccnb1,Ccnb2,Cdk1,Cdkn1a,Fkbpl,Gtse1,Hsp90aa1,Hsp90ab1,Mapre1,Plk1,Psma1,Psma2,Psma3,Psma4,Psma5,Psma6,Psma7,Psma8,Psmb1,Psmb10,Psmb11,Psmb2,Psmb3,Psmb4,Psmb5,Psmb6,Psmb7,Psmb8,Psmb9,Psmc1,Psmc2,Psmc3,Psmc4,Psmc5,Psmc6,Psmd1,Psmd10,Psmd11,Psmd12,Psmd13,Psmd14,Psmd2,Psmd3,Psmd4,Psmd5,Psmd6,Psmd7,Psmd8,Psmd9,Psme1,Psme2,Psme3,Psme4,Psmf1,Rps27a,Sem1,Trp53,Tuba1a,Tuba1b,Tuba1c,Tuba3a,Tuba3a,Tuba3a,Tu…
REACTOME_DEADENYLATION_OF_MRNA	25	0.98029	0.167603	0.741002	Cnot1,Cnot10,Cnot11,Cnot2,Cnot3,Cnot4,Cnot6,Cnot6l,Cnot7,Cnot8,Cnot9,Eif4a1,Eif4a2,Eif4a3,Eif4b,Eif4e,Eif4g1,Pabpc1,Paip1,Pan2,Pan3,Parn,Tnks1bp1,Tut4,Tut7
REACTOME_TRANSPORT_AND_SYNTHESIS_OF_PAPS	6	1.0142	0.167854	0.741002	Papss1,Papss2,Slc26a1,Slc26a2,Slc35b2,Slc35b3
REACTOME_FGFR2C_LIGAND_BINDING_AND_ACTIVATION	4	-1.04858	0.169201	1	Fgf1,Fgf16,Fgf17,Fgf18,Fgf2,Fgf20,Fgf23,Fgf4,Fgf5,Fgf6,Fgf8,Fgf9,Fgfr2
REACTOME_SIGNALING_BY_TGF_BETA_RECEPTOR_COMPLEX_IN_CANCER	8	-1.00481	0.16927	1	Fkbp1a,Smad2,Smad3,Smad4,Tgfb1,Tgfbr1,Tgfbr2,Zfyve9
REACTOME_P75NTR_SIGNALS_VIA_NF_KB	16	-0.972492	0.169594	1	Ikbkb,Irak1,Myd88,Nfkb1,Nfkbia,Ngf,Ngfr,Prkci,Rela,Ripk2,Rps27a,Sqstm1,Traf6,Uba52,Ubb,Ubc
REACTOME_OPIOID_SIGNALLING	75	-0.958895	0.169642	1	Adcy1,Adcy2,Adcy3,Adcy4,Adcy5,Adcy6,Adcy7,Adcy8,Adcy9,Ahcyl1,Calm1,Camk2a,Camk2b,Camk2d,Camk2g,Camk4,Camkk1,Camkk2,Cdk5,Creb1,Gna11,Gna14,Gna15,Gnai1,Gnai2,Gnai3,Gnal,Gnaq,Gnat3,Gnb1,Gnb2,Gnb3,Gnb4,Gnb5,Gng10,Gng11,Gng12,Gng13,Gng2,Gng3,Gng4,Gng5,Gng7,Gng8,Gngt1,Gngt2,Grk2,Itpr1,Itpr2,Itpr3,Kpna2,Mapk1,Nbea,Oprm1,Pde1a,Pde1b,Pde1c,Pde4a,Pde4b,Pde4c,Pde4d,Pdyn,Pla2g4a,Plcb1,Plcb2,Plcb3,Plcb4,Pomc,…
REACTOME_PHOSPHOLIPASE_C_MEDIATED_CASCADE_FGFR2	5	-1.02149	0.17057	1	Fgf1,Fgf10,Fgf16,Fgf17,Fgf18,Fgf2,Fgf20,Fgf22,Fgf23,Fgf3,Fgf4,Fgf5,Fgf6,Fgf7,Fgf8,Fgf9,Fgfr2,Plcg1
REACTOME_NEDDYLATION	206	0.951729	0.17092	0.750701	Ankrd9,Asb1,Asb10,Asb11,Asb12,Asb13,Asb14,Asb15,Asb16,Asb17,Asb18,Asb2,Asb3,Asb4,Asb5,Asb6,Asb7,Asb8,Asb9,Birc5,Btbd1,Btbd6,Btrc,Cand1,Ccdc22,Ccdc8,Ccnf,Cish,Commd1,Commd10,Commd2,Commd3,Commd4,Commd5,Commd6,Commd7,Commd8,Commd9,Cop1,Cops2,Cops3,Cops4,Cops5,Cops6,Cops7a,Cops7b,Cops8,Cul1,Cul2,Cul3,Cul4a,Cul4b,Cul5,Cul7,Cul9,Dcaf10,Dcaf11,Dcaf13,Dcaf17,Dcaf4,Dcaf5,Dcaf6,Dcaf7,Dcaf8,Dcun1d1,Dcun1d2…
REACTOME_DEFECTIVE_CSF2RB_CAUSES_SMDP5	3	-1.10545	0.171233	1	Csf2ra,Csf2rb2,Sftpa1,Sftpa1,Sftpb,Sftpc,Sftpd
REACTOME_AMINO_ACIDS_REGULATE_MTORC1	49	0.955592	0.171414	0.750701	Atp6v0b,Atp6v0c,Atp6v0d1,Atp6v0d2,Atp6v0e,Atp6v0e2,Atp6v1a,Atp6v1b1,Atp6v1b2,Atp6v1c1,Atp6v1c2,Atp6v1d,Atp6v1e1,Atp6v1e2,Atp6v1f,Atp6v1g1,Atp6v1g2,Atp6v1g3,Atp6v1h,Bmt2,BC048403,Castor1,Castor2,Depdc5,Flcn,Fnip1,Fnip2,Itfg2,Kptn,Lamtor1,Lamtor2,Lamtor3,Lamtor4,Lamtor5,Mios,Mlst8,Mtor,Nprl2,Nprl3,Rheb,Rptor,Rraga,Rragb,Rragc,Rragd,Sec13,Seh1l,Sesn1,Sesn2,Sh3bp4,Slc38a9,Szt2,Tcirg1,Wdr24,Wdr59
REACTOME_CD22_MEDIATED_BCR_REGULATION	3	1.07602	0.172379	0.750701	Cd22,Cd79a,Cd79b,Ighm,Ighv1-62-3,Ighv1-62-3,Ighv1-62-3,Ighv8-11,Ighv8-12,Ighv8-13,Ighv8-2,Ighv8-4,Ighv8-5,Ighv8-6,Ighv8-8,Ighv8-9,Ighv8-11,Ighv8-12,Ighv8-4,Ighv8-5,Ighv8-6,Ighv8-8,Ighv8-9,Ighv5-12,Ighv5-15,Ighv5-9,Ighv5-12,Ighv5-9,Ighv5-17,Ighv5-12,Ighv5-9,Ighv5-12,Ighv5-15,Ighv5-9,Ighv12-3,Ighv3-1,Ighv3-3,Ighv3-4,Ighv3-5,Ighv3-6,Ighv3-8,Ighv12-3,Ighv3-1,Ighv3-3,Ighv3-4,Ighv3-5,Ighv3-6,Ighv3-8,Ig…
REACTOME_APOPTOSIS	161	0.944552	0.17283	0.750701	Acin1,Add1,Akt1,Akt2,Akt3,Apaf1,Apc,Apip,Appl1,Arhgap10,Aven,Bad,Bak1,Bax,Bbc3,Bcap31,Bcl2,Bcl2l1,Bcl2l11,Bid,Birc2,Bmf,Bmx,C1qbp,Casp3,Casp6,Casp7,Casp8,Casp9,Cd14,Cdh1,Cdkn2a,Cflar,Clspn,Ctnnb1,Cycs,Dapk1,Dapk2,Dapk3,Dbnl,Dcc,Dffa,Dffb,Diablo,Dnm1l,Dsg1a,Dsg2,Dsg3,Dsp,Dynll1,Dynll2,E2f1,Fadd,Fas,Fasl,Fnta,Gas2,Gsdmd,Gsdme,Gsn,Gzmb,H1f0,H1f1,H1f2,H1f3,H1f4,H1f5,Hmgb1,Hmgb2,Kpna1,Kpnb1,Lmna,Lmnb1…
REACTOME_MRNA_EDITING	7	-0.994751	0.17285	1	A1cf,Adar,Adarb1,Apobec1,Apobec2,Apobec3,Apobec3,Apobec3,Apobec4
REACTOME_SMOOTH_MUSCLE_CONTRACTION	30	-0.950138	0.172992	1	Acta2,Actg2,Anxa1,Anxa2,Anxa6,Cald1,Calm1,Cav3,Dysf,Gucy1a1,Gucy1a2,Gucy1b1,Itga1,Itgb5,Lmod1,Myh11,Myl10,Myl12a,Myl12b,Myl6,Myl6b,Myl7,Myl9,Mylk,Mylpf,Pak1,Pak2,Pxn,Sorbs1,Sorbs3,Tln1,Tpm1,Tpm2,Tpm3,Tpm4,Trim72,Vcl
REACTOME_PHOSPHOLIPASE_C_MEDIATED_CASCADE_FGFR4	6	-0.989473	0.17317	1	Fgf1,Fgf16,Fgf17,Fgf18,Fgf15,Fgf2,Fgf20,Fgf23,Fgf4,Fgf6,Fgf8,Fgf9,Fgfr4,Klb,Plcg1
REACTOME_G2_M_DNA_REPLICATION_CHECKPOINT	3	1.16728	0.173389	0.750701	Ccnb1,Ccnb2,Cdk1,Pkmyt1,Wee1
REACTOME_FGFR1C_LIGAND_BINDING_AND_ACTIVATION	4	-1.03156	0.173392	1	Fgf1,Fgf17,Fgf2,Fgf20,Fgf23,Fgf4,Fgf5,Fgf6,Fgf8,Fgf9,Fgfr1
REACTOME_IRS_MEDIATED_SIGNALLING	32	-0.94491	0.1742	1	Akt2,Fgf1,Fgf10,Fgf16,Fgf17,Fgf18,Fgf15,Fgf2,Fgf20,Fgf22,Fgf23,Fgf3,Fgf4,Fgf5,Fgf6,Fgf7,Fgf8,Fgf9,Fgfr1,Fgfr2,Fgfr3,Fgfr4,Flt3,Flt3l,Frs2,Gab1,Gab2,Grb2,Hras,Irs1,Irs2,Kl,Klb,Kras,Nras,Pde3b,Pdpk1,Pik3c3,Pik3ca,Pik3cb,Pik3r1,Pik3r2,Pik3r4,Ptpn11,Sos1,Them4,Tlr9,Trib3
REACTOME_INHIBITION_OF_THE_PROTEOLYTIC_ACTIVITY_OF_APC_C_REQUIRED_FOR_THE_ONSET_OF_ANAPHASE_BY_MITOTIC_SPINDLE_CHECKPOINT_COMPONENTS	21	0.954986	0.174247	0.750701	Anapc1,Anapc10,Anapc11,Anapc15,Anapc16,Anapc2,Anapc4,Anapc5,Anapc7,Bub1b,Bub3,Cdc16,Cdc20,Cdc23,Cdc26,Cdc27,Mad2l1,Ube2c,Ube2d1,Ube2e1,Ube2s
REACTOME_RRNA_PROCESSING	197	0.938838	0.174351	0.750701	Bms1,Bop1,Bud23,Bysl,C1d,Csnk1d,Csnk1e,Dcaf13,Ddx21,Ddx47,Ddx49,Ddx52,Dhx37,Dimt1,Dis3,Dkc1,Ebna1bp2,Elac2,Emg1,Eri1,Exosc1,Exosc10,Exosc2,Exosc3,Exosc4,Exosc5,Exosc6,Exosc7,Exosc8,Exosc9,Fau,Fbl,Fcf1,Ftsj3,Gar1,Gnl3,Heatr1,Hsd17b10,Imp3,Imp4,Isg20l2,Krr1,Las1l,Ltv1,Mphosph10,Mphosph6,Mrm1,Mrm2,Mrm3,Mterf4,Mtrex,Nat10,Ncl,Nhp2,Nip7,Nob1,Noc4l,Nol11,Nol12,Nol6,Nol9,Nop10,Nop14,Nop2,Nop56,Nop58,Nsu…
REACTOME_RUNX3_REGULATES_YAP1_MEDIATED_TRANSCRIPTION	7	-0.97352	0.174889	1	Ccn2,Runx3,Tead1,Tead2,Tead3,Tead4,Wwtr1,Yap1
REACTOME_DISEASES_ASSOCIATED_WITH_GLYCOSAMINOGLYCAN_METABOLISM	28	-0.941382	0.1755	1	Acan,Agrn,B3galt6,B3gat3,B4galt1,B4galt7,Bcan,Bgn,Chst14,Chst3,Chst5,Chsy1,Cspg4,Cspg5,Dcn,Ext1,Ext2,Fmod,Gpc1,Gpc2,Gpc3,Gpc4,Gpc5,Gpc6,Hexa,Hexb,Hspg2,Kera,Lum,Ncan,Ogn,Omd,Papss2,Prelp,Sdc1,Sdc2,Sdc3,Sdc4,Slc26a2,St3gal3,Vcan
REACTOME_GP1B_IX_V_ACTIVATION_SIGNALLING	10	0.961274	0.175575	0.750701	Col1a1,Col1a2,Flna,Gp1ba,Gp1bb,Gp5,Gp9,Pik3r1,Raf1,Src,Vwf,Ywhaz
REACTOME_ION_CHANNEL_TRANSPORT	121	0.933752	0.175691	0.750701	Ano1,Ano10,Ano2,Ano3,Ano4,Ano5,Ano6,Ano7,Ano8,Ano9,Asic1,Asic2,Asic3,Asic4,Asic5,Asph,Atp10a,Atp10b,Atp10d,Atp11a,Atp11b,Atp11c,Atp12a,Atp13a1,Atp13a2,Atp13a4,Atp13a5,Atp1a1,Atp1a2,Atp1a3,Atp1a4,Atp1b1,Atp1b2,Atp1b3,Atp2a1,Atp2a2,Atp2a3,Atp2b1,Atp2b2,Atp2b3,Atp2b4,Atp2c1,Atp2c2,Atp4a,Atp4b,Atp6ap1,Atp6v0a1,Atp6v0a2,Atp6v0a4,Atp6v0b,Atp6v0c,Atp6v0d1,Atp6v0d2,Atp6v0e,Atp6v0e2,Atp6v1a,Atp6v1b1,Atp6v…
REACTOME_PREVENTION_OF_PHAGOSOMAL_LYSOSOMAL_FUSION	9	0.970548	0.176389	0.750701	Coro1a,Hgs,Rab5a,Rab7,Rps27a,Uba52,Ubb,Ubc,Vps33b
REACTOME_REGULATION_OF_GLYCOLYSIS_BY_FRUCTOSE_2_6_BISPHOSPHATE_METABOLISM	12	0.957595	0.176566	0.750701	Pfkfb1,Pfkfb2,Pfkfb3,Pfkfb4,Ppp2ca,Ppp2cb,Ppp2r1a,Ppp2r1b,Ppp2r5d,Prkaca,Prkacb,Prkaca
REACTOME_SYNTHESIS_OF_ACTIVE_UBIQUITIN_ROLES_OF_E1_AND_E2_ENZYMES	30	0.938285	0.177008	0.750701	Cdc34,Otulin,Rps27a,Uba1,Uba52,Uba6,Ubb,Ubc,Ube2a,Ube2b,Ube2c,Ube2d1,Ube2d2a,Ube2e1,Ube2e3,Ube2g1,Ube2g2,Ube2h,Ube2k,Ube2l3,Ube2q2,Ube2r2,Ube2s,Ube2t,Ube2w,Ube2z,Uchl3,Usp5,Usp7,Usp9x
REACTOME_RHO_GTPASES_ACTIVATE_RHOTEKIN_AND_RHOPHILINS	8	-0.958722	0.177286	1	Lin7b,Rhoa,Rhob,Rhoc,Rhpn1,Rhpn2,Ropn1,Rtkn,Tax1bp3
REACTOME_PHOSPHORYLATION_OF_EMI1	5	1.00937	0.177354	0.750701	Ccnb1,Cdc20,Cdk1,Fbxo5,Fzr1,Plk1
REACTOME_SIGNALING_BY_EGFR_IN_CANCER	24	0.935477	0.17755	0.750701	Areg,Btc,Cbl,Cdc37,Egf,Egfr,Epgn,Ereg,Gab1,Grb2,Hbegf,Hras,Hsp90aa1,Kras,Nras,Pik3ca,Pik3r1,Plcg1,Rps27a,Shc1,Sos1,Tgfa,Uba52,Ubb,Ubc
REACTOME_VASOPRESSIN_REGULATES_RENAL_WATER_HOMEOSTASIS_VIA_AQUAPORINS	32	-0.931322	0.177676	1	Adcy1,Adcy2,Adcy3,Adcy4,Adcy5,Adcy6,Adcy7,Adcy8,Adcy9,Aqp1,Aqp2,Aqp3,Aqp4,Avp,Avpr2,Gnas,Gnb1,Gnb2,Gnb3,Gnb4,Gnb5,Gng10,Gng11,Gng12,Gng13,Gng2,Gng3,Gng4,Gng5,Gng7,Gng8,Gngt1,Gngt2,Myo5b,Prkaca,Prkacb,Prkaca,Prkar1a,Prkar1b,Prkar2a,Prkar2b,Rab11a,Rab11fip2
REACTOME_DECTIN_1_MEDIATED_NONCANONICAL_NF_KB_SIGNALING	57	0.929008	0.177781	0.750701	Btrc,Ccl17,Ccl22,Chuk,Cul1,Fbxw11,Map3k14,Nfkb2,Psma1,Psma2,Psma3,Psma4,Psma5,Psma6,Psma7,Psma8,Psmb1,Psmb10,Psmb11,Psmb2,Psmb3,Psmb4,Psmb5,Psmb6,Psmb7,Psmb8,Psmb9,Psmc1,Psmc2,Psmc3,Psmc4,Psmc5,Psmc6,Psmd1,Psmd10,Psmd11,Psmd12,Psmd13,Psmd14,Psmd2,Psmd3,Psmd4,Psmd5,Psmd6,Psmd7,Psmd8,Psmd9,Psme1,Psme2,Psme3,Psme4,Psmf1,Rela,Relb,Rps27a,Sem1,Skp1,Uba3,Uba52,Ubb,Ubc,Ube2m
REACTOME_GAB1_SIGNALOSOME	16	0.941237	0.178	0.750701	Areg,Btc,Csk,Egf,Egfr,Epgn,Ereg,Gab1,Grb2,Hbegf,Pag1,Pik3ca,Pik3r1,Ptpn11,Pxn,Src,Tgfa
REACTOME_OLFACTORY_SIGNALING_PATHWAY	9	-0.946909	0.178927	1	Gnal,Gnb1,Gng13,Olfr714,Olfr518,Olfr17,Olfr713,Olfr517,Olfr287,Olfr288,Olfr1123,Olfr95,Olfr958,Olfr1510,Olfr1512,Olfr980,Olfr981,Olfr978,Olfr978,Olfr979,Olfr980,Olfr979,Olfr239,Olfr1564,Olfr239,Olfr55,Olfr63,Olfr63,Olfr1564,Olfr418,Olfr218,Olfr16,Olfr370,Olfr370,Olfr796,Olfr1491,Olfr982,Olfr1420,Olfr1490,Olfr417,Olfr419,Olfr96,Olfr744,Olfr747,Olfr745,Olfr323,Olfr101,Olfr102,Olfr103,Olfr109,Olfr21…
REACTOME_PECAM1_INTERACTIONS	12	-0.936436	0.179652	1	Fyn,Inpp5d,Itgav,Itgb3,Lck,Lyn,Pecam1,Plcg1,Ptpn11,Ptpn6,Src,Yes1
REACTOME_CARGO_RECOGNITION_FOR_CLATHRIN_MEDIATED_ENDOCYTOSIS	89	0.918081	0.179919	0.750701	Aak1,Adrb2,Agfg1,Agtr1a,Ap2a1,Ap2a2,Ap2b1,Ap2m1,Ap2s1,Apob,Areg,Arrb1,Arrb2,Avp,Avpr2,Btc,Cbl,Cd3d,Cd3g,Cd4,Cftr,Chrm2,Clta,Cltb,Cltc,Cltc,Cops2,Cops3,Cops4,Cops5,Cops6,Cops7a,Cops7b,Cops8,Dab2,Dvl2,Egf,Egfr,Epgn,Epn1,Epn2,Eps15,Eps15l1,Ereg,Fcho1,Fcho2,Fzd4,Gps1,Grb2,Grk2,Grk3,Hbegf,Hgs,Igf2r,Il7r,Itsn1,Itsn2,D130043K22Rik,Ldlr,Ldlrap1,Lrp2,M6pr,Necap1,Necap2,Nedd8,Picalm,Reps1,Reps2,Rps27a,Scar…
REACTOME_NOTCH4_INTRACELLULAR_DOMAIN_REGULATES_TRANSCRIPTION	18	-0.927001	0.180233	1	Acta2,Crebbp,Ep300,Flt4,Hes1,Hes5,Hey1,Hey2,Kat2a,Kat2b,Maml1,Maml2,Maml3,Mamld1,Notch1,Notch2,Notch4,Rbpj,Smad3,Snw1
REACTOME_INITIATION_OF_NUCLEAR_ENVELOPE_NE_REFORMATION	17	0.931061	0.180667	0.750701	Ankle2,Banf1,Ccnb1,Ccnb2,Cdk1,Emd,Kpnb1,Lbr,Lemd2,Lemd3,Lmna,Lmnb1,Ppp2ca,Ppp2r1a,Ppp2r2a,Sirt2,Tmpo,Vrk1,Vrk2
REACTOME_CS_DS_DEGRADATION	12	-0.930204	0.18133	1	Arsb,Bcan,Bgn,Cspg4,Cspg5,Dcn,Hexa,Hexb,Hyal1,Hyal3,Ids,Idua,Ncan,Vcan
REACTOME_SIGNALING_BY_LRP5_MUTANTS	3	-1.11544	0.181415	1	Dkk1,Dkk2,Dkk4,Kremen1,Kremen2,Lrp5
REACTOME_ATF6_ATF6_ALPHA_ACTIVATES_CHAPERONE_GENES	10	0.932928	0.181602	0.750701	Atf4,Atf6,Calr,Ddit3,Hsp90b1,Hspa5,Nfya,Nfyb,Nfyc,Xbp1
REACTOME_GALACTOSE_CATABOLISM	5	0.961138	0.182376	0.750701	Gale,Galk1,Galt,Pgm2,Pgm2l1
REACTOME_RUNX1_REGULATES_EXPRESSION_OF_COMPONENTS_OF_TIGHT_JUNCTIONS	5	0.961499	0.182459	0.750701	Cbfb,Cldn5,Ocln,Runx1,Tjp1
REACTOME_REGULATION_OF_MECP2_EXPRESSION_AND_ACTIVITY	27	0.915865	0.182713	0.750701	Ago1,Ago2,Ago3,Ago4,Aurkb,Calm1,Camk2a,Camk2b,Camk2d,Camk2g,Camk4,Creb1,Foxg1,Gps2,Hdac1,Hdac2,Hdac3,Hipk2,Htt,Lbr,Mecp2,Mir132,Mov10,Ncor1,Ncor2,Prkaca,Sin3a,Tbl1x,Tbl1xr1,Tnrc6a,Tnrc6b,Tnrc6c
REACTOME_GLYCOLYSIS	68	0.907765	0.182981	0.750701	Aaas,Adpgk,Aldoa,Aldob,Aldoc,Bpgm,Eno1,Eno2,Eno3,Gapdh,Gapdhs,Gck,Gckr,Gnpda1,Gnpda2,Gpi1,Hk1,Hk2,Hk3,Ndc1,Nup107,Nup133,Nup153,Nup155,Nup160,Nup188,Nup205,Nup210,Nup214,Nup35,Nup37,Nupl2,Nup43,Nup50,Nup54,Nupl1,Nup62,Nup85,Nup88,Nup93,Nup98,Pfkfb1,Pfkfb2,Pfkfb3,Pfkfb4,Pfkl,Pfkm,Pfkp,Pgam1,Pgam2,Pgk1,Pgk2,Pgm2l1,Pgp,Pklr,Pkm,Pom121,Pom121,Ppp2ca,Ppp2cb,Ppp2r1a,Ppp2r1b,Ppp2r5d,Prkaca,Prkacb,Prkaca…
REACTOME_RUNX3_REGULATES_NOTCH_SIGNALING	14	-0.922176	0.183084	1	Crebbp,Ep300,Hes1,Jag1,Kat2a,Kat2b,Maml1,Maml2,Maml3,Mamld1,Notch1,Rbpj,Runx3,Snw1
REACTOME_CELLULAR_RESPONSE_TO_HYPOXIA	71	0.906384	0.183385	0.750701	Ajuba,Arnt,Car9,Cited2,Crebbp,Cul2,Egln1,Egln2,Egln3,Elob,Eloc,Ep300,Epas1,Epo,Hif1a,Hif1an,Hif3a,Higd1a,Limd1,Psma1,Psma2,Psma3,Psma4,Psma5,Psma6,Psma7,Psma8,Psmb1,Psmb10,Psmb11,Psmb2,Psmb3,Psmb4,Psmb5,Psmb6,Psmb7,Psmb8,Psmb9,Psmc1,Psmc2,Psmc3,Psmc4,Psmc5,Psmc6,Psmd1,Psmd10,Psmd11,Psmd12,Psmd13,Psmd14,Psmd2,Psmd3,Psmd4,Psmd5,Psmd6,Psmd7,Psmd8,Psmd9,Psme1,Psme2,Psme3,Psme4,Psmf1,Rbx1,Rps27a,Sem1,…
REACTOME_SURFACTANT_METABOLISM	18	-0.913445	0.183799	1	Abca3,Adgrf5,Adora2a,Adora2b,Adra2a,Adra2c,Ccdc59,Ckap4,Csf2ra,Csf2rb2,Ctsh,Dmbt1,Gata6,Lmcd1,Napsa,P2ry2,Pga5,Pga5,Sftpa1,Sftpa1,Sftpb,Sftpc,Sftpd,Slc34a1,Slc34a2,Ttf1,Zdhhc2
REACTOME_PHASE_1_INACTIVATION_OF_FAST_NA_CHANNELS	6	0.967568	0.183809	0.750701	Kcnd1,Kcnd2,Kcnd3,Kcnip1,Kcnip2,Kcnip3,Kcnip4
REACTOME_NEUREXINS_AND_NEUROLIGINS	46	-0.905091	0.18392	1	Apba1,Apba2,Apba3,Begain,Cask,Dbnl,Dlg2,Dlg3,Dlg4,Dlgap1,Dlgap2,Dlgap3,Dlgap4,Epb41,Epb41l1,Epb41l2,Epb41l3,Epb41l5,Grin1,Grin2a,Grin2b,Grin2c,Grin2d,Grm1,Grm5,Homer1,Homer2,Homer3,Lin7a,Lin7b,Lin7c,Lrrtm1,Lrrtm2,Lrrtm3,Lrrtm4,Nlgn1,Nlgn2,Nlgn3,Nlgn1,Nlgn1,Nrxn1,Nrxn2,Nrxn3,Pdlim5,Shank1,Shank2,Sharpin,Sipa1l1,Stx1a,Stxbp1,Syt1,Syt10,Syt12,Syt2,Syt7,Syt9
REACTOME_PROCESSING_OF_SMDT1	16	0.920934	0.184396	0.750701	Afg3l2,Maip1,Mcu,Mcub,Micu1,Micu2,Micu3,Parl,Phb,Phb2,Pmpca,Pmpcb,Smdt1,Spg7,Stoml2,Yme1l1
REACTOME_SIGNALING_BY_PTK6	46	0.901601	0.184877	0.750701	Akt1,Arap1,Arhgap35,Bcar1,Btc,Cbl,Ccnd1,Ccne1,Cdk2,Cdk4,Cdkn1b,Crk,Dock1,Dok1,Egf,Egfr,Elmo1,Elmo2,Epas1,Erbb2,Erbb3,Erbb4,Ereg,Gpnmb,Hbegf,Hif1a,Hras,Khdrbs1,Khdrbs2,Khdrbs3,Kras,Lrrk2,Nr3c1,Nras,Nrg1,Nrg2,Nrg3,Nrg4,Pelp1,Ptk6,Ptpn1,Pxn,Rac1,Rasa1,Rhoa,Rps27a,Sfpq,Socs3,Srms,Stap2,Stat3,Uba52,Ubb,Ubc
REACTOME_DISPLACEMENT_OF_DNA_GLYCOSYLASE_BY_APEX1	9	0.922469	0.185016	0.750701	Apex1,Mbd4,Mpg,Mutyh,Nthl1,Ogg1,Smug1,Tdg,Ung
REACTOME_SEMA4D_MEDIATED_INHIBITION_OF_CELL_ATTACHMENT_AND_MIGRATION	8	-0.925024	0.185516	1	Arhgap35,Met,Plxnb1,Rac1,Rhoa,Rnd1,Rras,Sema4d
REACTOME_SENSORY_PROCESSING_OF_SOUND_BY_OUTER_HAIR_CELLS_OF_THE_COCHLEA	39	0.899645	0.185636	0.750701	Actb,Actg1,Atp2b2,Cask,Cdh23,Chrna10,Chrna9,Cib2,Clic5,Epb41l1,Epb41l3,Eps8,Eps8l2,Espn,Espnl,Ezr,Fscn2,Grxcr1,Grxcr2,Gsn,Kcnma1,Kcnmb1,Kcnn2,Kcnq4,Lhfpl5,Mpp1,Msn,Myh9,Myo15,Myo1c,Myo3a,Myo3b,Myo7a,Otog,Otogl,Pcdh15,Pjvk,Pls1,Rdx,Ripor2,Slc26a5,Sptan1,Sptbn1,Strc,Tmc1,Tmc2,Tmie,Tprn,Triobp,Twf1,Twf2,Ush1c,Ush1g,Whrn,Xirp2
REACTOME_FGFR1B_LIGAND_BINDING_AND_ACTIVATION	3	-1.0098	0.186203	1	Fgf1,Fgf10,Fgf2,Fgf22,Fgf3,Fgfr1
REACTOME_CONVERSION_FROM_APC_C_CDC20_TO_APC_C_CDH1_IN_LATE_ANAPHASE	20	0.908293	0.186223	0.750701	Anapc1,Anapc10,Anapc11,Anapc15,Anapc16,Anapc2,Anapc4,Anapc5,Anapc7,Cdc14a,Cdc16,Cdc20,Cdc23,Cdc26,Cdc27,Fzr1,Ube2c,Ube2d1,Ube2e1,Ube2s
REACTOME_MRNA_EDITING_C_TO_U_CONVERSION	5	-0.957599	0.186798	1	A1cf,Apobec1,Apobec2,Apobec3,Apobec3,Apobec3,Apobec4
REACTOME_RAP1_SIGNALLING	15	0.903385	0.187131	0.750701	Prkaca,Prkacb,Prkaca,Prkg1,Raf1,Rap1a,Rap1b,Rap1gap,Rap1gap2,Rapgef3,Rapgef4,Rasgrp1,Rasgrp2,Sipa1,Ywhab,Ywhaz
REACTOME_DEFECTIVE_C1GALT1C1_CAUSES_TN_POLYAGGLUTINATION_SYNDROME_TNPS	7	0.923109	0.187179	0.750701	C1galt1,C1galt1c1,Muc1,Muc13,Muc15,Muc16,Muc3,Muc20,Muc21,Muc3a,Muc4,Muc5ac,Muc5b,Muc6
REACTOME_SYNTHESIS_OF_PIPS_AT_THE_LATE_ENDOSOME_MEMBRANE	11	0.921088	0.187297	0.750701	Fig4,Mtm1,Mtmr2,Mtmr4,Mtmr7,Mtmr9,Pik3c2a,Pik3c3,Pik3r4,Pikfyve,Vac14
REACTOME_HIV_ELONGATION_ARREST_AND_RECOVERY	32	0.897915	0.187358	0.750701	Ccnk,Ccnt1,Ccnt2,Cdk9,Ctdp1,Ell,Eloa,Elob,Eloc,Gtf2f1,Gtf2f2,Nelfa,Nelfb,Nelfcd,Nelfe,Polr2a,Polr2b,Polr2c,Polr2d,Polr2e,Polr2f,Polr2g,Polr2h,Polr2i,Polr2j,Polr2k,Polr2l,Ssrp1,Supt16,Supt4a,Supt5,Tcea1
REACTOME_PURINE_RIBONUCLEOSIDE_MONOPHOSPHATE_BIOSYNTHESIS	11	0.910335	0.187683	0.750701	Adsl,Adssl1,Adss,Atic,Gart,Gmps,Impdh1,Impdh2,Lhpp,Paics,Pfas,Ppat
REACTOME_ABERRANT_REGULATION_OF_MITOTIC_G1_S_TRANSITION_IN_CANCER_DUE_TO_RB1_DEFECTS	16	0.899382	0.187811	0.750701	Ccnd1,Ccnd2,Ccnd3,Ccne1,Ccne2,Cdk2,Cdk4,Cdk6,Cdkn1a,Cdkn1b,Cdkn1c,E2f1,E2f2,E2f3,Rb1,Tfdp1,Tfdp2
REACTOME_DARPP_32_EVENTS	23	0.898648	0.187835	0.750701	Calm1,Cdk5,Pde4a,Pde4b,Pde4c,Pde4d,Ppp1ca,Ppp1r1b,Ppp2ca,Ppp2cb,Ppp2r1a,Ppp2r1b,Ppp2r5d,Ppp3ca,Ppp3cb,Ppp3cc,Ppp3r1,Prkaca,Prkacb,Prkaca,Prkar1a,Prkar1b,Prkar2a,Prkar2b
REACTOME_TRANSCRIPTION_OF_THE_HIV_GENOME	67	0.888686	0.188358	0.750701	Ccnh,Ccnk,Ccnt1,Ccnt2,Cdk7,Cdk9,Ctdp1,Ell,Eloa,Elob,Eloc,Ercc2,Ercc3,Gtf2a1,Gtf2a2,Gtf2b,Gtf2e1,Gtf2e2,Gtf2f1,Gtf2f2,Gtf2h1,Gtf2h2,Gtf2h3,Gtf2h4,Gtf2h5,Mnat1,Ncbp1,Ncbp2,Nelfa,Nelfb,Nelfcd,Nelfe,Polr2a,Polr2b,Polr2c,Polr2d,Polr2e,Polr2f,Polr2g,Polr2h,Polr2i,Polr2j,Polr2k,Polr2l,Rngtt,Rnmt,Ssrp1,Supt16,Supt4a,Supt5,Taf1,Taf10,Taf11,Taf12,Taf13,Taf15,Taf1,Taf2,Taf3,Taf4,Taf4b,Taf5,Taf6,Taf7,Taf7l,T…
REACTOME_UPTAKE_AND_FUNCTION_OF_DIPHTHERIA_TOXIN	6	-0.929333	0.188611	1	Cd9,Eef2,Hbegf,Hsp90aa1,Hsp90ab1,Txnrd1
REACTOME_LYSOSOME_VESICLE_BIOGENESIS	31	0.8906	0.188721	0.750701	Ap1b1,Ap1g1,Ap1g2,Ap1m1,Ap1m2,Ap1s1,Ap1s2,Ap1s3,Ap4b1,Ap4e1,Ap4m1,Ap4s1,App,Arf1,Arrb1,Bloc1s1,Chmp2a,Clta,Cltb,Cltc,Clvs1,Clvs2,Ctsz,Dnajc6,Gm38426,Dnm2,Gns,Hgs,Hspa8,M6pr,Sh3gl2,Txndc5,Vamp2,Vamp7,Vamp8
REACTOME_EPH_EPHRIN_SIGNALING	83	-0.88369	0.189089	1	Actb,Actg1,Actr2,Actr3,Adam10,Ap2a1,Ap2a2,Ap2b1,Ap2m1,Ap2s1,Aph1a,Aph1b,Aph1c,Arhgef28,Arhgef7,Arpc1a,Arpc1b,Arpc2,Arpc3,Arpc4,Arpc5,Cdc42,Cfl1,Clta,Cltb,Cltc,Cltc,Dnm1,Efna1,Efna2,Efna3,Efna4,Efna5,Efnb1,Efnb2,Efnb3,Epha1,Epha10,Epha2,Epha3,Epha4,Epha5,Epha6,Epha7,Epha8,Ephb1,Ephb2,Ephb3,Ephb4,Ephb6,Fyn,Git1,Grin1,Grin2b,Hras,Itsn1,Kalrn,Limk1,Limk2,Lyn,Mmp2,Mmp9,Myh10,Myh11,Myh14,Myh9,Myl12a,My…
REACTOME_PTEN_REGULATION	136	0.883142	0.189104	0.750701	Ago1,Ago2,Ago3,Ago4,Akt1,Akt2,Akt3,Atf2,Atn1,Bmi1,Cbx2,Cbx4,Cbx6,Cbx8,Chd3,Chd4,Csnk2a1,Csnk2a2,Csnk2b,Eed,Egr1,Ezh2,Frk,Gatad2a,Gatad2b,Hdac1,Hdac2,Hdac3,Hdac5,Hdac7,Jun,Kdm1a,Lamtor1,Lamtor2,Lamtor3,Lamtor4,Lamtor5,Maf1,Mapk1,Mapk3,Mbd3,Mecom,Mkrn1,Mlst8,Mov10,Mta1,Mta2,Mta3,Mtor,Nedd4,Nr2e1,Otud3,Phc1,Phc2,Phc3,Pml,Pparg,Prex2,Psma1,Psma2,Psma3,Psma4,Psma5,Psma6,Psma7,Psma8,Psmb1,Psmb10,Psmb11…
REACTOME_PRE_NOTCH_PROCESSING_IN_GOLGI	17	-0.89315	0.189308	1	Atp2a1,Atp2a2,Atp2a3,B4galt1,Furin,Lfng,Mfng,Notch1,Notch2,Notch3,Notch4,Rab6a,Rfng,Sel1l,St3gal3,St3gal4,St3gal6,Tmed2
REACTOME_SIGNALING_BY_LEPTIN	9	0.904953	0.19014	0.752781	Irs1,Irs2,Jak2,Lep,Lepr,Ptpn11,Sh2b1,Socs3,Stat3,Stat5a,Stat5b
REACTOME_IKBA_VARIANT_LEADS_TO_EDA_ID	7	-0.914636	0.190499	1	Chuk,Ikbkb,Ikbkg,Nfkb1,Nfkb2,Nfkbia,Rela
REACTOME_SIGNALING_BY_PDGFRA_TRANSMEMBRANE_JUXTAMEMBRANE_AND_KINASE_DOMAIN_MUTANTS	12	0.900299	0.190584	0.752781	Grb2,Hras,Kras,Nras,Pdgfra,Pik3ca,Pik3cb,Pik3r1,Pik3r2,Sos1,Stat1,Stat3
REACTOME_INNATE_IMMUNE_SYSTEM	771	-0.874345	0.191034	1	A1bg,Aamp,Abca13,Abi1,Abi2,Abl1,Acaa1a,Acly,Acpp,Actb,Actg1,Actr10,Actr1b,Actr2,Actr3,Adam10,Adam8,Adgre4,Adgre5,Adgrg3,Aga,Ager,Agl,Agpat2,Ahcyl1,Ahsg,Aim2,Alad,Aldh3b1,Aldoa,Aldoc,Alox5,Alpk1,Ampd3,Ano6,Anpep,Anxa2,Aoc1,Ap1m1,Ap2a2,Apaf1,Apeh,Apob,App,Aprt,Arg1,Arhgap45,Arhgap9,Arl8a,Armc8,Arpc1a,Arpc1b,Arpc2,Arpc3,Arpc4,Arpc5,Arsa,Arsb,Art1,Asah1,Atad3a,Atf1,Atf2,Atg12,Atg5,Atg7,Atox1,Atp11a,A…
REACTOME_ALPHA_PROTEIN_KINASE_1_SIGNALING_PATHWAY	11	0.906621	0.191445	0.753092	Alpk1,Map3k7,Rps27a,Tab1,Tab2,Tab3,Tifa,Traf6,Uba52,Ubb,Ubc
REACTOME_BETA_CATENIN_INDEPENDENT_WNT_SIGNALING	128	0.873561	0.191618	0.753092	Ago1,Ago2,Ago3,Ago4,Ap2a1,Ap2a2,Ap2b1,Ap2m1,Ap2s1,Arrb2,Axin2,Calm1,Camk2a,Clta,Cltb,Cltc,Ctnnb1,Daam1,Dvl1,Dvl2,Dvl3,Fzd1,Fzd2,Fzd3,Fzd4,Fzd5,Fzd6,Fzd7,Fzd8,Gnao1,Gnat2,Gnb1,Gnb2,Gnb3,Gnb4,Gnb5,Gng10,Gng11,Gng12,Gng13,Gng2,Gng3,Gng4,Gng5,Gng7,Gng8,Gngt1,Gngt2,Itpr1,Itpr2,Itpr3,Kras,Lef1,Map3k7,Mov10,Myc,Nfatc1,Nlk,Pard6a,Pde6a,Pde6b,Pde6g,Pfn1,Plcb1,Plcb2,Plcb3,Ppp3ca,Ppp3cb,Ppp3r1,Prickle1,Prkc…
REACTOME_INWARDLY_RECTIFYING_K_CHANNELS	23	-0.877535	0.192482	1	Abcc8,Abcc9,Gabbr1,Gabbr2,Gnb1,Gnb2,Gnb3,Gnb4,Gnb5,Gng10,Gng11,Gng12,Gng13,Gng2,Gng3,Gng4,Gng5,Gng7,Gng8,Gngt1,Gngt2,Kcnj1,Kcnj10,Kcnj11,Kcnj12,Kcnj14,Kcnj15,Kcnj16,Kcnj2,Kcnj3,Kcnj4,Kcnj5,Kcnj6,Kcnj8,Kcnj9
REACTOME_POU5F1_OCT4_SOX2_NANOG_ACTIVATE_GENES_RELATED_TO_PROLIFERATION	7	-0.903133	0.192777	1	Dppa4,Epha1,Fgf2,Foxd3,Nanog,Nr6a1,Pou5f1,Sall1,Sall4,Sox2,Stat3,Tdgf1,Zic3
REACTOME_MUSCLE_CONTRACTION	119	-0.868661	0.192987	1	Abcc9,Acta1,Acta2,Actc1,Actg2,Actn2,Actn3,Ahcyl1,Akap9,Anxa1,Anxa2,Anxa6,Asph,Atp1a1,Atp1a2,Atp1a3,Atp1a4,Atp1b1,Atp1b2,Atp1b3,Atp2a1,Atp2a2,Atp2a3,Atp2b1,Atp2b2,Atp2b3,Atp2b4,Cacna1c,Cacna2d2,Cacnb1,Cacnb2,Cacng4,Cacng6,Cacng7,Cacng8,Cald1,Calm1,Camk2a,Camk2b,Camk2d,Camk2g,Casq1,Casq2,Cav3,Corin,Des,Dmd,Dmpk,Dysf,Fgf11,Fgf12,Fgf13,Fgf14,Fkbp1b,Fxyd1,Fxyd2,Fxyd3,Fxyd4,Fxyd6,Fxyd7,Gata4,Gucy1a1,Gu…
REACTOME_MITOCHONDRIAL_FATTY_ACID_BETA_OXIDATION	32	0.871284	0.193859	0.756112	Acaa2,Acad10,Acad11,Acadl,Acadm,Acads,Acadvl,Acbd6,Acbd7,Acot1,Acot11,Acot12,Acot13,Acot2,Acot3,Acot7,Acot10,Acot9,Acsf2,Acsm3,Dbi,Decr1,Echs1,Eci1,Hadh,Hadha,Hadhb,Mcat,Mcee,Mecr,Mmaa,Mmut,Ndufab1,Pcca,Pccb,Pctp,Them4,Them5
REACTOME_INSERTION_OF_TAIL_ANCHORED_PROTEINS_INTO_THE_ENDOPLASMIC_RETICULUM_MEMBRANE	21	0.873601	0.193925	0.756112	Aldh3a2,App,Bag6,Caml,Cyb5a,Emd,Get1,Get3,Get4,Hmox1,Otof,Prnp,Sec61b,Sec61g,Serp1,Sgta,Stx1a,Stx5a,Ube2j2,Ubl4a,Vamp2,Vapa
REACTOME_REGULATION_OF_FZD_BY_UBIQUITINATION	16	0.875543	0.194217	0.756112	Fzd4,Fzd5,Fzd6,Fzd8,Lgr4,Lgr5,Lgr6,Lrp5,Lrp6,Rnf43,Rps27a,Rspo1,Rspo2,Rspo3,Rspo4,Uba52,Ubb,Ubc,Usp8,Wnt3a,Znrf3
REACTOME_PI3K_AKT_ACTIVATION	9	0.886102	0.194423	0.756112	Irs1,Irs2,Ngf,Ntrk1,Pik3ca,Pik3cb,Pik3r1,Pik3r2,Rhoa
REACTOME_DISEASES_ASSOCIATED_WITH_SURFACTANT_METABOLISM	4	-0.938137	0.194848	1	Abca3,Csf2ra,Csf2rb2,Sftpa1,Sftpa1,Sftpb,Sftpc,Sftpd,Slc34a2
REACTOME_SENSORY_PROCESSING_OF_SOUND	59	0.862044	0.19524	0.756112	Actb,Actg1,Atp2b1,Atp2b2,Bsn,Cabp1,Cabp2,Cacna1d,Cacna2d2,Cacnb2,Capza1,Capza2,Capzb,Cask,Cdh23,Chrna10,Chrna9,Cib2,Clic5,Ctbp2,Dnajc5,Epb41l1,Epb41l3,Eps8,Eps8l2,Espn,Espnl,Ezr,Fscn2,Grxcr1,Grxcr2,Gsn,Kcnma1,Kcnmb1,Kcnn2,Kcnq4,Lhfpl5,Lrrc52,Mpp1,Msn,Myh9,Myo15,Myo1c,Myo3a,Myo3b,Myo7a,Otof,Otog,Otogl,Pcdh15,Pclo,Pjvk,Pls1,Rab3a,Rdx,Ripor2,Slc17a8,Slc26a5,Snap25,Sptan1,Sptbn1,Strc,Stx1a,Syn1,Syp,T…
REACTOME_METABOLISM_OF_PORPHYRINS	19	0.867717	0.195691	0.756112	Abcc1,Abcc2,Abcg2,Alad,Alas1,Alas2,Alb,Blvra,Blvrb,Cox10,Cox15,Cpox,Fabp1,Fech,Flvcr1,Gsta1,Hmbs,Hmox1,Hmox2,Ppox,Slco1b2,Slco1b2,Slco2b1,Ugt1a1,Ugt1a5,Urod,Uros
REACTOME_REGULATION_OF_SIGNALING_BY_CBL	22	0.866378	0.195745	0.756112	Blnk,Cbl,Crk,Crkl,Fyn,Grb2,Hck,Lyn,Pik3ca,Pik3cb,Pik3cd,Pik3r1,Pik3r2,Pik3r3,Rapgef1,Rps27a,Syk,Uba52,Ubb,Ubc,Vav1,Yes1
REACTOME_TNF_RECEPTOR_SUPERFAMILY_TNFSF_MEMBERS_MEDIATING_NON_CANONICAL_NF_KB_PATHWAY	10	-0.882438	0.195909	1	Birc2,Birc3,Cd40,Cd40lg,Lta,Ltb,Ltbr,Map3k14,Tnfrsf11a,Tnfrsf12a,Tnfrsf13c,Tnfsf11,Tnfsf12,Tnfsf13b,Tnfsf14,Traf2,Traf3
REACTOME_SIGNALING_BY_VEGF	103	-0.856708	0.196318	1	Aamp,Abi1,Abi2,Actb,Actg1,Ahcyl1,Akt1,Akt2,Akt3,Axl,Baiap2,Bcar1,Brk1,Calm1,Cav1,Cdc42,Cdh5,Crk,Ctnna1,Ctnnb1,Ctnnd1,Cyba,Cybb,Cyfip1,Cyfip2,Dock1,Elmo1,Elmo2,Flt1,Flt4,Fyn,Hras,Hsp90aa1,Hspb1,Itgav,Itgb3,Itpr1,Itpr2,Itpr3,Jup,Kdr,Kras,Mapk11,Mapk12,Mapk13,Mapk14,Mapkap1,Mapkapk2,Mapkapk3,Mlst8,Mtor,Ncf1,Ncf2,Ncf4,Nck1,Nck2,Nckap1,Nckap1l,Nos3,Nras,Nrp1,Nrp2,Pak1,Pak2,Pak3,Pdpk1,Pgf,Pik3ca,Pik3cb…
REACTOME_MATURATION_OF_SARS_COV_1_SPIKE_PROTEIN	5	0.943035	0.196818	0.758051	Canx,Ganab,Mgat1,Mogs,Prkcsh
REACTOME_BIOSYNTHESIS_OF_EPA_DERIVED_SPMS	3	0.984668	0.198416	0.758051	Alox15,Alox5,Gpx4,Hpgd,Lta4h,Ptgs2
REACTOME_DECTIN_2_FAMILY	11	0.863668	0.199066	0.758051	Clec10a,Mgl2,Clec4a3,Clec4b1,Clec4d,Clec4e,Clec4n,Fcer1g,Fyn,Lyn,Muc1,Muc13,Muc15,Muc16,Muc3,Muc20,Muc21,Muc3a,Muc4,Muc5ac,Muc5b,Muc6,Plcg2,Syk
REACTOME_MET_ACTIVATES_PTPN11	5	-0.892342	0.199225	1	Gab1,Grb2,Hgf,Met,Ptpn11
REACTOME_PEPTIDE_HORMONE_BIOSYNTHESIS	6	0.881006	0.199521	0.758051	Cga,Lhb,Lhb,Lhb,Fshb,Inha,Inhba,Inhbb,Inhbc,Inhbe,Lhb,Lhb,Lhb,Pcsk1,Pomc,Tshb
REACTOME_INSULIN_RECEPTOR_SIGNALLING_CASCADE	38	-0.847016	0.199865	1	Akt2,Fgf1,Fgf10,Fgf16,Fgf17,Fgf18,Fgf15,Fgf2,Fgf20,Fgf22,Fgf23,Fgf3,Fgf4,Fgf5,Fgf6,Fgf7,Fgf8,Fgf9,Fgfr1,Fgfr2,Fgfr3,Fgfr4,Flt3,Flt3l,Frs2,Gab1,Gab2,Grb10,Grb2,Hras,Ins2,Insr,Irs1,Irs2,Kl,Klb,Kras,Mapk1,Mapk3,Nras,Pde3b,Pdpk1,Pik3c3,Pik3ca,Pik3cb,Pik3r1,Pik3r2,Pik3r4,Ptpn11,Shc1,Sos1,Them4,Tlr9,Trib3
REACTOME_SIGNALING_BY_EGFR	48	0.844846	0.200179	0.758051	Aamp,Adam10,Adam12,Adam17,Areg,Arhgef7,Btc,Cbl,Cdc42,Csk,Egf,Egfr,Epgn,Epn1,Eps15,Eps15l1,Ereg,Gab1,Grb2,Hbegf,Hgs,Hras,Kras,Lrig1,Nras,Pag1,Pik3ca,Pik3r1,Plcg1,Ptpn11,Ptpn12,Ptpn3,Ptprk,Pxn,Rps27a,Sh3gl1,Sh3gl2,Sh3gl3,Sh3kbp1,Shc1,Sos1,Spry1,Spry2,Src,Stam,Stam2,Tgfa,Uba52,Ubb,Ubc
REACTOME_ROBO_RECEPTORS_BIND_AKAP5	9	0.863242	0.200446	0.758051	Akap5,Ppp3cb,Prkaca,Prkacb,Prkaca,Prkar2a,Prkca,Robo2,Robo3
REACTOME_EUKARYOTIC_TRANSLATION_INITIATION	116	0.838167	0.201661	0.758051	Eif1ax,Eif2b1,Eif2b2,Eif2b3,Eif2b4,Eif2b5,Eif2s1,Eif2s2,Eif2s3x,Eif3a,Eif3b,Eif3c,Eif3d,Eif3e,Eif3f,Eif3g,Eif3h,Eif3i,Eif3j1,Eif3j2,Eif3k,Eif3l,Eif3m,Eif4a1,Eif4a2,Eif4b,Eif4e,Eif4ebp1,Eif4g1,Eif4h,Eif5,Eif5b,Fau,Pabpc1,Rpl10,Rpl10a,Rpl10l,Rpl11,Rpl12,Rpl13,Rpl13a,Rpl14,Rpl15,Rpl17,Rpl18,Rpl18a,Rpl19,Rpl21,Rpl22,Rpl22l1,Rpl23,Rpl23a,Rpl24,Rpl26,Rpl26,Rpl27,Rpl27a,Rpl28,Rpl29,Rpl3,Rpl30,Rpl31,Rpl3…
REACTOME_LOSS_OF_MECP2_BINDING_ABILITY_TO_THE_NCOR_SMRT_COMPLEX	7	0.88114	0.201942	0.758051	Gps2,Hdac3,Mecp2,Ncor1,Ncor2,Tbl1x,Tbl1xr1
REACTOME_PHOSPHOLIPID_METABOLISM	173	0.834514	0.202292	0.758051	Abhd3,Abhd4,Ache,Acp6,Agk,Agpat1,Agpat2,Agpat3,Agpat4,Agpat5,Akp3,Arf1,Arf3,Awat2,Bche,Bmx,Cdipt,Cds1,Cds2,Cept1,Chat,Chka,Chkb,Chpt1,Cpne1,Cpne3,Cpne6,Cpne7,Crls1,Csnk2a1,Csnk2a2,Csnk2b,Ddhd1,Ddhd2,Dgat1,Dgat2,Dgat2l6,Enpp6,Etnk1,Etnk2,Etnppl,Fig4,Gde1,Gdpd1,Gdpd3,Gdpd5,Gnpat,Gpam,Gpat2,Gpat3,Gpat4,Gpcpd1,Gpd1,Gpd1l,Gpd2,Hadha,Hadhb,Inpp4a,Inpp4b,Inpp5d,Inpp5e,Inpp5f,Inpp5j,Inpp5k,Inppl1,Lclat1,…
REACTOME_ABACAVIR_METABOLISM	4	0.904266	0.202548	0.758051	Adal,Adh1,Guk1,Nt5c2,Pck1
REACTOME_MIRO_GTPASE_CYCLE	8	0.876033	0.202678	0.758051	Mfn1,Mfn2,Myo19,Rap1gds1,Rhot1,Rhot2,Trak1,Trak2
REACTOME_IL_6_TYPE_CYTOKINE_RECEPTOR_LIGAND_INTERACTIONS	13	-0.846861	0.202719	1	Clcf1,Cntf,Cntfr,Crlf1,Ctf1,Il11,Il11ra1,Il31,Il31ra,Il6st,Jak1,Jak2,Lif,Lifr,Osm,Osmr,Tyk2
REACTOME_SEMA4D_INDUCED_CELL_MIGRATION_AND_GROWTH_CONE_COLLAPSE	19	-0.839633	0.203393	1	Arhgef11,Arhgef12,Erbb2,Limk1,Limk2,Myh10,Myh11,Myh14,Myh9,Myl12b,Myl6,Myl9,Plxnb1,Rhoa,Rhob,Rhoc,Rnd1,Rock1,Rock2,Sema4d
REACTOME_INLB_MEDIATED_ENTRY_OF_LISTERIA_MONOCYTOGENES_INTO_HOST_CELL	14	0.848009	0.203476	0.758051	Cbl,Eps15,Grb2,Hgs,Met,Rps27a,Sh3gl1,Sh3gl2,Sh3gl3,Sh3kbp1,Stam,Stam2,Uba52,Ubb,Ubc
REACTOME_RRNA_MODIFICATION_IN_THE_MITOCHONDRION	6	0.869046	0.203912	0.758051	Mrm1,Mrm2,Mrm3,Mterf4,Nsun4,Tfb1m
REACTOME_CA_DEPENDENT_EVENTS	33	-0.831767	0.204407	1	Adcy1,Adcy2,Adcy3,Adcy4,Adcy5,Adcy6,Adcy7,Adcy8,Adcy9,Calm1,Camk2a,Camk2b,Camk2d,Camk2g,Camk4,Camkk1,Camkk2,Creb1,Grk2,Kpna2,Mapk1,Nbea,Pde1a,Pde1b,Pde1c,Pla2g4a,Prkaca,Prkacb,Prkaca,Prkar1a,Prkar1b,Prkar2a,Prkar2b,Prkca,Prkcd,Prkcg,Prkx
REACTOME_FORMATION_OF_RNA_POL_II_ELONGATION_COMPLEX	56	0.828618	0.205072	0.758051	Aff4,Ccnh,Ccnk,Ccnt1,Ccnt2,Cdc73,Cdk7,Cdk9,Ctdp1,Ctr9,Eaf1,Eaf2,Ell,Eloa,Elob,Eloc,Ercc2,Ercc3,Gtf2f1,Gtf2f2,Gtf2h1,Gtf2h2,Gtf2h3,Gtf2h4,Gtf2h5,Iws1,Leo1,Mllt1,Mllt3,Mnat1,Ncbp1,Ncbp2,Nelfa,Nelfb,Nelfcd,Nelfe,Paf1,Polr2a,Polr2b,Polr2c,Polr2d,Polr2e,Polr2f,Polr2g,Polr2h,Polr2i,Polr2j,Polr2k,Polr2l,Rtf1,Ssrp1,Supt16,Supt4a,Supt5,Supt6,Tcea1,Wdr61
REACTOME_PROGRAMMED_CELL_DEATH	184	0.823434	0.20542	0.758051	Acin1,Add1,Akt1,Akt2,Akt3,Apaf1,Apc,Apip,Appl1,Arhgap10,Aven,Bad,Bak1,Bax,Bbc3,Bcap31,Bcl2,Bcl2l1,Bcl2l11,Bid,Birc2,Birc3,Bmf,Bmx,C1qbp,Casp1,Casp3,Casp4,Casp4,Casp6,Casp7,Casp8,Casp9,Cd14,Cdc37,Cdh1,Cdkn2a,Cflar,Chmp2a,Chmp2b,Chmp3,Chmp4b,Chmp4c,Chmp6,Chmp7,Clspn,Ctnnb1,Cycs,Dapk1,Dapk2,Dapk3,Dbnl,Dcc,Dffa,Dffb,Diablo,Dnm1l,Dsg1a,Dsg2,Dsg3,Dsp,Dynll1,Dynll2,E2f1,Elane,Fadd,Fas,Fasl,Flot1,Flot2,F…
REACTOME_RHOU_GTPASE_CYCLE	33	0.825434	0.206269	0.758051	Arhgap30,Arhgef6,Arhgef7,Cdc42,Cltc,Depdc1b,Dlg5,Dst,Epha2,Git1,Git2,Hgs,Iqgap1,Myo6,Nck1,Nck2,Pak1,Pak2,Pak3,Pak4,Peak1,Pik3r1,Pik3r2,Rhou,Sptan1,Sptbn1,Srgap2,Stam,Stam2,Txnl1,Usp9x,Vangl1,Wdr6,Wwp2
REACTOME_PROPIONYL_COA_CATABOLISM	5	0.87145	0.20638	0.758051	Mcee,Mmaa,Mmut,Pcca,Pccb
REACTOME_NR1H2_AND_NR1H3_MEDIATED_SIGNALING	37	0.823686	0.206443	0.758051	Abca1,Abcg1,Abcg5,Abcg8,Ago1,Ago2,Ago3,Ago4,Angptl3,Apoc1,Apoc2,Apoc4,Apod,Apoe,Arl4c,Eepd1,Ep300,Fabp6,Fasn,Gps2,Hdac3,Kdm1a,Kdm1b,Kdm3a,Kdm4a,Mov10,Mylip,Ncoa1,Ncor1,Ncor2,Nr1h2,Nr1h3,Nrip1,Pck1,Plin1,Pltp,Rxra,Rxrb,Scd1,Scd2,Srebf1,Tbl1x,Tbl1xr1,Tnrc6a,Tnrc6b,Tnrc6c,Ugt1a2
REACTOME_SYNTHESIS_OF_DOLICHYL_PHOSPHATE	6	0.88161	0.206764	0.758051	Dhdds,Dolk,Dolpp1,Mvd,Nus1,Srd5a3
REACTOME_ASPARTATE_AND_ASPARAGINE_METABOLISM	5	0.877298	0.206912	0.758051	Asns,Aspa,Aspg,Folh1,Gadl1,Got1,Got2,Naalad2,Nat8l,Slc25a12,Slc25a13
REACTOME_VLDL_ASSEMBLY	2	1.02111	0.207522	0.758051	Apob,Apoc1,Apoc4,Mttp,P4hb
REACTOME_SYNTHESIS_OF_PG	6	-0.864275	0.207539	1	Cds2,Pgs1,Pld1,Pld2,Pld3,Pld4,Pld6,Ptpmt1
REACTOME_SELENOAMINO_ACID_METABOLISM	111	0.816855	0.207666	0.758051	Ahcy,Aimp1,Aimp2,Cbs,Cth,Dars,Eef1e1,Eefsec,Eprs,Fau,Gnmt,Gsr,Hnmt,Iars,Inmt,Kars,Lars,Mars1,Mat1a,Nnmt,Papss1,Papss2,Pstk,Qars,Rars,Rpl10,Rpl10a,Rpl10l,Rpl11,Rpl12,Rpl13,Rpl13a,Rpl14,Rpl15,Rpl17,Rpl18,Rpl18a,Rpl19,Rpl21,Rpl22,Rpl22l1,Rpl23,Rpl23a,Rpl24,Rpl26,Rpl26,Rpl27,Rpl27a,Rpl28,Rpl29,Rpl3,Rpl30,Rpl31,Rpl32,Rpl34,Rpl35,Rpl35a,Rpl36,Rpl36a,Rpl36al,Rpl37,Rpl37a,Rpl38,Rpl39,Rpl39l,Rpl3l,Rpl4,Rp…
REACTOME_SIGNALING_BY_RECEPTOR_TYROSINE_KINASES	426	-0.81435	0.207836	1	Aamp,Abi1,Abi2,Actb,Actg1,Adam10,Adam12,Adam17,Adap1,Adcyap1,Adcyap1r1,Adora2a,Ahcyl1,Akt1,Akt2,Akt3,Ap2a1,Ap2a2,Ap2b1,Ap2m1,Ap2s1,Aph1a,Aph1b,Aph1c,Apoe,Arc,Areg,Arf6,Arhgef7,Ascl1,Atf1,Atf2,Atp6ap1,Atp6v0a1,Atp6v0a2,Atp6v0a4,Atp6v0b,Atp6v0c,Atp6v0d1,Atp6v0d2,Atp6v0e,Atp6v0e2,Atp6v1a,Atp6v1b1,Atp6v1b2,Atp6v1c1,Atp6v1c2,Atp6v1d,Atp6v1e1,Atp6v1e2,Atp6v1f,Atp6v1g1,Atp6v1g2,Atp6v1g3,Atp6v1h,Axl,Baia…
REACTOME_INTERLEUKIN_1_PROCESSING	6	-0.848479	0.208075	1	Casp1,Ctsg,Gsdmd,Il18,Il1a,Il1b,Nfkb1,Nfkb2,Rela
REACTOME_SEALING_OF_THE_NUCLEAR_ENVELOPE_NE_BY_ESCRT_III	26	0.820075	0.208233	0.758051	Cc2d1b,Chmp2a,Chmp2b,Chmp3,Chmp4b,Chmp4c,Chmp6,Chmp7,Ist1,Lemd2,Spast,Tuba1a,Tuba1b,Tuba1c,Tuba3a,Tuba3a,Tuba3a,Tuba4a,Tuba8,Tubal3,Tubb1,Tubb2a,Tubb2b,Tubb3,Tubb4a,Tubb4b,Tubb6,Tubb4b,Tubb4b,Vps4a
REACTOME_RIP_MEDIATED_NFKB_ACTIVATION_VIA_ZBP1	17	-0.82388	0.20829	1	Chuk,Dhx9,Ikbkb,Ikbkg,Myd88,Nfkb1,Nfkb2,Nfkbia,Nfkbib,Nkiras1,Nkiras2,Rela,Ripk1,Ripk3,Ticam1,Tlr3,Zbp1
REACTOME_CLEC7A_DECTIN_1_SIGNALING	93	0.813982	0.208427	0.758051	Ahcyl1,Bcl10,Btrc,Calm1,Card11,Card9,Casp8,Ccl17,Ccl22,Cdc34,Chuk,Clec7a,Cul1,Fbxw11,Ikbkb,Ikbkg,Il1b,Itpr1,Itpr2,Itpr3,Malt1,Map3k14,Map3k7,Nfatc1,Nfatc2,Nfatc3,Nfkb1,Nfkb2,Nfkbia,Pdpk1,Plcg2,Ppp3ca,Ppp3cb,Ppp3r1,Prkcd,Psma1,Psma2,Psma3,Psma4,Psma5,Psma6,Psma7,Psma8,Psmb1,Psmb10,Psmb11,Psmb2,Psmb3,Psmb4,Psmb5,Psmb6,Psmb7,Psmb8,Psmb9,Psmc1,Psmc2,Psmc3,Psmc4,Psmc5,Psmc6,Psmd1,Psmd10,Psmd11,Psmd12,…
REACTOME_SENSING_OF_DNA_DOUBLE_STRAND_BREAKS	6	0.864156	0.208465	0.758051	Atm,Kat5,Kpna2,Mre11a,Nbn,Rad50
REACTOME_BILE_ACID_AND_BILE_SALT_METABOLISM	25	-0.818719	0.208636	1	Abcb11,Abcc3,Acot8,Acox2,Akr1c20,Akr1c20,Akr1c6,Akr1cl,Akr1cl,Akr1c20,Akr1c6,Akr1d1,Alb,Amacr,Baat,Ch25h,Cyp27a1,Cyp39a1,Cyp46a1,Cyp7a1,Cyp7b1,Cyp8b1,Fabp6,Hsd17b4,Hsd3b7,Ncoa1,Ncoa2,Nr1h4,Osbp,Osbpl1a,Osbpl2,Osbpl3,Osbpl6,Osbpl7,Osbpl9,Ptgis,Rxra,Scp2,Slc10a1,Slc10a2,Slc27a2,Slc27a5,Slco1a1,Slco1a4,Slco1a5,Slco1a6,Slco1b2,Slco1b2,Stard5
REACTOME_ABORTIVE_ELONGATION_OF_HIV_1_TRANSCRIPT_IN_THE_ABSENCE_OF_TAT	23	0.822191	0.20891	0.758051	Ctdp1,Gtf2f1,Gtf2f2,Ncbp1,Ncbp2,Nelfa,Nelfb,Nelfcd,Nelfe,Polr2a,Polr2b,Polr2c,Polr2d,Polr2e,Polr2f,Polr2g,Polr2h,Polr2i,Polr2j,Polr2k,Polr2l,Supt4a,Supt5
REACTOME_EPHB_MEDIATED_FORWARD_SIGNALING	40	-0.814484	0.208958	1	Actb,Actg1,Actr2,Actr3,Arhgef28,Arpc1a,Arpc1b,Arpc2,Arpc3,Arpc4,Arpc5,Cdc42,Cfl1,Efnb1,Efnb2,Efnb3,Ephb1,Ephb2,Ephb3,Ephb4,Ephb6,Fyn,Grin1,Grin2b,Hras,Itsn1,Kalrn,Limk1,Limk2,Lyn,Pak1,Ptk2,Rac1,Rasa1,Rhoa,Rock1,Rock2,Sdc2,Src,Tiam1,Wasl,Yes1
REACTOME_ERYTHROPOIETIN_ACTIVATES_PHOSPHOINOSITIDE_3_KINASE_PI3K	10	0.828485	0.209234	0.758051	Epo,Epor,Gab1,Irs2,Jak2,Lyn,Pik3ca,Pik3cb,Pik3cd,Pik3cg,Pik3r1,Pik3r5
REACTOME_ALTERNATIVE_COMPLEMENT_ACTIVATION	3	-0.916797	0.21059	1	C3,Cfb,Cfd,Cfp,Gzmm
REACTOME_ATF6_ATF6_ALPHA_ACTIVATES_CHAPERONES	12	0.819733	0.210602	0.759791	Atf4,Atf6,Calr,Ddit3,Hsp90b1,Hspa5,Mbtps1,Mbtps2,Nfya,Nfyb,Nfyc,Xbp1
REACTOME_SYNTHESIS_OF_PA	27	-0.81192	0.210654	1	Acp6,Agpat1,Agpat2,Agpat3,Agpat4,Agpat5,Akp3,Ddhd1,Ddhd2,Gnpat,Gpam,Gpat2,Gpat3,Gpat4,Gpd1,Gpd1l,Gpd2,Lclat1,Liph,Lipi,Lpcat1,Lpcat4,Miga1,Miga2,Pla2g10,Pla2g12a,Pla2g1b,Pla2g2a,Pla2g2d,Pla2g2e,Pla2g2f,Pla2g4a,Pla2g4b,Pla2g4d,Pla2g5,Pla2r1,Pld1,Pld2,Pld6
REACTOME_PURINE_CATABOLISM	14	0.821429	0.210678	0.759791	Adprm,Dnph1,Gda,Itpa,Nt5c,Nt5c1a,Nt5c1b,Nt5c2,Nt5e,Nudt1,Nudt15,Nudt16,Nudt18,Nudt5,Nudt9,Pnp2,Xdh
REACTOME_SYNTHESIS_OF_BILE_ACIDS_AND_BILE_SALTS_VIA_7ALPHA_HYDROXYCHOLESTEROL	12	-0.821967	0.2108	1	Abcb11,Acot8,Acox2,Akr1c20,Akr1c20,Akr1c6,Akr1cl,Akr1cl,Akr1c20,Akr1c6,Akr1d1,Amacr,Baat,Cyp27a1,Cyp7a1,Cyp7b1,Cyp8b1,Hsd17b4,Hsd3b7,Ncoa1,Ncoa2,Nr1h4,Ptgis,Rxra,Scp2,Slc27a2,Slc27a5
REACTOME_SLC_MEDIATED_TRANSMEMBRANE_TRANSPORT	150	-0.801444	0.21178	1	Ahcyl2,Alb,Apod,Arl2,Arl2bp,Avp,Bsg,Calm1,Cp,Ctns,Emb,Fgf21,Heph,Lcn3,Lcn12,Lcn15,Lcn9,Mfsd4b1,Pdzd11,Rhag,Rhbg,Rhcg,Rsc1a1,Runx1,Slc10a6,Slc11a1,Slc11a2,Slc12a1,Slc12a2,Slc12a3,Slc12a4,Slc12a5,Slc12a6,Slc12a7,Slc13a1,Slc13a2,Slc13a3,Slc13a4,Slc13a5,Slc14a1,Slc14a2,Slc15a1,Slc15a2,Slc15a3,Slc15a4,Slc16a1,Slc16a10,Slc16a2,Slc16a3,Slc16a7,Slc16a8,Slc17a1,Slc17a5,Slc17a6,Slc17a7,Slc17a8,Slc18a1,Slc1…
REACTOME_ACTIVATION_OF_TRKA_RECEPTORS	6	-0.842867	0.212115	1	Adcyap1,Adcyap1r1,Adora2a,Ngf,Ntrk1,Ntrk2
REACTOME_DISEASES_OF_IMMUNE_SYSTEM	24	-0.805041	0.212646	1	Btk,Cd14,Cd36,Chuk,Fga,Fgb,Fgg,Hmgb1,Ikbkb,Ikbkg,Irak4,Ly96,Myd88,Nfkb1,Nfkb2,Nfkbia,Rela,S100a1,S100a8,S100a9,Ticam1,Tirap,Tlr1,Tlr2,Tlr3,Tlr4,Tlr5,Tlr6,Traf3,Unc93b1
REACTOME_TOLL_LIKE_RECEPTOR_CASCADES	131	-0.797508	0.21296	1	Ager,Apob,App,Atf1,Atf2,Birc2,Birc3,Bpi,Btk,Btrc,Casp8,Cd14,Cd180,Cd36,Chuk,Cnpy3,Creb1,Ctsb,Ctsk,Ctsl,Ctss,Ctsl,Cul1,Dnm1,Dnm2,Dnm3,Dusp3,Dusp4,Dusp6,Dusp7,Ecsit,Eea1,Elk1,Fadd,Fbxw11,Fga,Fgb,Fgg,Fos,Gsdmd,Gsdme,Hmgb1,Hsp90b1,Ikbkb,Ikbke,Ikbkg,Irak1,Irak2,Irak3,Irak4,Irf3,Irf7,Itgam,Itgb2,Jun,Lbp,Lgmn,Ly86,Ly96,Map2k1,Map2k3,Map2k4,Map2k6,Map2k7,Map3k1,Map3k7,Map3k8,Mapk1,Mapk10,Mapk11,Mapk14,Ma…
REACTOME_PLATELET_ADHESION_TO_EXPOSED_COLLAGEN	12	-0.805072	0.214722	1	Col1a1,Col1a2,Fcer1g,Fyn,Gp1ba,Gp1bb,Gp5,Gp6,Gp9,Itga1,Itga10,Itga2,Itgb1,Lyn,Vwf
REACTOME_METABOLISM_OF_INGESTED_SEMET_SEC_MESEC_INTO_H2SE	7	0.817535	0.214868	0.771376	Ahcy,Cbs,Cth,Gnmt,Hnmt,Mat1a,Nnmt,Scly
REACTOME_FORMATION_OF_TC_NER_PRE_INCISION_COMPLEX	53	0.793531	0.215224	0.771376	Aqr,Ccnh,Cdk7,Cops2,Cops3,Cops4,Cops5,Cops6,Cops7a,Cops7b,Cops8,Cul4a,Cul4b,Ddb1,Ep300,Ercc2,Ercc3,Ercc6,Ercc8,Gps1,Gtf2h1,Gtf2h2,Gtf2h3,Gtf2h4,Gtf2h5,Hmgn1,Isy1,Mnat1,Polr2a,Polr2b,Polr2c,Polr2d,Polr2e,Polr2f,Polr2g,Polr2h,Polr2i,Polr2j,Polr2k,Polr2l,Ppie,Prpf19,Rbx1,Rps27a,Tcea1,Uba52,Ubb,Ubc,Usp7,Uvssa,Xab2,Xpa,Zfp830
REACTOME_TRANSPORT_OF_VITAMINS_NUCLEOSIDES_AND_RELATED_MOLECULES	32	0.793154	0.215359	0.771376	Alb,Apod,Arl2,Arl2bp,Avp,Lcn3,Lcn12,Lcn15,Lcn9,Pdzd11,Slc16a2,Slc25a4,Slc25a5,Slc27a1,Slc27a4,Slc27a6,Slc28a1,Slc28a2,Slc28a2b,Slc28a3,Slc29a1,Slc29a2,Slc29a3,Slc29a4,Slc33a1,Slc35a1,Slc35a2,Slc35a3,Slc35b2,Slc35b3,Slc35b4,Slc35c1,Slc35d1,Slc35d2,Slc5a6,Slco1a1,Slco1a4,Slco1a5,Slco1a6,Slco1b2,Slco1b2,Slco1c1,Slco2a1,Slco2b1,Slco3a1,Slco4a1,Slco4c1
REACTOME_SERINE_BIOSYNTHESIS	8	-0.815574	0.215639	1	Phgdh,Psat1,Psph,Serinc1,Serinc2,Serinc3,Serinc4,Serinc5,Srr
REACTOME_NOREPINEPHRINE_NEUROTRANSMITTER_RELEASE_CYCLE	15	-0.795514	0.216505	1	Cplx1,Maoa,Ppfia1,Ppfia2,Ppfia3,Ppfia4,Rab3a,Rims1,Slc18a2,Slc22a1,Slc22a2,Snap25,Stx1a,Stxbp1,Syt1,Tspoap1,Unc13b,Vamp2
REACTOME_ELECTRIC_TRANSMISSION_ACROSS_GAP_JUNCTIONS	4	-0.843707	0.216719	1	Gja10,Gjc1,Gjd2,Panx1,Panx2
REACTOME_HYDROLYSIS_OF_LPC	4	-0.838685	0.216899	1	Gpcpd1,Pla2g15,Pla2g4a,Pla2g4b,Pla2g4c,Pla2g4d,Pla2g4e,Pla2g4f,Plbd1
REACTOME_ATTACHMENT_OF_GPI_ANCHOR_TO_UPAR	7	0.814691	0.217179	0.774132	Gpaa1,Pgap1,Pigk,Pigs,Pigt,Pigu,Plaur
REACTOME_PLASMA_LIPOPROTEIN_ASSEMBLY_REMODELING_AND_CLEARANCE	46	0.78469	0.217348	0.774132	A2m,Abca1,Abcg1,Alb,Amn,Angptl3,Angptl4,Angptl8,Ap2a1,Ap2a2,Ap2b1,Ap2m1,Ap2s1,Apoa1,Apoa2,Apoa4,Apoa5,Apob,Apobr,Apoc1,Apoc2,Apoc3,Apoc4,Apoe,Apof,Bmp1,Ces3a,Ces3b,Cidec,Clta,Cltc,Creb3l3,Cubn,Fgf21,Furin,Gpihbp1,Hdlbp,Lcat,Ldlr,Ldlrap1,Lipa,Lipc,Lipg,Lmf1,Lmf2,Plg,Lpl,Lsr,Mbtps1,Mbtps2,Mttp,Mylip,Nceh1,Npc1,Npc2,Nr1h2,Nr1h3,P4hb,Pcsk5,Pcsk6,Pcsk9,Pltp,Prkaca,Prkacb,Prkaca,Sar1b,Scarb1,Soat1,Soat…
REACTOME_NF_KB_ACTIVATION_THROUGH_FADD_RIP_1_PATHWAY_MEDIATED_BY_CASPASE_8_AND_10	11	-0.797819	0.217676	1	Casp8,Chuk,Ddx58,Fadd,Ifih1,Ikbkb,Ikbkg,Mavs,Ripk1,Rnf135,Trim25
REACTOME_MET_INTERACTS_WITH_TNS_PROTEINS	4	-0.838607	0.217917	1	Hgf,Itgb1,Met,Tns3,Tns4
REACTOME_INTERLEUKIN_23_SIGNALING	4	0.835633	0.218453	0.774132	Il12b,Il12rb1,Il23a,Il23r,Jak2,P4hb,Stat3,Stat4,Tyk2
REACTOME_RET_SIGNALING	34	-0.781982	0.218529	1	Artn,Dok1,Dok2,Dok4,Dok5,Dok6,Frs2,Gab1,Gab2,Gdnf,Gfra1,Gfra2,Gfra3,Gfra4,Grb10,Grb2,Grb7,Irs2,Mapk7,Nrtn,Pdlim7,Pik3ca,Pik3cb,Pik3cd,Pik3r1,Pik3r2,Pik3r3,Plcg1,Prkaca,Prkacb,Prkaca,Prkca,Pspn,Ptpn11,Rap1gap,Ret,Shc1,Shc3,Sos1,Src
REACTOME_KILLING_MECHANISMS	10	-0.799868	0.218626	1	Cyba,Dvl1,Dvl2,Dvl3,Fzd7,Jun,Mapk8,Nox1,Noxa1,Noxo1,Rac1,Wnt5a
REACTOME_IRS_ACTIVATION	5	0.821108	0.218706	0.774132	Grb10,Ins2,Insr,Irs1,Irs2
REACTOME_PHYSIOLOGICAL_FACTORS	8	-0.799572	0.218879	1	Corin,Gata4,Hipk1,Hipk2,Kat2b,Nkx2-5,Nppa,Nppc,Npr1,Npr2,Tbx5,Wwtr1
REACTOME_ABACAVIR_TRANSPORT_AND_METABOLISM	6	0.815537	0.219005	0.774132	Abcb1a,Abcg2,Adal,Adh1,Guk1,Nt5c2,Pck1,Slc22a1,Slc22a2,Slc22a3
REACTOME_SEROTONIN_AND_MELATONIN_BIOSYNTHESIS	3	0.866783	0.219199	0.774132	Aanat,Asmt,Ddc,Tph1,Tph2
REACTOME_ACTIVATED_NTRK2_SIGNALS_THROUGH_PI3K	6	0.807662	0.219567	0.774132	Bdnf,Gab1,Grb2,Ntf5,Ntrk2,Pik3ca,Pik3r1
REACTOME_CELLULAR_HEXOSE_TRANSPORT	12	-0.789453	0.219708	1	Fgf21,Mfsd4b1,Slc2a1,Slc2a10,Slc2a12,Slc2a3,Slc2a2,Slc2a3,Slc2a4,Slc2a6,Slc2a7,Slc2a8,Slc2a9,Slc45a3,Slc50a1,Slc5a1,Slc5a10,Slc5a2,Slc5a4a,Slc5a9
REACTOME_SIGNALLING_TO_P38_VIA_RIT_AND_RIN	5	-0.81589	0.21972	1	Braf,Ngf,Ntrk1,Rit1,Rit2
REACTOME_MAPK6_MAPK4_SIGNALING	83	0.774216	0.220067	0.774163	Ago1,Ago2,Ago3,Ago4,Ccnd3,Cdc14a,Cdc14b,Cdc42,Cdc42ep2,Cdc42ep3,Cdc42ep5,Cdk1,Dnajb1,Etv4,Foxo1,Foxo3,Hspb1,Igf2bp1,Jun,Kalrn,Mapk4,Mapk6,Mapkapk5,Mir34b,Mir34c,Mmp10,Mmp2,Mov10,Myc,Ncoa3,Pak1,Pak2,Pak3,Prkaca,Prkacb,Prkaca,Psma1,Psma2,Psma3,Psma4,Psma5,Psma6,Psma7,Psma8,Psmb1,Psmb10,Psmb11,Psmb2,Psmb3,Psmb4,Psmb5,Psmb6,Psmb7,Psmb8,Psmb9,Psmc1,Psmc2,Psmc3,Psmc4,Psmc5,Psmc6,Psmd1,Psmd10,Psmd11,Psm…
REACTOME_NUCLEOBASE_CATABOLISM	30	0.775187	0.220696	0.774185	Adprm,Agxt2,Dnph1,Dpyd,Dpys,Entpd1,Entpd2,Entpd3,Entpd4,Entpd5,Entpd6,Entpd7,Entpd8,Gda,Itpa,Nt5c,Nt5c1a,Nt5c1b,Nt5c2,Nt5c3,Nt5e,Nt5m,Nudt1,Nudt15,Nudt16,Nudt18,Nudt5,Nudt9,Pnp2,Samhd1,Tymp,Upb1,Upp1,Upp2,Xdh
REACTOME_RIPK1_MEDIATED_REGULATED_NECROSIS	27	-0.774612	0.221078	1	Birc2,Birc3,Casp8,Cdc37,Cflar,Fadd,Fas,Fasl,Flot1,Flot2,Hsp90aa1,Mlkl,Ogt,Pdcd6ip,Peli1,Ripk1,Ripk3,Rps27a,Sdcbp,Stub1,Tnfrsf10b,Tnfrsf10b,Tnfsf10,Tradd,Traf2,Uba52,Ubb,Ubc,Xiap
REACTOME_DISEASES_OF_MISMATCH_REPAIR_MMR	5	0.818459	0.221099	0.774185	Mlh1,Msh2,Msh3,Msh6,Pms2
REACTOME_INTERCONVERSION_OF_NUCLEOTIDE_DI_AND_TRIPHOSPHATES	25	0.773985	0.221632	0.774185	Ak1,Ak2,Ak4,Ak5,Ak6,Ak7,Ak8,Ak9,Cmpk1,Ctps,Ctps2,Dctd,Dctpp1,Dtymk,Dut,Glrx,Gsr,Guk1,Nme1,Nme2,Nme3,Nme4,Nudt13,Rrm1,Rrm2,Rrm2b,Txn1,Txnrd1,Tyms
REACTOME_PYRIMIDINE_CATABOLISM	9	0.78488	0.222504	0.774185	Agxt2,Dpyd,Dpys,Nt5c,Nt5c1a,Nt5c3,Nt5e,Nt5m,Tymp,Upb1,Upp1,Upp2
REACTOME_DNA_DAMAGE_RECOGNITION_IN_GG_NER	38	0.768589	0.222928	0.774185	Actb,Actl6a,Actr5,Actr8,Cetn2,Cops2,Cops3,Cops4,Cops5,Cops6,Cops7a,Cops7b,Cops8,Cul4a,Cul4b,Ddb1,Ddb2,Gps1,Ino80,Ino80b,Ino80c,Ino80d,Ino80e,Mcrs1,Nfrkb,Parp1,Parp2,Rad23a,Rad23b,Rbx1,Rps27a,Ruvbl1,Tfpt,Uba52,Ubb,Ubc,Xpc,Yy1
REACTOME_VLDLR_INTERNALISATION_AND_DEGRADATION	12	0.778798	0.22308	0.774185	Ap2a1,Ap2a2,Ap2b1,Ap2m1,Ap2s1,Clta,Cltc,Mylip,Nr1h2,Nr1h3,Pcsk9,Vldlr
REACTOME_NUCLEAR_EVENTS_KINASE_AND_TRANSCRIPTION_FACTOR_ACTIVATION	55	0.763289	0.223512	0.774185	Arc,Ascl1,Atf1,Atf2,Cdk5,Cdk5r1,Cdk5r2,Chd4,Creb1,Dnm2,Dusp3,Dusp4,Dusp6,Dusp7,Egr1,Egr2,Egr3,Egr4,Elk1,Ep300,F3,Fos,Fosb,Fosl1,Id1,Id2,Id3,Id4,Junb,Jund,Lyl1,Mapk1,Mapk11,Mapk14,Mapk3,Mapk7,Mapkapk2,Mef2a,Mef2c,Mef2d,Nab1,Nab2,Ppp2ca,Ppp2cb,Ppp2r1a,Ppp2r1b,Ppp2r5d,Rest,Rps6ka1,Rps6ka2,Rps6ka3,Rps6ka5,Rrad,Sgk1,Sh3gl3,Srf,Tcf12,Tph1,Trib1,Vgf,Vrk3
REACTOME_MRNA_DECAY_BY_3_TO_5_EXORIBONUCLEASE	15	0.772014	0.224755	0.776785	Dcps,Dis3,Exosc1,Exosc2,Exosc3,Exosc4,Exosc5,Exosc6,Exosc7,Exosc8,Exosc9,Hbs1l,Nt5c3b,Skiv2l,Ttc37,Wdr61
REACTOME_P75NTR_RECRUITS_SIGNALLING_COMPLEXES	13	-0.767935	0.22528	1	Ikbkb,Irak1,Myd88,Ngf,Ngfr,Prkci,Ripk2,Rps27a,Sqstm1,Traf6,Uba52,Ubb,Ubc
REACTOME_MATURATION_OF_PROTEIN_3A	8	-0.77601	0.225373	1	Galnt1,St3gal1,St3gal2,St3gal3,St3gal4,St6gal1,St6galnac2,St6galnac3,St6galnac4
REACTOME_TRNA_AMINOACYLATION	42	0.757617	0.225797	0.778679	Aars,Aars2,Aimp1,Aimp2,Cars,Cars2,Dars,Dars2,Ears2,Eef1e1,Eprs,Fars2,Farsa,Farsb,Gars,Hars,Hars2,Iars,Iars2,Kars,Lars,Lars2,Mars1,Mars2,Nars,Nars2,Pars2,Ppa1,Ppa2,Qars,Rars,Rars2,Sars,Sars2,Tars,Tars2,Vars,Vars2,Wars,Wars2,Yars,Yars2
REACTOME_LIGAND_RECEPTOR_INTERACTIONS	3	-0.846016	0.226753	1	Boc,Cdon,Dhh,Gas1,Hhip,Ihh,Ptch1,Shh
REACTOME_CARDIAC_CONDUCTION	79	-0.750968	0.226949	1	Abcc9,Ahcyl1,Akap9,Asph,Atp1a1,Atp1a2,Atp1a3,Atp1a4,Atp1b1,Atp1b2,Atp1b3,Atp2a1,Atp2a2,Atp2a3,Atp2b1,Atp2b2,Atp2b3,Atp2b4,Cacna1c,Cacna2d2,Cacnb1,Cacnb2,Cacng4,Cacng6,Cacng7,Cacng8,Calm1,Camk2a,Camk2b,Camk2d,Camk2g,Casq1,Casq2,Corin,Dmpk,Fgf11,Fgf12,Fgf13,Fgf14,Fkbp1b,Fxyd1,Fxyd2,Fxyd3,Fxyd4,Fxyd6,Fxyd7,Gata4,Hipk1,Hipk2,Itpr1,Itpr2,Itpr3,Kat2b,Kcnd1,Kcnd2,Kcnd3,Kcne1,Kcne2,Kcne3,Kcne4,Kcne1l,Kcn…
REACTOME_TP53_REGULATES_TRANSCRIPTION_OF_CASPASE_ACTIVATORS_AND_CASPASES	7	-0.781496	0.227581	1	Apaf1,Atm,Casp1,Casp2,Casp6,Cradd,Nlrc4,Pidd1,Trp53,Trp63,Trp73
REACTOME_CELLULAR_RESPONSE_TO_HEAT_STRESS	93	-0.746815	0.228085	1	Aaas,Akt1s1,Atm,Atr,Bag1,Bag2,Bag3,Bag4,Bag5,Camk2a,Camk2b,Camk2d,Camk2g,Ccar2,Col4a6,Crebbp,Cryab,Cryba4,Dedd2,Dnajb1,Dnajb6,Dnajc2,Dnajc7,Eef1a1,Ep300,Fkbp4,Gml,Gsk3b,Hdac6,Hikeshi,Hsbp1,Hsf1,Hsp90aa1,Hsp90ab1,Hspa12a,Hspa12b,Hspa13,Hspa14,Hspa1a,Hspa1a,Hspa1b,Hspa1l,Hspa2,Hspa4,Hspa4l,Hspa5,Hspa8,Hspa9,Hspb1,Hspb2,Hspb8,Hsph1,Mapk1,Mapk3,Mapkapk2,Mlst8,Mrpl18,Mtor,Ndc1,Nup107,Nup133,Nup153,Nup…
REACTOME_BUDDING_AND_MATURATION_OF_HIV_VIRION	27	0.752389	0.228211	0.780305	Chmp2a,Chmp2b,Chmp3,Chmp4b,Chmp4c,Chmp5,Chmp6,Chmp7,Mvb12a,Mvb12b,Nedd4l,Pdcd6ip,Ppia,Rps27a,Tsg101,Uba52,Ubap1,Ubb,Ubc,Vps28,Vps37a,Vps37b,Vps37c,Vps37d,Vps4a,Vps4b,Vta1
REACTOME_CALCITONIN_LIKE_LIGAND_RECEPTORS	7	-0.769831	0.228649	1	Adm,Adm2,Calca,Calcb,Calcr,Calcrl,Iapp,Ramp1,Ramp2,Ramp3
REACTOME_ACTIVATION_OF_NIMA_KINASES_NEK9_NEK6_NEK7	5	0.800407	0.228666	0.780305	Ccnb1,Ccnb2,Cdk1,Nek6,Nek7,Nek9,Plk1
REACTOME_INTERLEUKIN_2_SIGNALING	8	-0.76473	0.228692	1	Il2,Il2ra,Il2rb,Il2rg,Jak1,Jak3,Lck,Ptk2b,Shc1,Stat5a,Stat5b,Syk
REACTOME_ROLE_OF_SECOND_MESSENGERS_IN_NETRIN_1_SIGNALING	7	-0.775502	0.228754	1	Dcc,Ntn1,Pitpna,Plcg1,Trpc1,Trpc3,Trpc4,Trpc5,Trpc6,Trpc7
REACTOME_ABERRANT_REGULATION_OF_MITOTIC_EXIT_IN_CANCER_DUE_TO_RB1_DEFECTS	20	0.75494	0.228803	0.780305	Anapc1,Anapc10,Anapc11,Anapc15,Anapc16,Anapc2,Anapc4,Anapc5,Anapc7,Cdc16,Cdc23,Cdc26,Cdc27,Fzr1,Rb1,Skp2,Ube2c,Ube2d1,Ube2e1,Ube2s
REACTOME_PHOSPHATE_BOND_HYDROLYSIS_BY_NUDT_PROTEINS	7	0.78339	0.229563	0.780305	Adprm,Nudt1,Nudt15,Nudt16,Nudt18,Nudt5,Nudt9
REACTOME_GLUTATHIONE_SYNTHESIS_AND_RECYCLING	10	-0.757375	0.229842	1	Chac1,Chac2,Cndp2,Gclc,Gclm,Ggct,Ggt1,Ggt5,Ggt6,Ggt7,Gss,Oplah
REACTOME_PHENYLALANINE_METABOLISM	4	0.812857	0.229936	0.780305	Asrgl1,Il4i1b,Kyat1,Pah,Pcbd1,Qdpr
REACTOME_MRNA_DECAY_BY_5_TO_3_EXORIBONUCLEASE	15	0.75421	0.230157	0.780305	Dcp1a,Dcp1b,Dcp2,Ddx6,Edc3,Edc4,Lsm1,Lsm2,Lsm3,Lsm4,Lsm5,Lsm6,Lsm7,Patl1,Xrn1
REACTOME_AKT_PHOSPHORYLATES_TARGETS_IN_THE_NUCLEUS	10	0.755843	0.230713	0.780305	Akt1,Akt2,Akt3,Creb1,Foxo1,Foxo3,Foxo4,Foxo6,Nr4a1,Rps6kb2
REACTOME_MRNA_SPLICING_MINOR_PATHWAY	52	0.739794	0.230914	0.780305	Ddx23,Ddx42,Eftud2,Gtf2f1,Gtf2f2,Lsm2,Ncbp1,Ncbp2,Pdcd7,Polr2a,Polr2b,Polr2c,Polr2d,Polr2e,Polr2f,Polr2g,Polr2h,Polr2i,Polr2j,Polr2k,Polr2l,Prpf6,Prpf8,Rnpc3,Sf3b1,Sf3b2,Sf3b3,Sf3b4,Sf3b5,Sf3b6,Snrnp200,Snrnp25,Snrnp35,Snrnp40,Snrnp48,Snrpb,Snrpd1,Snrpd2,Snrpd3,Snrpe,Snrpf,Snrpg,Snu13,Srsf1,Srsf2,Srsf6,Srsf7,Txnl4a,Ybx1,Zcrb1,Zmat5,Zrsr2
REACTOME_VITAMIN_C_ASCORBATE_METABOLISM	7	0.763626	0.230916	0.780305	Cyb5a,Cyb5r3,Gsto1,Gsto2,Slc23a1,Slc23a2,Slc2a1,Slc2a3
REACTOME_PI3K_EVENTS_IN_ERBB4_SIGNALING	5	0.794676	0.23122	0.780305	Btc,Erbb4,Ereg,Hbegf,Nrg1,Nrg2,Nrg3,Nrg4,Pik3ca,Pik3r1
REACTOME_ENDOGENOUS_STEROLS	16	-0.744981	0.231544	1	Ahr,Ahrr,Arnt,Arnt2,Cyp11a1,Cyp11b2,Cyp11b2,Cyp19a1,Cyp1b1,Cyp21a1,Cyp27a1,Cyp39a1,Cyp46a1,Cyp4v3,Cyp51,Cyp7a1,Cyp7b1,Cyp8b1,Fdx1,Fdx2,Fdxr,Ncoa1,Ncoa2,Nr1h4,Pomc,Ptgis,Rxra
REACTOME_ZINC_INFLUX_INTO_CELLS_BY_THE_SLC39_GENE_FAMILY	8	-0.752676	0.232107	1	Slc39a1,Slc39a10,Slc39a14,Slc39a2,Slc39a3,Slc39a4,Slc39a5,Slc39a6,Slc39a7,Slc39a8
REACTOME_VITAMIN_D_CALCIFEROL_METABOLISM	7	0.764054	0.232174	0.781851	Cubn,Cyp24a1,Cyp27b1,Cyp2r1,Gc,Lgmn,Lrp2,Pias4,Sumo2,Ube2i,Vdr
REACTOME_EFFECTS_OF_PIP2_HYDROLYSIS	22	-0.73943	0.232209	1	Abhd12,Abhd6,Dagla,Daglb,Dgka,Dgkb,Dgkd,Dgke,Dgkg,Dgkh,Dgki,Dgkk,Dgkq,Dgkz,Itpr1,Itpr2,Itpr3,Mgll,Prkcd,Prkce,Prkch,Prkcq,Rasgrp1,Rasgrp2,Trpc3,Trpc6,Trpc7
REACTOME_INTERLEUKIN_6_FAMILY_SIGNALING	20	-0.7387	0.232314	1	Cbl,Clcf1,Cntf,Cntfr,Crlf1,Ctf1,Il11,Il11ra1,Il31,Il31ra,Il6,Il6ra,Il6st,Jak1,Jak2,Lif,Lifr,Osm,Osmr,Ptpn11,Socs3,Stat1,Stat3,Tyk2
REACTOME_REGULATION_OF_INSULIN_LIKE_GROWTH_FACTOR_IGF_TRANSPORT_AND_UPTAKE_BY_INSULIN_LIKE_GROWTH_FACTOR_BINDING_PROTEINS_IGFBPS	93	-0.731308	0.232839	1	Adam10,Afp,Ahsg,Alb,Ambn,Amelx,Amtn,Ano8,Aplp2,Apoa1,Apoa2,Apoa5,Apob,Apoe,Apol10b,Apol11a,Apol7a,Apol7b,Apol7c,Apol7e,Apol8,Apol9a,App,Bmp15,Bmp4,Bpifb2,C3,C4b,Calu,Ccn1,Cdh2,Chgb,Chrdl1,Ckap4,Cp,Csf1,Cst3,Ctsg,Dmp1,Dnajc3,Enam,Eva1a,F2,F5,Fam20a,Fam20c,Fbn1,Fga,Fgf23,Fgg,Fn1,Fstl1,Fstl3,Fuca2,Gas6,Golm1,Gpc3,Gzmc,Hrc,Hsp90b1,Igf1,Igf2,Igfals,Igfbp1,Igfbp2,Igfbp3,Igfbp4,Igfbp5,Igfbp6,Igfbp7,Il6,…
REACTOME_TRANSPORT_OF_INORGANIC_CATIONS_ANIONS_AND_AMINO_ACIDS_OLIGOPEPTIDES	64	-0.730753	0.233236	1	Ahcyl2,Calm1,Ctns,Slc12a1,Slc12a2,Slc12a3,Slc12a4,Slc12a5,Slc12a6,Slc12a7,Slc15a1,Slc15a2,Slc15a3,Slc15a4,Slc16a10,Slc17a1,Slc17a5,Slc17a6,Slc17a7,Slc17a8,Slc1a1,Slc1a2,Slc1a3,Slc1a4,Slc1a5,Slc1a6,Slc1a7,Slc20a1,Slc20a2,Slc24a1,Slc24a2,Slc24a3,Slc24a4,Slc24a5,Slc25a10,Slc25a18,Slc25a22,Slc25a26,Slc25a29,Slc26a1,Slc26a11,Slc26a2,Slc26a3,Slc26a4,Slc26a6,Slc26a7,Slc26a9,Slc32a1,Slc34a1,Slc34a2,Slc34…
REACTOME_SYNTHESIS_OF_GDP_MANNOSE	5	0.762052	0.233965	0.786202	Gmppa,Gmppb,Mpi,Pmm1,Pmm2
REACTOME_RA_BIOSYNTHESIS_PATHWAY	11	-0.74202	0.234063	1	Adh1,Adh1,Adh4,Akr1cl,Aldh1a1,Aldh1a2,Aldh1a3,Aldh8a1,Crabp1,Cyp26a1,Cyp26b1,Cyp26c1,Dhrs3,Dhrs4,Dhrs9,Rdh10,Rdh11,Rdh13,Rdh14,Rdh1,Rdh5,Sdr16c5
REACTOME_CELL_CELL_JUNCTION_ORGANIZATION	46	-0.726603	0.234679	1	Actb,Actg1,Afdn,Ang,Cadm1,Cadm2,Cadm3,Cdh1,Cdh10,Cdh11,Cdh12,Cdh13,Cdh15,Cdh17,Cdh18,Cdh2,Cdh24,Cdh3,Cdh4,Cdh5,Cdh6,Cdh7,Cdh8,Cdh9,Cldn1,Cldn10,Cldn11,Cldn12,Cldn14,Cldn15,Cldn16,Cldn17,Cldn18,Cldn19,Cldn2,Cldn20,Cldn22,Cldn23,Cldn3,Cldn4,Cldn5,Cldn6,Cldn7,Cldn8,Cldn9,Crb3,Ctnna1,Ctnnb1,Ctnnd1,F11r,Jup,Pals1,Nectin1,Nectin2,Nectin3,Nectin4,Pard3,Pard6a,Pard6b,Pard6g,Patj,Prkci,Pvr,Sdk1,Sdk2
REACTOME_CREATINE_METABOLISM	6	0.758533	0.235105	0.787946	Ckb,Ckm,Ckmt1,Ckmt1,Ckmt2,Gamt,Gatm,Slc6a11,Slc6a12,Slc6a7,Slc6a8
REACTOME_STAT5_ACTIVATION_DOWNSTREAM_OF_FLT3_ITD_MUTANTS	8	-0.74243	0.235108	1	Bcl2l1,Cdkn1a,Flt3,Gab2,Grb2,Nox4,Pim1,Ptpn11,Stat5a,Stat5b
REACTOME_CYP2E1_REACTIONS	2	-1.08656	0.235516	1	Cyp2a5,Cyp2a5,Cyp2a4,Cyp2b19,Cyp2c65,Cyp2c66,Cyp2c65,Cyp2c66,Cyp2c65,Cyp2c66,Cyp2d22,Cyp2e1,Cyp2f2,Cyp2s1
REACTOME_NGF_STIMULATED_TRANSCRIPTION	33	0.725095	0.235522	0.787946	Arc,Ascl1,Atf1,Atf2,Cdk5,Cdk5r1,Cdk5r2,Chd4,Creb1,Dnm2,Egr1,Egr2,Egr3,Egr4,Elk1,Ep300,F3,Fos,Fosb,Fosl1,Id1,Id2,Id3,Id4,Junb,Jund,Lyl1,Mef2d,Nab1,Nab2,Rest,Rrad,Sgk1,Sh3gl3,Srf,Tcf12,Tph1,Trib1,Vgf
REACTOME_TYROSINE_CATABOLISM	3	0.814445	0.236356	0.787946	Fah,Gstz1,Hgd,Hpd,Tat
REACTOME_CREATION_OF_C4_AND_C2_ACTIVATORS	4	-0.773237	0.236483	1	C1qa,C1qb,C1qc,C1rb,C1s2,Colec10,Colec11,Crp,Fcnb,Fcnb,Fcna,Ighg1,Ighg2c,Ighg1,Ighg2c,Ighg1,Ighg2c,Ighv1-62-3,Ighv1-62-3,Ighv1-62-3,Ighv8-11,Ighv8-12,Ighv8-13,Ighv8-2,Ighv8-4,Ighv8-5,Ighv8-6,Ighv8-8,Ighv8-9,Ighv8-11,Ighv8-12,Ighv8-4,Ighv8-5,Ighv8-6,Ighv8-8,Ighv8-9,Ighv5-12,Ighv5-15,Ighv5-9,Ighv5-12,Ighv5-9,Ighv5-17,Ighv5-12,Ighv5-9,Ighv5-12,Ighv5-15,Ighv5-9,Ighv12-3,Ighv3-1,Ighv3-3,Ighv3-4,Ighv3-…
REACTOME_INTERLEUKIN_12_SIGNALING	37	0.720735	0.237075	0.787946	Aip,Anxa2,Arf1,Bola2,Bola2,Car1,Capza1,Cdc42,Cfl1,Cnn2,Gsta1,Gsta5,Gsto1,Hnrnpa2b1,Hnrnpdl,Hnrnpf,Hspa9,Ifng,Il10,Il12a,Il12b,Il12rb1,Il12rb2,Jak1,Jak2,Lcp1,Lmnb1,Mif,Msn,Mtap,P4hb,Pak2,Pdcd4,Pitpna,Ppia,Psme2,Rala,Rap1b,Rplp0,Serpinb2,Snrpa1,Sod1,Sod2,Stat4,Taldo1,Tcp1,Tyk2,Vamp7
REACTOME_SUMOYLATION_OF_TRANSCRIPTION_COFACTORS	42	0.718664	0.237197	0.787946	Bmi1,Cbx2,Cbx4,Cbx8,Crebbp,Ctbp1,Daxx,Ddx17,Ddx5,Ep300,Hipk2,Ing2,Mbd1,Mrtfa,Ncoa1,Ncoa2,Ncor2,Npm1,Nrip1,Park7,Pcgf2,Phc1,Phc2,Phc3,Pias1,Pias2,Pias3,Pias4,Ppargc1a,Ring1,Rnf2,Safb,Scmh1,Sin3a,Sumo1,Sumo2,Sumo3,Topors,Trim28,Ube2i,Uhrf2,Zfp131
REACTOME_FGFR1_LIGAND_BINDING_AND_ACTIVATION	5	-0.750483	0.238008	1	Fgf1,Fgf10,Fgf17,Fgf2,Fgf20,Fgf22,Fgf23,Fgf3,Fgf4,Fgf5,Fgf6,Fgf8,Fgf9,Fgfr1,Kl
REACTOME_SIGNALING_BY_NODAL	14	-0.72329	0.238442	1	Acvr1b,Acvr1c,Acvr2a,Acvr2b,Cer1,Cfc1,Dand5,Drap1,Foxh1,Foxo3,Furin,Gdf1,Lefty1,Lefty2,Nodal,Pcsk6,Smad2,Smad3,Smad4,Tdgf1
REACTOME_METABOLISM_OF_AMINE_DERIVED_HORMONES	6	0.738002	0.238738	0.787946	Aanat,Asmt,Cga,Dbh,Ddc,Dio1,Dio2,Dio3,Duox1,Duox2,Iyd,Pnmt,Slc5a5,Th,Tph1,Tph2,Tpo,Tshb
REACTOME_MISCELLANEOUS_TRANSPORT_AND_BINDING_EVENTS	21	0.716647	0.238934	0.787946	Add1,Add2,Add3,Ank,Azgp1,Csn1s1,Csn3,Ctns,Dmtn,Lrrc8a,Lrrc8b,Lrrc8c,Lrrc8d,Lrrc8e,Magt1,Mmgt1,Mrs2,Nipa1,Nipa2,Nipal1,Nipal2,Nipal3,Nipal4,Pip,Slc66a1,Tusc3
REACTOME_TRANSCRIPTIONAL_REGULATION_OF_WHITE_ADIPOCYTE_DIFFERENTIATION	74	0.711518	0.238984	0.787946	Adipoq,Angptl4,Carm1,Ccnc,Ccnd3,Cd36,Cdk19,Cdk4,Cdk8,Cebpa,Cebpb,Cebpd,Chd9,Crebbp,Ebf1,Egr2,Ep300,Fabp4,Fam120b,Hdac3,Helz2,Klf4,Klf5,Lep,Lpl,Med1,Med10,Med11,Med12,Med13,Med13l,Med14,Med15,Med16,Med17,Med18,Med19,Med20,Med21,Med22,Med23,Med24,Med25,Med26,Med27,Med28,Med29,Med30,Med31,Med4,Med6,Med7,Med8,Med9,Ncoa1,Ncoa2,Ncoa3,Ncoa6,Ncor1,Ncor2,Nfkb1,Nr2f2,Pck1,Plin1,Ppara,Pparg,Ppargc1a,Rela,Rx…
REACTOME_ASYMMETRIC_LOCALIZATION_OF_PCP_PROTEINS	61	0.711446	0.239285	0.787946	Dvl2,Fzd1,Fzd2,Fzd3,Fzd4,Fzd5,Fzd7,Fzd8,Pard6a,Prickle1,Psma1,Psma2,Psma3,Psma4,Psma5,Psma6,Psma7,Psma8,Psmb1,Psmb10,Psmb11,Psmb2,Psmb3,Psmb4,Psmb5,Psmb6,Psmb7,Psmb8,Psmb9,Psmc1,Psmc2,Psmc3,Psmc4,Psmc5,Psmc6,Psmd1,Psmd10,Psmd11,Psmd12,Psmd13,Psmd14,Psmd2,Psmd3,Psmd4,Psmd5,Psmd6,Psmd7,Psmd8,Psmd9,Psme1,Psme2,Psme3,Psme4,Psmf1,Rps27a,Scrib,Sem1,Smurf1,Smurf2,Uba52,Ubb,Ubc,Vangl2,Wnt5a
REACTOME_SIGNALING_BY_TYPE_1_INSULIN_LIKE_GROWTH_FACTOR_1_RECEPTOR_IGF1R	37	-0.711724	0.239498	1	Akt2,Cilp,Fgf1,Fgf10,Fgf16,Fgf17,Fgf18,Fgf15,Fgf2,Fgf20,Fgf22,Fgf23,Fgf3,Fgf4,Fgf5,Fgf6,Fgf7,Fgf8,Fgf9,Fgfr1,Fgfr2,Fgfr3,Fgfr4,Flt3,Flt3l,Frs2,Gab1,Gab2,Grb2,Hras,Igf1,Igf1r,Igf2,Irs1,Irs2,Irs4,Kl,Klb,Kras,Nras,Pde3b,Pdpk1,Pik3c3,Pik3ca,Pik3cb,Pik3r1,Pik3r2,Pik3r4,Ptpn11,Shc1,Sos1,Them4,Tlr9,Trib3
REACTOME_RRNA_PROCESSING_IN_THE_MITOCHONDRION	10	0.726859	0.239543	0.787946	Elac2,Hsd17b10,Mrm1,Mrm2,Mrm3,Mterf4,Nsun4,Prorp,Tfb1m,Trmt10c
REACTOME_DAP12_INTERACTIONS	34	-0.710794	0.239955	1	B2m,Btk,Cd300e,Cd300lb,Clec5a,Fyn,Grap2,Grb2,Gm7030,H2-Bl,H2-D1,H2-M2,H2-M3,H2-Q10,H2-Q2,H2-Q7,H2-T23,H2-D1,H2-M3,H2-Q10,H2-Q2,H2-Q7,H2-T23,H2-T23,Hras,Klrc1,Klrc2,Klrc3,Klrd1,Klrk1,Kras,Lat,Lck,Lcp2,A530064D06Rik,Nras,Pik3ca,Pik3cb,Pik3r1,Pik3r2,Plcg1,Plcg2,Rac1,Shc1,Siglec15,Sirpb1a,Sos1,Syk,Trem1,Trem2,Tyrobp,Vav2,Vav3
REACTOME_REGULATION_OF_TP53_ACTIVITY_THROUGH_METHYLATION	17	0.719383	0.240083	0.787946	Atm,Chek2,Ehmt1,Ehmt2,Ep300,Jmy,Kmt5a,L3mbtl1,Mdm2,Mdm4,Prmt5,Rps27a,Smyd2,Trp53,Ttc5,Uba52,Ubb,Ubc
REACTOME_PLATELET_HOMEOSTASIS	65	-0.708056	0.240122	1	Apob,Atp2a1,Atp2a2,Atp2a3,Atp2b1,Atp2b2,Atp2b3,Atp2b4,Calm1,Fgr,Gnas,Gnb1,Gnb2,Gnb3,Gnb4,Gnb5,Gng10,Gng11,Gng12,Gng13,Gng2,Gng3,Gng4,Gng5,Gng7,Gng8,Gngt1,Gngt2,Gucy1a1,Gucy1a2,Gucy1b1,Irag1,Itpr1,Itpr2,Itpr3,Kcnma1,Kcnmb1,Kcnmb2,Kcnmb3,Kcnmb4,Lrp8,Mapk14,Nos1,Nos2,Nos3,Orai1,Orai2,P2rx1,P2rx2,P2rx3,P2rx4,P2rx5,P2rx6,P2rx7,Pafah2,Pde10a,Pde11a,Pde1a,Pde1b,Pde2a,Pde5a,Pde9a,Pecam1,Pla2g4a,Ppp2ca,Pp…
REACTOME_MHC_CLASS_II_ANTIGEN_PRESENTATION	106	0.706031	0.240483	0.787946	Actr10,Actr1a,Actr1b,Ap1b1,Ap1g1,Ap1m1,Ap1m2,Ap1s1,Ap1s2,Ap1s3,Ap2a1,Ap2a2,Ap2b1,Ap2m1,Ap2s1,Arf1,Canx,Capza1,Capza2,Capza3,Capzb,Cd74,Cenpe,Clta,Cltc,Ctsa,Ctsb,Ctsc,Ctsd,Ctse,Ctsf,Ctsh,Ctsk,Ctsl,Ctso,Ctss,Ctsl,Dctn1,Dctn2,Dctn3,Dctn4,Dctn5,Dctn6,Dnm1,Dnm2,Dnm3,Dync1h1,Dync1i1,Dync1i2,Dync1li1,Dync1li2,Dynll1,Dynll2,H2-DMa,H2-DMb1,H2-DMb2,H2-Oa,H2-Ob,H2-Aa,H2-Aa,H2-Ab1,H2-Ea,H2-Eb1,H2-Eb1,Ifi30,K…
REACTOME_ACTIVATION_OF_IRF3_IRF7_MEDIATED_BY_TBK1_IKK_EPSILON	16	-0.712703	0.240777	1	Cd14,Ikbke,Irf3,Irf7,Ly96,Ptpn11,Rps27a,Sarm1,Tank,Tbk1,Ticam1,Ticam2,Tlr4,Traf3,Uba52,Ubb,Ubc
REACTOME_UBIQUINOL_BIOSYNTHESIS	8	0.723953	0.24127	0.788496	Coq2,Coq3,Coq5,Coq6,Coq7,Coq9,Pdss1,Pdss2
REACTOME_SUMO_IS_PROTEOLYTICALLY_PROCESSED	6	0.747364	0.241652	0.788496	Senp1,Senp2,Senp5,Sumo1,Sumo2,Sumo3
REACTOME_FGFR3B_LIGAND_BINDING_AND_ACTIVATION	3	-0.77148	0.242045	1	Fgf1,Fgf17,Fgf18,Fgf20,Fgf8,Fgf9,Fgfr3
REACTOME_REGULATED_NECROSIS	46	-0.701136	0.242552	1	Bak1,Bax,Birc2,Birc3,Casp1,Casp3,Casp4,Casp4,Casp8,Cdc37,Cflar,Chmp2a,Chmp2b,Chmp3,Chmp4b,Chmp4c,Chmp6,Chmp7,Cycs,Elane,Fadd,Fas,Fasl,Flot1,Flot2,Gsdmd,Gsdme,Gzmb,Hmgb1,Hsp90aa1,Il18,Il1a,Il1b,Irf1,Irf2,Mlkl,Ogt,Pdcd6ip,Peli1,Ripk1,Ripk3,Rps27a,Sdcbp,Stub1,Tnfrsf10b,Tnfrsf10b,Tnfsf10,Trp53,Trp63,Tradd,Traf2,Uba52,Ubb,Ubc,Xiap
REACTOME_ACTIVATED_NTRK3_SIGNALS_THROUGH_PI3K	4	0.745639	0.243073	0.791493	Irs1,Ntf3,Ntrk3,Pik3ca,Pik3r1,Src
REACTOME_PREGNENOLONE_BIOSYNTHESIS	10	-0.709243	0.243634	1	Akr1b3,Cyp11a1,Fdx1,Fdx2,Fdxr,Star,Stard3,Stard3nl,Stard4,Stard6,Tspo,Tspoap1
REACTOME_MYOGENESIS	23	-0.701742	0.243894	1	Abl1,Bnip2,Boc,Cdc42,Cdh15,Cdh2,Cdh4,Cdon,Ctnna1,Ctnna2,Ctnnb1,Map2k6,Mapk11,Mapk12,Mapk14,Mef2a,Mef2b,Mef2c,Mef2d,Myf5,Myf6,Myod1,Myog,Neo1,Ntn3,Spag9,Tcf12,Tcf3,Tcf4
REACTOME_NEF_MEDIATED_DOWNREGULATION_OF_MHC_CLASS_I_COMPLEX_CELL_SURFACE_EXPRESSION	13	-0.7033	0.244467	1	Ap1b1,Ap1g1,Ap1m1,Ap1m2,Ap1s1,Ap1s2,Ap1s3,B2m,H2-D1,H2-Q10,H2-Q2,H2-Q7,Pacs1
REACTOME_SIGNAL_ATTENUATION	10	0.705039	0.244907	0.795035	Grb10,Grb2,Ins2,Insr,Irs1,Irs2,Mapk1,Mapk3,Shc1,Sos1
REACTOME_INTRINSIC_PATHWAY_OF_FIBRIN_CLOT_FORMATION	12	-0.701735	0.245135	1	A2m,C1qbp,F10,F11,F12,F2,F8,F9,Gp1ba,Gp1bb,Gp5,Gp9,Klkb1,Kng2,Prcp,Proc,Pros1,Serpina5,Serpinc1,Serpind1,Serpine2,Serping1,Vwf
REACTOME_RAB_GEFS_EXCHANGE_GTP_FOR_GDP_ON_RABS	89	0.690365	0.245532	0.795035	Akt1,Akt2,Akt3,Als2,Als2cl,Ankrd27,Ccz1,Ccz1,Chm,Chml,Dennd1a,Dennd1b,Dennd1c,Dennd2a,Denn2b,Dennd2c,Dennd2d,Dennd3,Dennd4a,Dennd4b,Dennd4c,Dennd5a,Dennd5b,Dennd6a,Dennd6b,Gapvd1,Gdi1,Gdi2,Hps1,Hps4,Madd,Mon1a,Mon1b,Rab10,Rab12,Rab13,Rab14,Rab18,Rab1a,Rab1b,Rab21,Rab27a,Rab27b,Rab31,Rab32,Rab35,Rab38,Rab39,Rab39b,Rab3a,Rab3gap1,Rab3gap2,Rab3il1,Rab3ip,Rab5a,Rab5b,Rab5c,Rab6a,Rab6b,Rab7,Rab7b,Rab8…
REACTOME_ACYL_CHAIN_REMODELLING_OF_PS	13	-0.699383	0.245551	1	Lpcat3,Lpcat4,Mboat1,Osbpl10,Osbpl5,Osbpl8,Pla1a,Pla2g10,Pla2g12a,Pla2g1b,Pla2g2a,Pla2g2d,Pla2g2e,Pla2g2f,Pla2g4a,Pla2g4b,Pla2g4d,Pla2g4e,Pla2g4f,Pla2g5,Pla2r1,Plaat3
REACTOME_PHASE_3_RAPID_REPOLARISATION	4	-0.734048	0.245576	1	Akap9,Kcne1,Kcne2,Kcne3,Kcne4,Kcne1l,Kcnh2,Kcnq1
REACTOME_SYNTHESIS_OF_PIPS_AT_THE_ER_MEMBRANE	5	0.747781	0.245674	0.795035	Mtmr2,Pi4k2b,Pi4ka,Sacm1l,Sbf1
REACTOME_REGULATION_OF_IFNA_SIGNALING	12	-0.699452	0.245918	1	Ifna12,Ifna14,Ifna15,Ifna16,Ifna4,Ifna6,Ifna9,Ifna12,Ifna14,Ifna15,Ifna16,Ifna4,Ifna6,Ifna9,Ifna9,Ifna12,Ifna14,Ifna15,Ifna16,Ifna4,Ifna6,Ifna9,Ifna12,Ifna14,Ifna15,Ifna16,Ifna4,Ifna6,Ifna9,Ifna12,Ifna14,Ifna15,Ifna16,Ifna4,Ifna6,Ifna9,Ifna12,Ifna14,Ifna15,Ifna16,Ifna4,Ifna6,Ifna9,Ifna12,Ifna14,Ifna15,Ifna16,Ifna4,Ifna6,Ifna9,Ifna12,Ifna14,Ifna15,Ifna16,Ifna6,Ifna9,Ifna11,Ifna12,Ifna13,Ifna14,Ifn…
REACTOME_O_LINKED_GLYCOSYLATION	72	-0.686899	0.24664	1	A4gnt,Adamts1,Adamts10,Adamts12,Adamts13,Adamts14,Adamts15,Adamts16,Adamts17,Adamts18,Adamts19,Adamts2,Adamts20,Adamts3,Adamts4,Adamts5,Adamts6,Adamts7,Adamts8,Adamts9,Adamtsl1,Adamtsl2,Adamtsl3,Adamtsl4,Adamtsl5,B3galnt2,B3glct,B3gnt2,B3gnt3,B3gnt4,B3gnt5,B3gnt6,B3gnt7,B3gnt8,B3gnt9,B3gntl1,B4galt5,B4galt6,B4gat1,C1galt1,C1galt1c1,Cfp,Chst4,Dag1,Galnt1,Galnt10,Galnt11,Galnt12,Galnt13,Galnt14,Gal…
REACTOME_TOLL_LIKE_RECEPTOR_TLR1_TLR2_CASCADE	90	-0.685352	0.247034	1	Ager,App,Atf1,Atf2,Btk,Btrc,Cd14,Cd36,Chuk,Creb1,Cul1,Dusp3,Dusp4,Dusp6,Dusp7,Ecsit,Elk1,Fbxw11,Fga,Fgb,Fgg,Fos,Hmgb1,Ikbkb,Ikbkg,Irak1,Irak2,Irak3,Irak4,Jun,Ly96,Map2k1,Map2k3,Map2k4,Map2k6,Map2k7,Map3k1,Map3k7,Map3k8,Mapk1,Mapk10,Mapk11,Mapk14,Mapk3,Mapk7,Mapk8,Mapk9,Mapkapk2,Mapkapk3,Mef2a,Mef2c,Myd88,Nfkb1,Nfkb2,Nfkbia,Nfkbib,Nkiras1,Nkiras2,Nod1,Nod2,Peli1,Peli2,Peli3,Ppp2ca,Ppp2cb,Ppp2r1a,P…
REACTOME_CONSTITUTIVE_SIGNALING_BY_OVEREXPRESSED_ERBB2	11	-0.69656	0.247205	1	Cdc37,Erbb2,Erbin,Grb2,Hras,Hsp90aa1,Kras,Nras,Ptpn12,Shc1,Sos1
REACTOME_VXPX_CARGO_TARGETING_TO_CILIUM	17	0.693956	0.247582	0.798244	Arf4,Asap1,Cnga2,Cnga4,Cngb1,Exoc1,Exoc2,Exoc3,Exoc4,Exoc5,Exoc6,Exoc7,Exoc8,Gbf1,Pkd1,Pkd2,Rab11a,Rab11fip3,Rab3ip,Rab8a,Rho
REACTOME_FCERI_MEDIATED_CA_2_MOBILIZATION	23	0.687696	0.247678	0.798244	Ahcyl1,Btk,Calm1,Fcer1a,Fcer1g,Grap2,Grb2,Ighe,Ighv1-62-3,Ighv1-62-3,Ighv1-62-3,Ighv8-11,Ighv8-12,Ighv8-13,Ighv8-2,Ighv8-4,Ighv8-5,Ighv8-6,Ighv8-8,Ighv8-9,Ighv8-11,Ighv8-12,Ighv8-4,Ighv8-5,Ighv8-6,Ighv8-8,Ighv8-9,Ighv5-12,Ighv5-15,Ighv5-9,Ighv5-12,Ighv5-9,Ighv5-17,Ighv5-12,Ighv5-9,Ighv5-12,Ighv5-15,Ighv5-9,Ighv12-3,Ighv3-1,Ighv3-3,Ighv3-4,Ighv3-5,Ighv3-6,Ighv3-8,Ighv12-3,Ighv3-1,Ighv3-3,Ighv3-4,I…
REACTOME_TRP_CHANNELS	19	-0.690959	0.247974	1	Mcoln1,Mcoln2,Mcoln3,Mlkl,Ripk1,Ripk3,Trpa1,Trpc1,Trpc3,Trpc4,Trpc4ap,Trpc5,Trpc6,Trpc7,Trpm1,Trpm2,Trpm3,Trpm4,Trpm5,Trpm6,Trpm7,Trpm8,Trpv1,Trpv2,Trpv3,Trpv4,Trpv5,Trpv6
REACTOME_OTHER_INTERLEUKIN_SIGNALING	18	-0.687655	0.248211	1	Casp3,Cd4,Csf1,Csf1r,Csf3,Csf3r,Ifnl2,Ifnlr1,Il10rb,Il16,Il34,Jak1,Prtn3,Ptprz1,Sdc1,Snap25,Stx1a,Stx3,Stx4a,Stxbp2,Txlna,Tyk2,Vamp2
REACTOME_MUCOPOLYSACCHARIDOSES	11	0.693334	0.248657	0.798781	Arsb,Galns,Glb1,Gns,Gusb,Hgsnat,Hyal1,Ids,Idua,Naglu,Sgsh
REACTOME_O_LINKED_GLYCOSYLATION_OF_MUCINS	36	0.681637	0.248859	0.798781	A4gnt,B3gnt2,B3gnt3,B3gnt4,B3gnt5,B3gnt6,B3gnt7,B3gnt8,B3gnt9,B3gntl1,B4galt5,B4galt6,C1galt1,C1galt1c1,Chst4,Galnt1,Galnt10,Galnt11,Galnt12,Galnt13,Galnt14,Galnt15,Galnt16,Galnt17,Galnt18,Galnt2,Galnt3,Galnt4,Galnt5,Galnt6,Galnt7,Galnt9,Galntl5,Galntl6,Gcnt1,Gcnt3,Gcnt4,Gcnt7,Muc1,Muc13,Muc15,Muc16,Muc3,Muc20,Muc21,Muc3a,Muc4,Muc5ac,Muc5b,Muc6,St3gal1,St3gal2,St3gal3,St3gal4,St6gal1,St6galnac2,S…
REACTOME_SCAVENGING_OF_HEME_FROM_PLASMA	2	-0.930843	0.249034	1	Alb,Ambp,Apoa1,Apol10b,Apol11a,Apol7a,Apol7b,Apol7c,Apol7e,Apol8,Apol9a,Cd163,Hba-a1,Hba-a1,Hba-a2,Hbb-bt,Hp,Hp,Hpx,Igha,Igha,Ighv1-62-3,Ighv1-62-3,Ighv1-62-3,Ighv8-11,Ighv8-12,Ighv8-13,Ighv8-2,Ighv8-4,Ighv8-5,Ighv8-6,Ighv8-8,Ighv8-9,Ighv8-11,Ighv8-12,Ighv8-4,Ighv8-5,Ighv8-6,Ighv8-8,Ighv8-9,Ighv5-12,Ighv5-15,Ighv5-9,Ighv5-12,Ighv5-9,Ighv5-17,Ighv5-12,Ighv5-9,Ighv5-12,Ighv5-15,Ighv5-9,Ighv12-3,Igh…
REACTOME_TELOMERE_C_STRAND_SYNTHESIS_INITIATION	13	0.68849	0.249535	0.798847	Acd,Ctc1,Pola1,Pola2,Pot1a,Prim1,Prim2,Stn1,Ten1,Terf1,Terf2,Terf2ip,Tinf2
REACTOME_ASSEMBLY_OF_THE_HIV_VIRION	16	0.687362	0.2499	0.798847	Furin,Mvb12a,Mvb12b,Nmt2,Ppia,Rps27a,Tsg101,Uba52,Ubap1,Ubb,Ubc,Vps28,Vps37a,Vps37b,Vps37c,Vps37d
REACTOME_RUNX3_REGULATES_IMMUNE_RESPONSE_AND_CELL_MIGRATION	6	0.716855	0.250617	0.798847	Cbfb,Itga4,Itgal,Rorc,Runx3,Spp1
REACTOME_SIGNALING_BY_PDGFR_IN_DISEASE	20	0.676113	0.251619	0.798847	Bin2,Etv6,Fip1l1,Golga4,Grb2,Hras,Kank1,Kdr,Kras,Nras,Pdgfra,Pik3ca,Pik3cb,Pik3r1,Pik3r2,Sos1,Stat1,Stat3,Strn,Wdr48
REACTOME_SYNTHESIS_OF_PROSTAGLANDINS_PG_AND_THROMBOXANES_TX	10	0.684863	0.251759	0.798847	Akr1cl,Cbr1,Cyp8b1,Hpgd,Hpgds,Prxl2b,Ptgds,Ptges,Ptges2,Ptges3,Ptgis,Ptgr2,Ptgs1,Ptgs2,Tbxas1
REACTOME_NEGATIVE_REGULATION_OF_NMDA_RECEPTOR_MEDIATED_NEURONAL_TRANSMISSION	15	0.677294	0.251921	0.798847	Actn2,Calm1,Camk1,Camk2a,Camk2b,Camk2d,Camk2g,Camk4,Dlg1,Dlg2,Dlg3,Dlg4,Grin1,Grin2a,Grin2b,Grin2c,Grin2d,Lrrc7,Nefl,Ppm1e,Ppm1f
REACTOME_PKA_MEDIATED_PHOSPHORYLATION_OF_CREB	19	-0.671787	0.253009	1	Adcy1,Adcy2,Adcy3,Adcy4,Adcy5,Adcy6,Adcy7,Adcy8,Adcy9,Calm1,Creb1,Nbea,Prkaca,Prkacb,Prkaca,Prkar1a,Prkar1b,Prkar2a,Prkar2b,Prkx
REACTOME_PROCESSING_AND_ACTIVATION_OF_SUMO	10	0.688002	0.25327	0.801515	Rwdd3,Sae1,Senp1,Senp2,Senp5,Sumo1,Sumo2,Sumo3,Uba2,Ube2i
REACTOME_TYPE_I_HEMIDESMOSOME_ASSEMBLY	8	-0.680656	0.253788	1	Cd151,Col17a1,Dst,Itga6,Itgb4,Krt14,Krt5,Lama3,Lamb3,Lamc2,Plec
REACTOME_MAPK_TARGETS_NUCLEAR_EVENTS_MEDIATED_BY_MAP_KINASES	31	0.665635	0.254219	0.801723	Atf1,Atf2,Creb1,Dusp3,Dusp4,Dusp6,Dusp7,Elk1,Fos,Jun,Mapk1,Mapk10,Mapk11,Mapk14,Mapk3,Mapk7,Mapk8,Mapk9,Mapkapk2,Mef2a,Mef2c,Ppp2ca,Ppp2cb,Ppp2r1a,Ppp2r1b,Ppp2r5d,Rps6ka1,Rps6ka2,Rps6ka3,Rps6ka5,Vrk3
REACTOME_PROTON_COUPLED_MONOCARBOXYLATE_TRANSPORT	6	-0.685456	0.254329	1	Bsg,Emb,Slc16a1,Slc16a3,Slc16a7,Slc16a8
REACTOME_SIGNALING_BY_NTRK2_TRKB	22	0.666547	0.254354	0.801723	Bdnf,Cdk5,Cdk5r1,Dock3,Frs2,Frs3,Fyn,Gab1,Grb2,Grin2b,Hras,Kras,Nras,Ntf3,Ntf5,Ntrk2,Pik3ca,Pik3r1,Plcg1,Ptpn11,Rac1,Shc1,Sos1,Src,Tiam1
REACTOME_FOLDING_OF_ACTIN_BY_CCT_TRIC	9	-0.682386	0.255947	1	Actb,Cct2,Cct3,Cct4,Cct5,Cct6a,Cct6b,Cct7,Cct8,Tcp1
REACTOME_SODIUM_CALCIUM_EXCHANGERS	6	0.683554	0.256975	0.803698	Calm1,Slc24a1,Slc24a2,Slc24a3,Slc24a4,Slc24a5,Slc8a1,Slc8a2,Slc8a3,Slc8b1,Sri
REACTOME_FACTORS_INVOLVED_IN_MEGAKARYOCYTE_DEVELOPMENT_AND_PLATELET_PRODUCTION	136	0.652695	0.25726	0.803698	Abl1,Actb,Ak3,Akap1,Akap10,Cables1,Cables2,Capza1,Capza2,Capzb,Carmil1,Cbx5,Cdc42,Cdk2,Cdk5,Cenpe,Dock1,Dock10,Dock11,Dock2,Dock3,Dock4,Dock5,Dock6,Dock7,Dock8,Dock9,Ehd1,Ehd2,Ehd3,Gata1,Gata2,Gata3,Gata4,Gata5,Gata6,H3f3a,H3f3b,H3c1,H3c8,H3c1,H3c1,H3c10,H3c11,H3c6,H3c8,H3c8,H3c13,H3c15,H3c3,H3c15,H3c2,H3c15,H3c7,H3c1,H3c8,H3c10,H3c11,H3c10,H3c8,Hbb-bt,Hbb-bt,Hbb-y,Hbb-bh1,Hbb-y,Hbb-y,Hdac1,Hdac2…
REACTOME_POTENTIAL_THERAPEUTICS_FOR_SARS	71	-0.652985	0.25744	1	Ace2,Ap2a1,Ap2a2,Ap2b1,Ap2m1,Ap2s1,Arid4a,Arid4b,Atp1a1,Atp1a2,Atp1a3,Atp1a4,Atp1b1,Atp1b2,Atp1b3,Brd4,Brms1,Chd3,Chd4,Comt,Crbn,Cysltr1,Fkbp1a,Fkbp4,Furin,Fxyd1,Fxyd2,Fxyd3,Fxyd4,Fxyd6,Fxyd7,Gatad2a,Gatad2b,Hdac1,Hdac2,Hmg20b,Hsp90aa1,Hsp90ab1,Ifnar1,Ifnar2,Ifngr1,Ifngr2,Il1r1,Il6ra,Impdh1,Impdh2,Itga4,Itgb1,Jak1,Jak2,Jak3,Kdm1a,Mbd3,Mta1,Mta2,Mta3,Nr3c1,Pdcd1,Phf21a,Ptges3,Rbbp4,Rbbp7,Rcor1,Res…
REACTOME_BMAL1_CLOCK_NPAS2_ACTIVATES_CIRCADIAN_GENE_EXPRESSION	24	0.656032	0.257577	0.803698	Arntl,Arntl2,Avp,Bhlhe40,Bhlhe41,Carm1,Chd9,Clock,Crebbp,Dbp,F7,Helz2,Klf15,Med1,Nampt,Ncoa1,Ncoa2,Ncoa6,Noct,Npas2,Ppara,Rxra,Serpine1,Smarcd3,Tbl1x,Tbl1xr1,Tgs1
REACTOME_GLUTAMATE_AND_GLUTAMINE_METABOLISM	13	0.662217	0.257675	0.803698	Aldh18a1,Gls,Gls2,Glud1,Glud1,Glul,Got2,Kyat1,Oat,Pycr1,Pycr2,Pycrl,Rimkla,Rimklb
REACTOME_CHREBP_ACTIVATES_METABOLIC_GENE_EXPRESSION	8	0.672007	0.257757	0.803698	Acaca,Acacb,Acly,Agpat1,Fasn,Mlx,Mlxipl,Pklr
REACTOME_WAX_AND_PLASMALOGEN_BIOSYNTHESIS	4	0.69245	0.259331	0.803698	Agps,Awat1,Awat2,Dhrs7b,Far1,Far2,Gnpat
REACTOME_ACYL_CHAIN_REMODELLING_OF_PE	15	-0.653677	0.259532	1	Abhd4,Lpcat3,Lpcat4,Mboat1,Mboat2,Pla2g10,Pla2g12a,Pla2g1b,Pla2g2a,Pla2g2d,Pla2g2e,Pla2g2f,Pla2g3,Pla2g4a,Pla2g4b,Pla2g4c,Pla2g4d,Pla2g4e,Pla2g4f,Pla2g5,Pla2g6,Pla2r1,Plaat1,Plaat3,Plaat5,Plbd1,Pnpla8
REACTOME_ENDOSOMAL_SORTING_COMPLEX_REQUIRED_FOR_TRANSPORT_ESCRT	29	0.650112	0.259679	0.803698	Chmp2a,Chmp2b,Chmp3,Chmp4b,Chmp4c,Chmp5,Chmp6,Chmp7,Hgs,Mvb12a,Mvb12b,Rps27a,Snf8,Stam,Stam2,Tsg101,Uba52,Ubap1,Ubb,Ubc,Vps25,Vps28,Vps36,Vps37a,Vps37b,Vps37c,Vps37d,Vps4a,Vps4b,Vta1
REACTOME_DISEASES_OF_SIGNAL_TRANSDUCTION_BY_GROWTH_FACTOR_RECEPTORS_AND_SECOND_MESSENGERS	348	0.643213	0.26015	0.803698	Actb,Actg1,Adam10,Adam17,Aggf1,Agk,Agtrap,Akap9,Akt1,Akt1s1,Akt2,Akt3,Amer1,Ap3b1,Apbb1ip,Apc,Aph1a,Aph1b,Aph1c,Araf,Areg,Arrb1,Arrb2,Atg7,Axin1,Bad,Bag4,Bcl2l1,Bcl2l11,Bcr,Bin2,Braf,Brap,Btc,Calm1,Camk2a,Camk2b,Camk2d,Camk2g,Casp9,Cbl,Ccnc,Cd19,Cd28,Cd80,Cd86,Cdc37,Cdk8,Cdkn1a,Cdkn1b,Cep43,Chuk,Clcn6,Cnksr1,Cnksr2,Cntrl,Cpsf6,Creb1,Crebbp,Csk,Csnk1a1,Ctbp1,Ctbp2,Ctnnb1,Cul1,Cux1,Derl2,Dhh,Dkk1,D…
REACTOME_SMAC_XIAP_REGULATED_APOPTOTIC_RESPONSE	8	-0.660772	0.260498	1	Apaf1,Casp3,Casp7,Casp9,Cycs,Diablo,Septin4,Xiap
REACTOME_SHC1_EVENTS_IN_ERBB4_SIGNALING	9	0.660708	0.260752	0.803698	Btc,Erbb4,Ereg,Grb2,Hbegf,Hras,Kras,Nras,Nrg1,Nrg2,Nrg3,Nrg4,Shc1,Sos1
REACTOME_SIGNALING_BY_TGFB_FAMILY_MEMBERS	91	-0.642183	0.260833	1	Acvr1b,Acvr1c,Acvr2a,Acvr2b,Acvrl1,Amh,Amhr2,Arhgef18,Atp1b4,Bambi,Bmp10,Bmp2,Bmpr1a,Bmpr1b,Bmpr2,Cbl,Ccnc,Ccnk,Ccnt1,Ccnt2,Cdk8,Cdk9,Cdkn2b,Cer1,Cgn,Chrdl1,Drap1,E2f4,E2f5,F11r,Fkbp1a,Foxh1,Fst,Fstl1,Fstl3,Furin,Gdf2,Grem2,Hdac1,Inhba,Inhbb,Junb,Men1,Mtmr4,Myc,Ncor1,Ncor2,Nedd4l,Nedd8,Nog,Pard3,Pard6a,Parp1,Pmepa1,Ppm1a,Ppp1ca,Ppp1cb,Ppp1cc,Ppp1r15a,Prkcz,Rbl1,Rhoa,Rnf111,Rps27a,Serpine1,Ski,Ski…
REACTOME_PTK6_PROMOTES_HIF1A_STABILIZATION	5	0.68004	0.261143	0.803698	Egfr,Gpnmb,Hbegf,Hif1a,Lrrk2,Ptk6
REACTOME_APEX1_INDEPENDENT_RESOLUTION_OF_AP_SITES_VIA_THE_SINGLE_NUCLEOTIDE_REPLACEMENT_PATHWAY	7	0.664934	0.261477	0.803698	Lig3,Neil1,Neil2,Ogg1,Pnkp,Polb,Xrcc1
REACTOME_SLBP_DEPENDENT_PROCESSING_OF_REPLICATION_DEPENDENT_HISTONE_PRE_MRNAS	11	-0.65192	0.261695	1	Lsm10,Lsm11,Ncbp1,Ncbp2,Slbp,Snrpb,Snrpd3,Snrpe,Snrpf,Snrpg,Zfp473
REACTOME_SYNTHESIS_OF_LEUKOTRIENES_LT_AND_EOXINS_EX	8	0.652644	0.262469	0.803698	Abcc1,Alox15,Alox5,Alox5ap,Cyp4a31,Cyp4a31,Cyp4b1,Cyp4f14,Cyp4f15,Cyp4f40,Cyp4f14,Cyp4f15,Cyp4f39,Cyp4f18,Cyp4f14,Cyp4f15,Cyp4f16,Dpep1,Dpep2,Dpep3,Ggt1,Ggt5,Lta4h,Ltc4s,Mapkapk2,Ptgr1
REACTOME_ASSEMBLY_OF_ACTIVE_LPL_AND_LIPC_LIPASE_COMPLEXES	10	-0.650293	0.262663	1	Angptl3,Angptl4,Angptl8,Apoa4,Apoa5,Apoc2,Cidec,Creb3l3,Fgf21,Furin,Gpihbp1,Lipc,Lmf1,Lmf2,Lpl,Mbtps1,Mbtps2,Pcsk5,Pcsk6
REACTOME_TRANSCRIPTIONAL_REGULATION_OF_TESTIS_DIFFERENTIATION	4	-0.678277	0.263599	1	Amh,Dhh,Dmrt1,Fgf9,Foxl2,Gata4,Nr5a1,Ptgds,Sox9,Sry,Wnt4,Wt1,Zfpm2
REACTOME_ACTIVATION_OF_NOXA_AND_TRANSLOCATION_TO_MITOCHONDRIA	5	0.661504	0.263682	0.803698	E2f1,Pmaip1,Tfdp1,Tfdp2,Trp53
REACTOME_POST_TRANSLATIONAL_MODIFICATION_SYNTHESIS_OF_GPI_ANCHORED_PROTEINS	53	-0.632833	0.264138	1	Alppl2,Akp3,Alpl,Art3,Art4,Bst1,Cd109,Cd52,Ceacam1,Ceacam2,Ceacam1,Cntn3,Cntn4,Cntn5,Cpm,Dpm1,Dpm2,Dpm3,Fcgr4,Folr2,Gp2,Gpaa1,Gpihbp1,Gpld1,Izumo1r,Lsamp,Ly6d,Ly6e,Ly6g6c,Ly6g6d,Ly6h,Ly6k,Lypd1,Lypd2,Lypd3,Lypd4,Lypd5,Lypd6b,Lypd8,Mdga1,Mdga2,Meltf,Msln,Negr1,Nrn1,Nrn1l,Ntm,Ntng1,Ntng2,Opcml,Otoa,Pgap1,Piga,Pigb,Pigc,Pigf,Pigg,Pigh,Pigk,Pigl,Pigm,Pign,Pigo,Pigp,Pigq,Pigs,Pigt,Pigu,Pigv,Pigw,Pigx,…
REACTOME_ION_HOMEOSTASIS	36	0.633833	0.264148	0.803698	Abcc9,Ahcyl1,Asph,Atp1a1,Atp1a2,Atp1a3,Atp1a4,Atp1b1,Atp1b2,Atp1b3,Atp2a1,Atp2a2,Atp2a3,Atp2b1,Atp2b2,Atp2b3,Atp2b4,Calm1,Camk2a,Camk2b,Camk2d,Camk2g,Casq1,Casq2,Dmpk,Fkbp1b,Fxyd1,Fxyd2,Fxyd3,Fxyd4,Fxyd6,Fxyd7,Itpr1,Itpr2,Itpr3,Kcnj11,Nos1,Orai1,Orai2,Pln,Prkaca,Ryr1,Ryr2,Ryr3,Slc8a1,Slc8a2,Slc8a3,Sln,Sri,Stim1,Tnni3,Trdn,Trpc1
REACTOME_ANTIGEN_ACTIVATES_B_CELL_RECEPTOR_BCR_LEADING_TO_GENERATION_OF_SECOND_MESSENGERS	25	0.63525	0.264154	0.803698	Ahcyl1,Blk,Blnk,Btk,Calm1,Cd19,Cd22,Cd79a,Cd79b,Dapp1,Fyn,Grb2,Ighm,Ighv1-62-3,Ighv1-62-3,Ighv1-62-3,Ighv8-11,Ighv8-12,Ighv8-13,Ighv8-2,Ighv8-4,Ighv8-5,Ighv8-6,Ighv8-8,Ighv8-9,Ighv8-11,Ighv8-12,Ighv8-4,Ighv8-5,Ighv8-6,Ighv8-8,Ighv8-9,Ighv5-12,Ighv5-15,Ighv5-9,Ighv5-12,Ighv5-9,Ighv5-17,Ighv5-12,Ighv5-9,Ighv5-12,Ighv5-15,Ighv5-9,Ighv12-3,Ighv3-1,Ighv3-3,Ighv3-4,Ighv3-5,Ighv3-6,Ighv3-8,Ighv12-3,Ighv…
REACTOME_ORGANIC_ANION_TRANSPORTERS	4	0.678288	0.264645	0.803698	Slc17a1,Slc17a5,Slc17a6,Slc17a7,Slc17a8,Slc25a10,Slc25a18,Slc25a22,Slc5a5,Slc5a8
REACTOME_INFLAMMASOMES	15	-0.635948	0.264998	1	Aim2,App,Bcl2,Bcl2l1,Casp1,Hmox1,Hsp90ab1,Mefv,Nfkb1,Nfkb2,Nlrc4,Nlrp1a,Nlrp3,P2rx7,Panx1,Pstpip1,Pycard,Rela,Sugt1,Txn1,Txnip
REACTOME_ENOS_ACTIVATION	10	-0.638721	0.265583	1	Akt1,Calm1,Cav1,Cygb,Ddah1,Ddah2,Hsp90aa1,Lypla1,Nos3,Spr,Zdhhc21
REACTOME_HIV_TRANSCRIPTION_ELONGATION	42	0.630335	0.265607	0.803698	Ccnh,Ccnt1,Cdk7,Cdk9,Ctdp1,Ell,Eloa,Elob,Eloc,Ercc2,Ercc3,Gtf2f1,Gtf2f2,Gtf2h1,Gtf2h2,Gtf2h3,Gtf2h4,Gtf2h5,Mnat1,Ncbp1,Ncbp2,Nelfa,Nelfb,Nelfcd,Nelfe,Polr2a,Polr2b,Polr2c,Polr2d,Polr2e,Polr2f,Polr2g,Polr2h,Polr2i,Polr2j,Polr2k,Polr2l,Ssrp1,Supt16,Supt4a,Supt5,Tcea1
REACTOME_ACTIVATION_OF_CASPASES_THROUGH_APOPTOSOME_MEDIATED_CLEAVAGE	6	-0.649497	0.265749	1	Apaf1,Casp3,Casp7,Casp9,Cycs,Xiap
REACTOME_NF_KB_IS_ACTIVATED_AND_SIGNALS_SURVIVAL	13	-0.634496	0.266008	1	Ikbkb,Irak1,Nfkb1,Nfkbia,Ngf,Ngfr,Rela,Rps27a,Sqstm1,Traf6,Uba52,Ubb,Ubc
REACTOME_INTERLEUKIN_15_SIGNALING	11	-0.640327	0.266384	1	Gab2,Grb2,Il15,Il15ra,Il2rb,Il2rg,Jak1,Jak3,Shc1,Sos1,Sos2,Stat3,Stat5a,Stat5b
REACTOME_REGULATION_OF_EXPRESSION_OF_SLITS_AND_ROBOS	159	0.622841	0.26696	0.803698	Casc3,Col4a5,Cul2,Dag1,Eif4a3,Eif4g1,Elob,Eloc,Etf1,Fau,Gspt1,Gspt2,Hoxa2,Isl1,Ldb1,Lhx2,Lhx3,Lhx4,Lhx9,Magoh,Magohb,Msi1,Ncbp1,Ncbp2,Pabpc1,Psma1,Psma2,Psma3,Psma4,Psma5,Psma6,Psma7,Psma8,Psmb1,Psmb10,Psmb11,Psmb2,Psmb3,Psmb4,Psmb5,Psmb6,Psmb7,Psmb8,Psmb9,Psmc1,Psmc2,Psmc3,Psmc4,Psmc5,Psmc6,Psmd1,Psmd10,Psmd11,Psmd12,Psmd13,Psmd14,Psmd2,Psmd3,Psmd4,Psmd5,Psmd6,Psmd7,Psmd8,Psmd9,Psme1,Psme2,Psme3…
REACTOME_AGGREPHAGY	36	0.623689	0.267554	0.803698	Arl13b,Cetn1,Cftr,Dync1h1,Dync1i1,Dync1i2,Dync1li1,Dync1li2,Dynll1,Dynll2,Hdac6,Hsf1,Hsp90aa1,Ift88,Park7,Pcnt,Prkn,Rps27a,Tuba1a,Tuba1b,Tuba1c,Tuba3a,Tuba3a,Tuba3a,Tuba4a,Tuba8,Tubal3,Tubb1,Tubb2a,Tubb2b,Tubb3,Tubb4a,Tubb4b,Tubb6,Tubb4b,Tubb4b,Uba52,Ubb,Ubc,Ube2n,Ube2v1,Vcp,Vim
REACTOME_PEROXISOMAL_PROTEIN_IMPORT	55	0.620591	0.26809	0.803698	Acaa1a,Acot2,Acot3,Acot4,Acot8,Acox1,Acox2,Acox3,Agps,Agxt,Amacr,Baat,Cat,Crat,Crot,Dao,Ddo,Decr2,Dhrs4,Ech1,Eci2,Ehhadh,Ephx2,Gnpat,Gstk1,Hacl1,Hao1,Hao2,Hmgcl,Hsd17b4,Ide,Idh1,Lonp2,Mlycd,Mpv17,Nos2,Nudt19,Nudt7,Paox,Pecr,Pex1,Pex10,Pex12,Pex13,Pex14,Pex2,Pex26,Pex5,Pex6,Pex7,Phyh,Pipox,Rps27a,Scp2,Slc27a2,Tysnd1,Uba52,Ubb,Ubc,Ube2d1,Ube2d2a,Ube2d3,Usp9x,Zfand6
REACTOME_PROTEIN_FOLDING	83	0.61939	0.268352	0.803698	Actb,Ap3m1,Arfgef2,Arl2,Ccne1,Ccne2,Cct2,Cct3,Cct4,Cct5,Cct6a,Cct6b,Cct7,Cct8,Csnk2a1,Csnk2a2,Csnk2b,Dcaf7,Fbxl3,Fbxl5,Fbxo4,Fbxo6,Fbxw10,Fbxw2,Fbxw4,Fbxw5,Fbxw7,Fbxw9,Fkbp9,Gapdhs,Gba,Gna11,Gna14,Gna15,Gnaq,Gnb1,Gnb2,Gnb3,Gnb4,Gnb5,Gng10,Gng11,Gng12,Gng13,Gng2,Gng3,Gng4,Gng5,Gng7,Gng8,Gngt1,Gngt2,Hdac3,Kif13a,Kifc3,Lonp2,Nop56,Pdcl,Pfdn1,Pfdn2,Pfdn4,Pfdn5,Pfdn6,Rgs11,Rgs6,Rgs7,Rgs9,Skiv2l,Sphk1,…
REACTOME_INTERLEUKIN_12_FAMILY_SIGNALING	42	0.619574	0.268913	0.803698	Aip,Anxa2,Arf1,Bola2,Bola2,Car1,Canx,Capza1,Cdc42,Cfl1,Cnn2,Crlf1,Ebi3,Gsta1,Gsta5,Gsto1,Hnrnpa2b1,Hnrnpdl,Hnrnpf,Hspa9,Ifng,Il10,Il12a,Il12b,Il12rb1,Il12rb2,Il23a,Il23r,Il27,Il27ra,Il6st,Jak1,Jak2,Lcp1,Lmnb1,Mif,Msn,Mtap,P4hb,Pak2,Pdcd4,Pitpna,Ppia,Psme2,Rala,Rap1b,Rplp0,Serpinb2,Snrpa1,Sod1,Sod2,Stat1,Stat3,Stat4,Taldo1,Tcp1,Tyk2,Vamp7
REACTOME_MITOTIC_TELOPHASE_CYTOKINESIS	13	0.626023	0.270571	0.803698	Kif20a,Kif23,Mau2,Nipbl,Pds5a,Pds5b,Plk1,Rad21,Smc1a,Smc3,Stag1,Stag2,Wapl
REACTOME_NGF_INDEPENDANT_TRKA_ACTIVATION	5	-0.648294	0.2706	1	Adcyap1,Adcyap1r1,Adora2a,Ntrk1,Ntrk2
REACTOME_CLATHRIN_MEDIATED_ENDOCYTOSIS	129	0.611263	0.270788	0.803698	Aak1,Actb,Actg1,Actr2,Actr3,Adrb2,Agfg1,Agtr1a,Amph,Ap2a1,Ap2a2,Ap2b1,Ap2m1,Ap2s1,Apob,Areg,Arf6,Arfgap1,Arpc1a,Arpc2,Arpc3,Arpc4,Arpc5,Arrb1,Arrb2,Avp,Avpr2,Bin1,Btc,Cbl,Cd3d,Cd3g,Cd4,Cftr,Chrm2,Clta,Cltb,Cltc,Cltc,Cops2,Cops3,Cops4,Cops5,Cops6,Cops7a,Cops7b,Cops8,Cttn,Dab2,Dnajc6,Dnm1,Dnm2,Dnm3,Dvl2,Egf,Egfr,Epgn,Epn1,Epn2,Eps15,Eps15l1,Ereg,Fcho1,Fcho2,Fnbp1,Fnbp1l,Fzd4,Gak,Gapvd1,Gps1,Grb2,Gr…
REACTOME_RAF_ACTIVATION	33	0.614685	0.270919	0.803698	Araf,Braf,Brap,Calm1,Camk2a,Camk2b,Camk2d,Camk2g,Hras,Jak2,Kras,Ksr1,Map2k1,Map2k2,Map3k11,Mark3,Mras,Nras,Phb,Ppp1cb,Ppp1cc,Ppp2ca,Ppp2cb,Ppp2r1a,Ppp2r1b,Ppp2r5a,Ppp2r5b,Ppp2r5c,Ppp2r5d,Ppp2r5e,Raf1,Shoc2,Src,Ywhab
REACTOME_APOPTOTIC_FACTOR_MEDIATED_RESPONSE	18	-0.617468	0.271096	1	Apaf1,Apip,Aven,Bak1,Bax,C1qbp,Casp3,Casp7,Casp9,Cdkn2a,Cycs,Diablo,Gsdmd,Gsdme,Mapk1,Mapk3,Septin4,Uaca,Xiap
REACTOME_RAF_INDEPENDENT_MAPK1_3_ACTIVATION	20	0.615014	0.271151	0.803698	Cdk1,Dusp1,Dusp10,Dusp16,Dusp2,Dusp4,Dusp5,Dusp6,Dusp7,Dusp8,Dusp9,Il6,Il6ra,Il6st,Jak1,Jak2,Map2k1,Map2k2,Mapk1,Mapk3,Pea15a,Ptpn11,Tyk2
REACTOME_NEF_MEDIATED_CD8_DOWN_REGULATION	6	0.649436	0.271296	0.803698	Ap2a1,Ap2a2,Ap2b1,Ap2m1,Ap2s1,Atp6v1h,Cd8b1
REACTOME_DISINHIBITION_OF_SNARE_FORMATION	4	0.668381	0.271738	0.803698	Prkca,Prkcb,Prkcg,Stx4a,Stxbp3
REACTOME_GLUCONEOGENESIS	29	0.611109	0.271808	0.803698	Aldoa,Aldob,Aldoc,Eno1,Eno2,Eno3,Fbp1,Fbp2,G6pc,G6pc2,G6pc3,Gapdh,Gapdhs,Got1,Got2,Gpi1,Mdh1,Mdh2,Pcx,Pck1,Pck2,Pgam1,Pgam2,Pgk1,Pgk2,Slc25a1,Slc25a10,Slc25a11,Slc25a12,Slc25a13,Slc37a1,Slc37a2,Tpi1
REACTOME_ERKS_ARE_INACTIVATED	13	0.617593	0.2719	0.803698	Dusp3,Dusp4,Dusp6,Dusp7,Mapk1,Mapk3,Mapk7,Ppp2ca,Ppp2cb,Ppp2r1a,Ppp2r1b,Ppp2r5d,Vrk3
REACTOME_FORMATION_OF_THE_EARLY_ELONGATION_COMPLEX	33	0.61068	0.272358	0.803698	Ccnh,Cdk7,Ctdp1,Ercc2,Ercc3,Gtf2f1,Gtf2f2,Gtf2h1,Gtf2h2,Gtf2h3,Gtf2h4,Gtf2h5,Mnat1,Ncbp1,Ncbp2,Nelfa,Nelfb,Nelfcd,Nelfe,Polr2a,Polr2b,Polr2c,Polr2d,Polr2e,Polr2f,Polr2g,Polr2h,Polr2i,Polr2j,Polr2k,Polr2l,Supt4a,Supt5
REACTOME_NUCLEOTIDE_SALVAGE	21	-0.611396	0.272442	1	Ada,Adal,Adk,Ampd1,Ampd2,Ampd3,Aprt,Cda,Dck,Dguok,Gmpr,Gmpr2,Hprt,Pnp2,Pudp,Tk1,Tk2,Tymp,Uck1,Uck2,Uckl1,Upp1,Upp2
REACTOME_HYALURONAN_UPTAKE_AND_DEGRADATION	12	-0.615758	0.272449	1	Cd44,Chp1,Gusb,Hexa,Hexb,Hmmr,Hyal1,Hyal2,Hyal3,Lyve1,Slc9a1,Stab2
REACTOME_TRANSLATION_OF_REPLICASE_AND_ASSEMBLY_OF_THE_REPLICATION_TRANSCRIPTION_COMPLEX	12	0.616674	0.272539	0.803698	Becn1,Chmp2a,Chmp2b,Chmp3,Chmp4b,Chmp4c,Chmp6,Chmp7,Map1lc3b,Pik3c3,Pik3r4,Uvrag
REACTOME_SYNTHESIS_OF_16_20_HYDROXYEICOSATETRAENOIC_ACIDS_HETE	2	-0.783424	0.272735	1	Cyp1a1,Cyp1a2,Cyp1b1,Cyp2c65,Cyp2c66,Cyp2c65,Cyp2c66,Cyp2c65,Cyp2c66,Cyp2u1,Cyp4a31,Cyp4f14,Cyp4f15
REACTOME_SUMOYLATION_OF_IMMUNE_RESPONSE_PROTEINS	11	-0.615011	0.273424	1	Ikbke,Ikbkg,Nfkb2,Nfkbia,Pias3,Pias4,Rela,Sumo1,Sumo3,Topors,Ube2i
REACTOME_REGULATION_OF_BACH1_ACTIVITY	10	0.621581	0.273819	0.803698	Bach1,Cul1,Fbxl17,Mafk,Rbx1,Rps27a,Skp1,Skp2,Uba52,Ubb,Ubc
REACTOME_BETA_OXIDATION_OF_VERY_LONG_CHAIN_FATTY_ACIDS	11	0.614903	0.273878	0.803698	Abcd1,Acaa1a,Acot4,Acot6,Acot8,Acox1,Decr2,Eci2,Ehhadh,Hsd17b4,Mlycd
REACTOME_NITRIC_OXIDE_STIMULATES_GUANYLATE_CYCLASE	16	-0.608634	0.27423	1	Gucy1a1,Gucy1a2,Gucy1b1,Irag1,Itpr1,Kcnma1,Kcnmb1,Kcnmb2,Kcnmb3,Kcnmb4,Nos1,Nos2,Nos3,Pde10a,Pde11a,Pde1a,Pde1b,Pde2a,Pde5a,Pde9a,Prkg1,Prkg2
REACTOME_PROLACTIN_RECEPTOR_SIGNALING	10	0.611772	0.274934	0.803698	Btrc,Gh,Cul1,Gh,Gh,Ghr,Jak2,Prl,Prlr,Ptpn11,Rbx1,Sh2b1,Skp1,Stat5a,Stat5b
REACTOME_SUMOYLATION_OF_INTRACELLULAR_RECEPTORS	24	0.602253	0.275103	0.803698	Ar,Esr1,Hdac4,Nr1h2,Nr1h3,Nr1h4,Nr1i2,Nr2c1,Nr3c1,Nr3c2,Nr4a2,Nr5a1,Nr5a2,Pgr,Pias1,Pias2,Pias3,Pias4,Ppara,Pparg,Rara,Rora,Rxra,Sumo1,Sumo2,Sumo3,Thra,Thrb,Ube2i,Vdr
REACTOME_SUMOYLATION_OF_TRANSCRIPTION_FACTORS	15	0.6082	0.27512	0.803698	Cdkn2a,Foxl2,Hic1,Mdm2,Mitf,Mta1,Pias1,Pias2,Pias3,Pias4,Sp3,Sumo1,Sumo2,Sumo3,Tfap2a,Tfap2b,Tfap2c,Trp53,Trp53bp1,Ube2i
REACTOME_PLATELET_CALCIUM_HOMEOSTASIS	21	-0.602604	0.275198	1	Atp2a1,Atp2a2,Atp2a3,Atp2b1,Atp2b2,Atp2b3,Atp2b4,Calm1,Itpr1,Itpr2,Itpr3,Orai1,Orai2,P2rx1,P2rx2,P2rx3,P2rx4,P2rx5,P2rx6,P2rx7,Slc8a1,Slc8a2,Slc8a3,Sri,Stim1,Trpc3,Trpc6,Trpc7
REACTOME_EXPORT_OF_VIRAL_RIBONUCLEOPROTEINS_FROM_NUCLEUS	32	0.600277	0.275265	0.803698	Aaas,Hspa1a,Ndc1,Nup107,Nup133,Nup153,Nup155,Nup160,Nup188,Nup205,Nup210,Nup214,Nup35,Nup37,Nupl2,Nup43,Nup50,Nup54,Nupl1,Nup62,Nup85,Nup88,Nup93,Nup98,Pom121,Pom121,Rae1,Ran,Ranbp2,Sec13,Seh1l,Tpr,Xpo1
REACTOME_STING_MEDIATED_INDUCTION_OF_HOST_IMMUNE_RESPONSES	12	-0.607706	0.27529	1	Cgas,Ddx41,Dtx4,Ifi205,Irf3,Mre11a,Nlrc3,Nlrp4c,Prkdc,Stat6,Sting1,Tbk1,Trex1,Trim21,Xrcc5,Xrcc6
REACTOME_ASSEMBLY_OF_THE_ORC_COMPLEX_AT_THE_ORIGIN_OF_REPLICATION	5	0.625273	0.275415	0.803698	Orc1,Orc2,Orc3,Orc4,Orc5,Orc6
REACTOME_SPRY_REGULATION_OF_FGF_SIGNALING	16	0.607611	0.275426	0.803698	Braf,Cbl,Grb2,Mapk1,Mapk3,Mknk1,Ppp2ca,Ppp2cb,Ppp2r1a,Ptpn11,Rps27a,Spry2,Src,Uba52,Ubb,Ubc
REACTOME_SIGNALLING_TO_RAS	19	-0.601507	0.276071	1	Grb2,Hras,Kras,Mapk11,Mapk12,Mapk13,Mapk14,Mapkapk2,Mapkapk3,Ngf,Nras,Ntrk1,Rala,Ralb,Ralgds,Shc1,Shc2,Shc3,Sos1,Src
REACTOME_REGULATION_OF_HSF1_MEDIATED_HEAT_SHOCK_RESPONSE	75	-0.595873	0.276123	1	Aaas,Atm,Atr,Bag1,Bag2,Bag3,Bag4,Bag5,Ccar2,Col4a6,Cryba4,Dedd2,Dnajb1,Dnajb6,Dnajc2,Dnajc7,Fkbp4,Gml,Gsk3b,Hikeshi,Hsf1,Hspa12a,Hspa12b,Hspa13,Hspa14,Hspa1a,Hspa1a,Hspa1b,Hspa1l,Hspa2,Hspa4,Hspa4l,Hspa5,Hspa8,Hspa9,Hspb1,Hspb2,Hsph1,Mapk1,Mapk3,Mapkapk2,Mrpl18,Ndc1,Nup107,Nup133,Nup153,Nup155,Nup160,Nup188,Nup205,Nup210,Nup214,Nup35,Nup37,Nupl2,Nup43,Nup50,Nup54,Nupl1,Nup62,Nup85,Nup88,Nup93,Nup…
REACTOME_BETA_OXIDATION_OF_LAUROYL_COA_TO_DECANOYL_COA_COA	5	0.630518	0.27653	0.803698	Acadl,Echs1,Hadh,Hadha,Hadhb
REACTOME_DEATH_RECEPTOR_SIGNALLING	132	-0.59368	0.276629	1	Aatf,Abr,Adam17,Akap13,Aph1a,Aph1b,Aph1c,Arhgdia,Arhgef1,Arhgef10,Arhgef10l,Arhgef11,Arhgef12,Arhgef15,Arhgef16,Arhgef17,Arhgef18,Arhgef19,Arhgef2,Arhgef26,Arhgef3,Arhgef33,Arhgef5,Arhgef37,Arhgef38,Arhgef39,Arhgef4,Arhgef40,Arhgef5,Arhgef6,Arhgef7,Arhgef9,Bad,Bag4,Bcl2l11,Bex3,Birc2,Birc3,Casp2,Casp3,Casp8,Cflar,Chuk,Clip3,Cyld,Ect2,Fadd,Fas,Fasl,Fgd1,Fgd2,Fgd3,Fgd4,Gna13,Hdac1,Hdac2,Hdac3,Ikbkb…
REACTOME_RNA_POLYMERASE_III_TRANSCRIPTION_INITIATION_FROM_TYPE_1_PROMOTER	28	0.598372	0.27685	0.803698	Bdp1,Brf1,Crcp,Gtf3a,Gtf3c1,Gtf3c2,Gtf3c3,Gtf3c4,Gtf3c5,Gtf3c6,Polr1c,Polr1d,Polr2e,Polr2f,Polr2h,Polr2k,Polr2l,Polr3a,Polr3b,Polr3c,Polr3d,Polr3e,Polr3f,Polr3g,Polr3gl,Polr3h,Polr3k,Tbp
REACTOME_RECYCLING_OF_EIF2_GDP	8	0.616157	0.276982	0.803698	Eif2b1,Eif2b2,Eif2b3,Eif2b4,Eif2b5,Eif2s1,Eif2s2,Eif2s3x
REACTOME_SYNTHESIS_OF_5_EICOSATETRAENOIC_ACIDS	6	0.611125	0.277419	0.803698	Alox5,Alox5ap,Gpx1,Gpx2,Gpx4,Ltc4s,Pon1,Pon2,Pon3
REACTOME_BIOSYNTHESIS_OF_SPECIALIZED_PRORESOLVING_MEDIATORS_SPMS	10	0.602649	0.278123	0.804	Alox12,Alox15,Alox5,Alox5ap,Cyp1a1,Cyp1a2,Cyp2c65,Cyp2c66,Cyp2c65,Cyp2c66,Cyp2d22,Cyp2e1,Cyp3a11,Ephx2,Gpx4,Gstm4,Hpgd,Lta4h,Ltc4s,Ptgr1,Ptgs2
REACTOME_RND3_GTPASE_CYCLE	39	0.587892	0.279195	0.804	Ankrd26,Arhgap21,Arhgap35,Arhgap5,Cav1,Ccdc88a,Ckap4,Ckb,Cpd,Ddx4,Depdc1b,Dlg5,Dsg1a,Dsp,Dst,Epha2,Fam83b,Flot2,Kctd13,Ktn1,Lemd3,Muc13,Nisch,Picalm,Pik3r1,Pik3r2,Pkp4,Plekhg5,Ptpn13,Rasal2,Rbmx,Rnd3,Rock1,Scrib,Sema4f,Tmod3,Tnfaip1,Txnl1,Ubxn11,Vangl1,Vangl2,Wdr6
REACTOME_SPERM_MOTILITY_AND_TAXES	4	-0.618219	0.279933	1	Catsper1,Catsper2,Catsper3,Catsper4,Catsperb,Catsperd,Catsperg1,Catsperg2,Hvcn1,Kcnu1
REACTOME_REGULATION_OF_PYRUVATE_DEHYDROGENASE_PDH_COMPLEX	15	0.589861	0.28005	0.804	Dlat,Dld,Gstz1,Pdha1,Pdha2,Pdhb,Pdhx,Pdk1,Pdk2,Pdk3,Pdk4,Pdp1,Pdp2,Pdpr,Ppard,Rxra
REACTOME_GROWTH_HORMONE_RECEPTOR_SIGNALING	20	0.587839	0.280258	0.804	Adam17,Cish,Gh,Gh,Gh,Ghr,Irs1,Irs2,Jak2,Lyn,Mapk1,Mapk3,Prl,Prlr,Ptpn1,Ptpn6,Sh2b1,Socs1,Socs2,Socs3,Stat1,Stat3,Stat5a,Stat5b
REACTOME_DETOXIFICATION_OF_REACTIVE_OXYGEN_SPECIES	31	0.585344	0.280294	0.804	Aqp8,Atox1,Atp7a,Cat,Ccs,Cyba,Cybb,Cycs,Ero1a,Gpx1,Gpx2,Gpx3,Gpx5,Gpx6,Gpx7,Gpx8,Gsr,Gstp1,Gstp2,Ncf1,Ncf2,Ncf4,Nox4,Nudt2,P4hb,Prdx1,Prdx2,Prdx3,Prdx5,Prdx6,Sod1,Sod2,Sod3,Txn1,Txn2,Txnrd1,Txnrd2
REACTOME_SYNTHESIS_OF_BILE_ACIDS_AND_BILE_SALTS	21	-0.586766	0.280462	1	Abcb11,Acot8,Acox2,Akr1c20,Akr1c20,Akr1c6,Akr1cl,Akr1cl,Akr1c20,Akr1c6,Akr1d1,Amacr,Baat,Ch25h,Cyp27a1,Cyp39a1,Cyp46a1,Cyp7a1,Cyp7b1,Cyp8b1,Hsd17b4,Hsd3b7,Ncoa1,Ncoa2,Nr1h4,Osbp,Osbpl1a,Osbpl2,Osbpl3,Osbpl6,Osbpl7,Osbpl9,Ptgis,Rxra,Scp2,Slc27a2,Slc27a5
REACTOME_HEDGEHOG_ON_STATE	76	0.581942	0.28077	0.804	Arrb1,Arrb2,Boc,Cdc73,Cdon,Csnk1a1,Cul3,Dhh,Dzip1,Efcab7,Evc,Evc2,Gas1,Gas8,Gli1,Gli2,Gli3,Gpr161,Grk2,Hhip,Ihh,Iqce,Itch,Kif3a,Kif7,Numb,Psma1,Psma2,Psma3,Psma4,Psma5,Psma6,Psma7,Psma8,Psmb1,Psmb10,Psmb11,Psmb2,Psmb3,Psmb4,Psmb5,Psmb6,Psmb7,Psmb8,Psmb9,Psmc1,Psmc2,Psmc3,Psmc4,Psmc5,Psmc6,Psmd1,Psmd10,Psmd11,Psmd12,Psmd13,Psmd14,Psmd2,Psmd3,Psmd4,Psmd5,Psmd6,Psmd7,Psmd8,Psmd9,Psme1,Psme2,Psme3,Ps…
REACTOME_RAC3_GTPASE_CYCLE	83	-0.581159	0.280982	1	Abi1,Abi2,Abl2,Abr,Amigo2,Arap2,Arap3,Arhgap1,Arhgap15,Arhgap17,Arhgap21,Arhgap26,Arhgap32,Arhgap35,Arhgap39,Arhgap42,Arhgap5,Arhgap6,Arhgdib,Baiap2,Baiap2l1,Bcr,Brk1,Cav1,Cdc42,Cdc42ep1,Cyba,Cybb,Cyfip1,Depdc1b,Diaph3,Dock10,Dsg2,Emd,Epha2,Erbin,Esyt1,Fermt2,Garre1,Git1,Git2,Itgb1,Jag1,Lamtor1,Lbr,Lemd3,Lman1,Mcam,Mcf2,Mpp7,Ncf1,Ncf2,Ncf4,Nckap1,Nckap1l,Nhs,Nox1,Nox3,Noxa1,Noxo1,Ocrl,Ophn1,Pak1,…
REACTOME_GLYCOSPHINGOLIPID_METABOLISM	36	0.582525	0.281094	0.804	Arsa,Arsb,Arsg,Arsi,Arsj,Arsk,Asah1,Asah2,B3galnt1,B4galnt1,Cerk,Cptp,Ctsa,Enpp7,Esyt1,Esyt2,Esyt3,Galc,Gba,Gba2,Gla,Glb1,Glb1l,Gltp,Gm2a,Hexa,Hexb,Neu1,Neu2,Neu3,Neu4,Psap,Smpd1,Smpd2,Smpd3,Smpd4,Sumf1,Sumf2,Ugcg,Ugt8a
REACTOME_REGULATION_OF_TLR_BY_ENDOGENOUS_LIGAND	13	-0.586686	0.281538	1	Apob,Cd14,Cd36,Fga,Fgb,Fgg,Gsdmd,Gsdme,Hmgb1,Lbp,Ly96,S100a1,S100a8,S100a9,Sftpa1,Sftpa1,Sftpd,Tlr1,Tlr2,Tlr4,Tlr6
REACTOME_RHOJ_GTPASE_CYCLE	52	-0.579624	0.281779	1	Arhgap1,Arhgap21,Arhgap26,Arhgap32,Arhgap35,Arhgap5,Arhgef7,Arl13b,Cav1,Cdc42,Cdc42bpa,Cdc42bpb,Cdc42ep1,Cpne8,Depdc1b,Diaph3,Dock8,Fmnl3,Fnbp1,Fnbp1l,Git1,Git2,Gja1,Iqgap3,Jup,Lamtor1,Mpp7,Nipsnap2,Ocrl,Ophn1,Pak1,Pak2,Pak3,Pak4,Pik3r1,Pik3r2,Prex1,Rab7,Rhoj,Scrib,Slc1a5,Slc4a7,Snap23,Steap3,Stom,Syde1,Tfrc,Tmpo,Trio,Vamp3,Vangl1,Was,Wasl,Wipf2,Wwp2
REACTOME_ESTABLISHMENT_OF_SISTER_CHROMATID_COHESION	9	0.598201	0.281932	0.804571	Cdca5,Esco1,Esco2,Pds5a,Pds5b,Rad21,Smc1a,Smc3,Stag1,Stag2,Wapl
REACTOME_SIGNALING_BY_PDGF	50	-0.57869	0.282188	1	Bcar1,Col2a1,Col3a1,Col4a1,Col4a2,Col4a3,Col4a4,Col4a5,Col5a1,Col5a2,Col5a3,Col6a1,Col6a2,Col6a3,Col6a5,Col6a6,Col9a1,Col9a2,Col9a3,Crk,Crkl,Furin,Grb2,Grb7,Hras,Kras,Nck1,Nck2,Nras,Pdgfa,Pdgfb,Pdgfc,Pdgfd,Pdgfra,Pdgfrb,Pik3ca,Pik3cb,Pik3r1,Pik3r2,Plat,Plcg1,Plg,Ptpn11,Ptpn12,Rapgef1,Rasa1,Sos1,Spp1,Src,Stat1,Stat3,Stat5a,Stat5b,Stat6,Thbs1,Thbs2,Thbs3,Thbs4
REACTOME_PROLONGED_ERK_ACTIVATION_EVENTS	14	0.586361	0.282315	0.804571	Braf,Crk,Crkl,Frs2,Kidins220,Map2k1,Map2k2,Mapk1,Mapk3,Ngf,Ntrk1,Rap1a,Rapgef1,Ywhab
REACTOME_TRANSCRIPTIONAL_ACTIVITY_OF_SMAD2_SMAD3_SMAD4_HETEROTRIMER	42	-0.578218	0.282514	1	Atp1b4,Ccnc,Ccnk,Ccnt1,Ccnt2,Cdk8,Cdk9,Cdkn2b,E2f4,E2f5,Hdac1,Junb,Men1,Myc,Ncor1,Ncor2,Nedd4l,Parp1,Ppm1a,Rbl1,Rnf111,Rps27a,Serpine1,Ski,Skil,Smad2,Smad3,Smad4,Smad7,Smurf2,Snw1,Sp1,Tfdp1,Tfdp2,Tgif1,Tgif2,Trim33,Uba52,Ubb,Ubc,Ube2d1,Ube2d3,Usp9x,Wwtr1
REACTOME_INTERLEUKIN_20_FAMILY_SIGNALING	14	-0.581443	0.283243	1	Ifnl2,Ifnl2,Ifnl2,Ifnlr1,Il10rb,Il19,Il20,Il20ra,Il20rb,Il22b,Il22ra1,Il22ra2,Il24,Jak1,Jak2,Jak3,Ptpn11,Socs3,Stat1,Stat2,Stat3,Stat4,Stat5a,Stat5b,Tyk2
REACTOME_SEROTONIN_NEUROTRANSMITTER_RELEASE_CYCLE	17	-0.578904	0.283353	1	Cplx1,Ppfia1,Ppfia2,Ppfia3,Ppfia4,Rab3a,Rims1,Slc18a2,Snap25,Stx1a,Stxbp1,Syn1,Syn2,Syn3,Syt1,Tspoap1,Unc13b,Vamp2
REACTOME_LRR_FLII_INTERACTING_PROTEIN_1_LRRFIP1_ACTIVATES_TYPE_I_IFN_PRODUCTION	5	-0.602688	0.284419	1	Crebbp,Ctnnb1,Ep300,Irf3,Lrrfip1
REACTOME_PROCESSING_OF_CAPPED_INTRONLESS_PRE_MRNA	28	-0.573304	0.284901	1	Clp1,Cpsf1,Cpsf2,Cpsf3,Cpsf4,Cpsf7,Cstf1,Cstf2,Cstf2t,Cstf3,Fip1l1,Lsm10,Lsm11,Ncbp1,Ncbp2,Nudt21,Pabpn1,Papola,Pcf11,Slbp,Snrpb,Snrpd3,Snrpe,Snrpf,Snrpg,Sympk,Wdr33,Zfp473
REACTOME_CHOLINE_CATABOLISM	4	-0.600662	0.285293	1	Aldh7a1,Bhmt,Chdh,Dmgdh,Sardh,Slc44a1
REACTOME_ARACHIDONIC_ACID_METABOLISM	31	0.570083	0.285413	0.809884	Abcc1,Akr1cl,Alox12,Alox12b,Alox15,Alox8,Alox5,Alox5ap,Aloxe3,Awat1,Cbr1,Cyp1a1,Cyp1a2,Cyp1b1,Cyp2c65,Cyp2c66,Cyp2c65,Cyp2c66,Cyp2c65,Cyp2c66,Cyp2j9,Cyp2u1,Cyp4a31,Cyp4a31,Cyp4b1,Cyp4f14,Cyp4f15,Cyp4f40,Cyp4f14,Cyp4f15,Cyp4f39,Cyp4f18,Cyp4f14,Cyp4f15,Cyp4f16,Cyp8b1,Dpep1,Dpep2,Dpep3,Ephx2,Faah,Ggt1,Ggt5,Gpx1,Gpx2,Gpx4,Hpgd,Hpgds,Lta4h,Ltc4s,Mapkapk2,Pla2g4a,Pon1,Pon2,Pon3,Prxl2b,Ptgds,Ptges,Ptges…
REACTOME_PHASE_II_CONJUGATION_OF_COMPOUNDS	67	0.566931	0.285896	0.809884	Abhd10,Abhd14b,Acsm1,Acsm2,Acsm2,Acsm4,Acsm5,Ahcy,Akr1a1,As3mt,Bpnt1,Bpnt2,Chac1,Chac2,Cndp2,Comt,Cyp1a2,Esd,Gclc,Gclm,Ggct,Ggt1,Ggt5,Ggt6,Ggt7,Glyat,Glyatl3,Gss,Gsta1,Gsta1,Gsta5,Gsta3,Gsta1,Gstk1,Gstm2,Gstm7,Gstm5,Gstm4,Gstm1,Gstm2,Gsto1,Gsto2,Gstp1,Gstp2,Gstt2,Gstz1,Hpgds,Mat1a,Mat2a,Mat2b,Mgst1,Mgst2,Mgst3,Mtr,Mtrr,N6amt1,Nat2,Nat1,Nnmt,Oplah,Papss1,Papss2,Podxl2,Slc26a1,Slc26a2,Slc35b2,Slc35…
REACTOME_METABOLISM_OF_FAT_SOLUBLE_VITAMINS	31	-0.566024	0.286745	1	Agrn,Akr1b8,Akr1c20,Akr1cl,Akr1c20,Akr1c6,Apoa1,Apoa2,Apoa4,Apob,Apoc2,Apoc3,Apoe,Apom,Bco1,Bco2,Clps,Gpc1,Gpc2,Gpc3,Gpc4,Gpc5,Gpc6,Gpihbp1,Hspg2,Ldlr,Lpl,Lrat,Lrp1,Lrp10,Lrp12,Lrp2,Lrp8,Plb1,Pnlip,Rbp1,Rbp2,Rbp4,Rdh11,Retsat,Sdc1,Sdc2,Sdc3,Sdc4,Ttpa,Ttr,Ubiad1,Vkorc1,Vkorc1l1
REACTOME_MET_RECEPTOR_ACTIVATION	6	-0.58307	0.28699	1	Hgf,Hgfac,Hpn,Met,Spint1,Spint2
REACTOME_SIGNALING_BY_CSF3_G_CSF	28	0.566387	0.287079	0.809884	Csf3,Csf3r,Cul5,Elob,Eloc,Gab2,Grb2,Hck,Jak1,Jak2,Kras,Lyn,Ptpn11,Rnf7,Rps27a,Shc1,Socs1,Socs3,Stat1,Stat3,Stat5a,Stat5b,Syk,Tyk2,Uba52,Ubb,Ubc,Ube2d1,Ube2d2a,Ube2d3
REACTOME_MET_RECEPTOR_RECYCLING	10	-0.572434	0.287132	1	Arf6,Crk,Crkl,Gab1,Gga3,Grb2,Hgf,Met,Rab4a,Rab4b
REACTOME_SYNDECAN_INTERACTIONS	26	-0.564608	0.287464	1	Actn1,Cask,Col1a1,Col1a2,Col3a1,Col5a1,Col5a2,Col5a3,Fgf2,Fn1,Itga2,Itga6,Itgav,Itgb1,Itgb3,Itgb4,Itgb5,Prkca,Sdc1,Sdc2,Sdc3,Sdc4,Tgfb1,Thbs1,Tnc,Trappc4,Vtn
REACTOME_CHAPERONE_MEDIATED_AUTOPHAGY	18	-0.566567	0.287488	1	Arl13b,Cetn1,Cftr,Eef1a1,Gfap,Hbb-bt,Hdac6,Hsp90aa1,Hsp90ab1,Hspa8,Ift88,Lamp2,Park7,Pcnt,Plin2,Plin3,Rnase1,Rps27a,Uba52,Ubb,Ubc,Vim
REACTOME_SARS_COV_INFECTIONS	133	0.561226	0.287571	0.809884	Ace2,Ap2a1,Ap2a2,Ap2b1,Ap2m1,Ap2s1,Arid4a,Arid4b,Atp1a1,Atp1a2,Atp1a3,Atp1a4,Atp1b1,Atp1b2,Atp1b3,Becn1,Brd4,Brms1,Canx,Chd3,Chd4,Chmp2a,Chmp2b,Chmp3,Chmp4b,Chmp4c,Chmp6,Chmp7,Comt,Crbn,Ctsl,Cysltr1,Dad1,Ddost,Ddx5,Edem2,Fkbp1a,Fkbp4,Furin,Fut8,Fxyd1,Fxyd2,Fxyd3,Fxyd4,Fxyd6,Fxyd7,Galnt1,Ganab,Gatad2a,Gatad2b,Gsk3a,Gsk3b,Hdac1,Hdac2,Hmg20b,Hsp90aa1,Hsp90ab1,Ifnar1,Ifnar2,Ifngr1,Ifngr2,Il1r1,Il6ra,…
REACTOME_NEF_AND_SIGNAL_TRANSDUCTION	7	-0.577215	0.287607	1	Cd247,Dock2,Elmo1,Fyn,Hck,Lck,Pak2,Rac1
REACTOME_CD28_CO_STIMULATION	29	-0.562102	0.288154	1	Akt1,Akt2,Akt3,Cd28,Cd80,Cd86,Cdc42,Fyn,Grap2,Grb2,Lck,Lyn,Map3k14,Map3k8,Mapkap1,Mlst8,Mtor,Pak1,Pak2,Pak3,Pdpk1,Pik3ca,Pik3r1,Pik3r2,Pik3r3,Prr5,Rac1,Rictor,Src,Them4,Trib3,Vav1,Yes1
REACTOME_ACYL_CHAIN_REMODELLING_OF_PC	16	-0.564678	0.288459	1	Lpcat1,Lpcat2,Lpcat3,Lpcat4,Mboat2,Pla2g10,Pla2g12a,Pla2g1b,Pla2g2a,Pla2g2d,Pla2g2e,Pla2g2f,Pla2g3,Pla2g4a,Pla2g4b,Pla2g4c,Pla2g4d,Pla2g4e,Pla2g4f,Pla2g5,Pla2g6,Pla2r1,Plaat3,Plb1,Plbd1,Pnpla8,Tmem86b
REACTOME_TICAM1_TRAF6_DEPENDENT_INDUCTION_OF_TAK1_COMPLEX	11	0.571893	0.288786	0.809884	Map3k7,Rps27a,Tab1,Tab2,Tab3,Ticam1,Tlr3,Traf6,Uba52,Ubb,Ubc
REACTOME_HIV_TRANSCRIPTION_INITIATION	45	0.559742	0.288927	0.809884	Ccnh,Cdk7,Ercc2,Ercc3,Gtf2a1,Gtf2a2,Gtf2b,Gtf2e1,Gtf2e2,Gtf2f1,Gtf2f2,Gtf2h1,Gtf2h2,Gtf2h3,Gtf2h4,Gtf2h5,Mnat1,Polr2a,Polr2b,Polr2c,Polr2d,Polr2e,Polr2f,Polr2g,Polr2h,Polr2i,Polr2j,Polr2k,Polr2l,Taf1,Taf10,Taf11,Taf12,Taf13,Taf15,Taf1,Taf2,Taf3,Taf4,Taf4b,Taf5,Taf6,Taf7,Taf7l,Taf9,Taf9b,Tbp
REACTOME_SYNTHESIS_OF_LIPOXINS_LX	3	0.613876	0.289079	0.809884	Alox12,Alox5,Alox5ap,Hpgd,Ltc4s,Ptgr1
REACTOME_NEGATIVE_REGULATION_OF_MET_ACTIVITY	20	0.561514	0.289189	0.809884	Cbl,Eps15,Grb2,Hgf,Hgs,Lrig1,Met,Ptpn1,Ptpn2,Ptprj,Rps27a,Sh3gl1,Sh3gl2,Sh3gl3,Sh3kbp1,Stam,Stam2,Uba52,Ubb,Ubc,Usp8
REACTOME_KERATAN_SULFATE_KERATIN_METABOLISM	22	0.560104	0.289199	0.809884	Acan,B3gnt2,B3gnt3,B3gnt4,B3gnt7,B4galt1,B4galt2,B4galt3,B4galt4,B4galt5,B4galt6,B4gat1,Chst1,Chst2,Chst5,Chst5,Fmod,Galns,Glb1,Glb1l,Gns,Hexa,Hexb,Kera,Lum,Ogn,Omd,Prelp,Slc35d2,St3gal1,St3gal2,St3gal3,St3gal4,St3gal6
REACTOME_ARYL_HYDROCARBON_RECEPTOR_SIGNALLING	6	-0.575516	0.289823	1	Ahr,Ahrr,Aip,Arnt,Arnt2,Hsp90ab1,Ptges3
REACTOME_DIGESTION	13	-0.564196	0.289852	1	Akp3,Amy1,Amy2a5,Amy1,Amy1,Amy1,Amy1,Amy2a5,Cel,Chia1,Chit1,Clps,Guca2a,Guca2b,Gucy2c,Lct,Lipf,Mgam,Pir,Pnlip,Pnliprp1,Pnliprp2,Sis,Treh
REACTOME_REGULATION_OF_LOCALIZATION_OF_FOXO_TRANSCRIPTION_FACTORS	12	0.565373	0.289867	0.809884	Akt1,Akt2,Akt3,Foxo1,Foxo3,Foxo4,Foxo6,Sfn,Ywhab,Ywhag,Ywhaq,Ywhaz
REACTOME_BETA_OXIDATION_OF_DECANOYL_COA_TO_OCTANOYL_COA_COA	6	0.578102	0.290201	0.809884	Acadm,Echs1,Hadh,Hadha,Hadhb,Mecr
REACTOME_BETA_OXIDATION_OF_HEXANOYL_COA_TO_BUTANOYL_COA	5	0.585137	0.290346	0.809884	Acads,Echs1,Hadh,Hadha,Hadhb
REACTOME_TOLL_LIKE_RECEPTOR_9_TLR9_CASCADE	85	-0.55231	0.290767	1	Ager,App,Atf1,Atf2,Btrc,Cd14,Chuk,Creb1,Cul1,Dusp3,Dusp4,Dusp6,Dusp7,Ecsit,Eea1,Elk1,Fbxw11,Fos,Hmgb1,Ikbkb,Ikbkg,Irak1,Irak2,Irak4,Irf7,Jun,Ly96,Map2k1,Map2k3,Map2k4,Map2k6,Map2k7,Map3k1,Map3k7,Map3k8,Mapk1,Mapk10,Mapk11,Mapk14,Mapk3,Mapk7,Mapk8,Mapk9,Mapkapk2,Mapkapk3,Mef2a,Mef2c,Myd88,Nfkb1,Nfkb2,Nfkbia,Nfkbib,Nkiras1,Nkiras2,Nod1,Nod2,Peli1,Peli2,Peli3,Pik3c3,Pik3r4,Ppp2ca,Ppp2cb,Ppp2r1a,Ppp2…
REACTOME_SIGNALING_BY_RETINOIC_ACID	27	-0.554753	0.290791	1	Adh1,Adh1,Adh4,Akr1cl,Aldh1a1,Aldh1a2,Aldh1a3,Aldh8a1,Cpt1a,Cpt1b,Crabp1,Crabp2,Cyp26a1,Cyp26b1,Cyp26c1,Dhrs3,Dhrs4,Dhrs9,Dlat,Dld,Fabp5,Pdha1,Pdha2,Pdhb,Pdhx,Pdk1,Pdk2,Pdk3,Pdk4,Ppard,Rara,Rarb,Rarg,Rdh10,Rdh11,Rdh13,Rdh14,Rdh1,Rdh5,Rxra,Rxrb,Rxrg,Sdr16c5
REACTOME_DEREGULATED_CDK5_TRIGGERS_MULTIPLE_NEURODEGENERATIVE_PATHWAYS_IN_ALZHEIMER_S_DISEASE_MODELS	19	0.554567	0.291863	0.81268	App,Bcl2l11,Capn1,Capn2,Capns1,Capns2,Cast,Cdc25a,Cdc25b,Cdc25c,Cdk5,Cdk5r1,Fasl,Foxo3,Golga2,Jun,Lmna,Lmnb1,Prdx1,Prdx2,Sod2,Ywhae
REACTOME_SYNTHESIS_OF_PIPS_AT_THE_EARLY_ENDOSOME_MEMBRANE	16	0.55236	0.292397	0.81273	Fig4,Inpp4a,Inpp4b,Inpp5f,Mtm1,Mtmr10,Mtmr12,Mtmr2,Mtmr4,Pi4k2a,Pi4k2b,Pik3c2a,Pik3c3,Pik3r4,Pikfyve,Vac14
REACTOME_THE_ROLE_OF_NEF_IN_HIV_1_REPLICATION_AND_DISEASE_PATHOGENESIS	27	-0.549708	0.292447	1	Ap1b1,Ap1g1,Ap1m1,Ap1m2,Ap1s1,Ap1s2,Ap1s3,Ap2a1,Ap2a2,Ap2b1,Ap2m1,Ap2s1,Arf1,Atp6v1h,B2m,Cd247,Cd28,Cd4,Cd8b1,Dock2,Elmo1,Fyn,Hck,H2-D1,H2-Q10,H2-Q2,H2-Q7,Lck,Pacs1,Pak2,Rac1
REACTOME_ERYTHROCYTES_TAKE_UP_CARBON_DIOXIDE_AND_RELEASE_OXYGEN	4	-0.579092	0.293075	1	Aqp1,Car1,Car2,Car4,Cyb5r1,Cyb5r2,Cyb5r4,Cyb5rl,Hba-a1,Hba-a1,Hba-a2,Hbb-bt,Rhag,Slc4a1
REACTOME_SMAD2_SMAD3_SMAD4_HETEROTRIMER_REGULATES_TRANSCRIPTION	30	-0.547518	0.29321	1	Atp1b4,Ccnc,Ccnk,Ccnt1,Ccnt2,Cdk8,Cdk9,Cdkn2b,E2f4,E2f5,Hdac1,Junb,Men1,Myc,Rbl1,Rnf111,Rps27a,Serpine1,Smad2,Smad3,Smad4,Smad7,Snw1,Sp1,Tfdp1,Tfdp2,Tgif1,Tgif2,Uba52,Ubb,Ubc,Wwtr1
REACTOME_VEGFR2_MEDIATED_VASCULAR_PERMEABILITY	27	-0.546182	0.293638	1	Akt1,Akt2,Akt3,Calm1,Cav1,Cdh5,Ctnna1,Ctnnb1,Ctnnd1,Hsp90aa1,Jup,Mapkap1,Mlst8,Mtor,Nos3,Pak1,Pak2,Pak3,Pdpk1,Prr5,Rac1,Rictor,Them4,Trib3,Vav1,Vav2,Vav3
REACTOME_DEFECTIVE_GALNT3_CAUSES_FAMILIAL_HYPERPHOSPHATEMIC_TUMORAL_CALCINOSIS_HFTC	6	0.56161	0.293779	0.813801	Galnt3,Muc1,Muc13,Muc15,Muc16,Muc3,Muc20,Muc21,Muc3a,Muc4,Muc5ac,Muc5b,Muc6
REACTOME_ACTIVATION_OF_AMPK_DOWNSTREAM_OF_NMDARS	23	0.546487	0.293815	0.813801	Calm1,Camkk2,Mapt,Prkaa1,Prkaa2,Prkab1,Prkab2,Prkag1,Prkag2,Prkag3,Tuba1a,Tuba1b,Tuba1c,Tuba3a,Tuba3a,Tuba3a,Tuba4a,Tuba8,Tubal3,Tubb1,Tubb2a,Tubb2b,Tubb3,Tubb4a,Tubb4b,Tubb6,Tubb4b,Tubb4b
REACTOME_RHO_GTPASES_ACTIVATE_NADPH_OXIDASES	18	0.544313	0.294946	0.81393	Cyba,Cybb,Mapk1,Mapk11,Mapk14,Mapk3,Ncf1,Ncf2,Ncf4,Nox1,Nox3,Noxa1,Noxo1,Pik3c3,Pik3r4,Pin1,Prkca,Prkcb,Prkcd,Prkcz,Rac1,Rac2,S100a8,S100a9
REACTOME_SCAVENGING_BY_CLASS_A_RECEPTORS	12	0.545472	0.295464	0.81393	Apoa1,Apob,Apoe,Calr,Col1a1,Col1a2,Col3a1,Col4a1,Col4a2,Colec11,Colec12,Fth1,Ftl1,Hsp90b1,Marco,Masp1,Msr1,Scara5,Scgb3a2
REACTOME_AUTOPHAGY	137	0.535741	0.296343	0.81393	Ambra1,Arl13b,Atg10,Atg101,Atg12,Atg13,Atg14,Atg16l1,Atg3,Atg4a,Atg4b,Atg4c,Atg4d,Atg5,Atg7,Atg9a,Atg9b,Atm,Becn1,Cetn1,Cftr,Chmp2a,Chmp2b,Chmp3,Chmp4b,Chmp4c,Chmp6,Chmp7,Csnk2a1,Csnk2a2,Csnk2b,Dync1h1,Dync1i1,Dync1i2,Dync1li1,Dync1li2,Dynll1,Dynll2,Eef1a1,Epas1,Fundc1,Gabarap,Gabarapl1,Gabarapl2,Gfap,Hbb-bt,Hdac6,Hsf1,Hsp90aa1,Hsp90ab1,Hspa8,Ift88,Lamp2,Lamtor1,Lamtor2,Lamtor3,Lamtor4,Lamtor5,Ma…
REACTOME_ROLE_OF_LAT2_NTAL_LAB_ON_CALCIUM_MOBILIZATION	13	0.543117	0.296445	0.81393	Fcer1a,Fcer1g,Fyn,Gab2,Grb2,Ighe,Ighv1-62-3,Ighv1-62-3,Ighv1-62-3,Ighv8-11,Ighv8-12,Ighv8-13,Ighv8-2,Ighv8-4,Ighv8-5,Ighv8-6,Ighv8-8,Ighv8-9,Ighv8-11,Ighv8-12,Ighv8-4,Ighv8-5,Ighv8-6,Ighv8-8,Ighv8-9,Ighv5-12,Ighv5-15,Ighv5-9,Ighv5-12,Ighv5-9,Ighv5-17,Ighv5-12,Ighv5-9,Ighv5-12,Ighv5-15,Ighv5-9,Ighv12-3,Ighv3-1,Ighv3-3,Ighv3-4,Ighv3-5,Ighv3-6,Ighv3-8,Ighv12-3,Ighv3-1,Ighv3-3,Ighv3-4,Ighv3-5,Ighv3-6…
REACTOME_REGULATION_OF_PTEN_LOCALIZATION	9	0.549712	0.297432	0.81393	Nedd4,Pml,Pten,Rps27a,Uba52,Ubb,Ubc,Usp7,Xiap
REACTOME_BICARBONATE_TRANSPORTERS	7	0.554745	0.297579	0.81393	Ahcyl2,Slc4a1,Slc4a10,Slc4a2,Slc4a3,Slc4a4,Slc4a5,Slc4a7,Slc4a8,Slc4a9
REACTOME_ASSOCIATION_OF_TRIC_CCT_WITH_TARGET_PROTEINS_DURING_BIOSYNTHESIS	37	0.533843	0.297818	0.81393	Ap3m1,Arfgef2,Ccne1,Ccne2,Cct2,Cct3,Cct4,Cct5,Cct6a,Cct6b,Cct7,Cct8,Dcaf7,Fbxl3,Fbxl5,Fbxo4,Fbxo6,Fbxw10,Fbxw2,Fbxw4,Fbxw5,Fbxw7,Fbxw9,Fkbp9,Gapdhs,Gba,Hdac3,Kif13a,Kifc3,Lonp2,Nop56,Skiv2l,Sphk1,Stat3,Tcp1,Trp53,Usp11,Wrap53,Xrn2
REACTOME_ERYTHROPOIETIN_ACTIVATES_STAT5	5	0.551739	0.298103	0.81393	Epo,Epor,Irs2,Jak2,Lyn,Stat5a,Stat5b
REACTOME_TRANSCRIPTIONAL_REGULATION_BY_RUNX2	98	0.527995	0.29906	0.81393	Abl1,Akt1,Akt2,Akt3,Ar,Bax,Bglap,Bglap2,Bglap3,Bmp2,Cbfb,Ccnb1,Ccnd1,Cdk1,Cdk4,Cdkn1a,Col1a1,Cul1,Dlx5,Dlx6,Esr1,Esrra,Fbxw7,Gli2,Gli3,Gsk3b,Hand2,Hdac3,Hdac4,Hdac6,Hes1,Hey1,Hey2,Hivep3,Ihh,Itga5,Itgbl1,Lgals3,Maf,Mapk1,Mapk3,Mmp13,Msx2,Nkx3-2,Nr3c1,Ppargc1a,Ppargc1b,Ppm1d,Psma1,Psma2,Psma3,Psma4,Psma5,Psma6,Psma7,Psma8,Psmb1,Psmb10,Psmb11,Psmb2,Psmb3,Psmb4,Psmb5,Psmb6,Psmb7,Psmb8,Psmb9,Psmc1,Ps…
REACTOME_DNA_DAMAGE_BYPASS	46	0.52773	0.299561	0.81393	Cul4a,Cul4b,Ddb1,Dtl,Isg15,Mad2l2,Nploc4,Pclaf,Pcna,Pold1,Pold2,Pold3,Pold4,Pole,Pole2,Pole3,Pole4,Polh,Poli,Polk,Rad18,Rbx1,Rchy1,Rev1,Rev3l,Rfc1,Rfc2,Rfc3,Rfc4,Rfc5,Rpa1,Rpa2,Rpa3,Rps27a,Sprtn,Trim25,Uba52,Uba7,Ubb,Ubc,Ube2b,Ube2l6,Ufd1,Usp1,Usp10,Usp43,Vcp,Wdr48
REACTOME_POU5F1_OCT4_SOX2_NANOG_REPRESS_GENES_RELATED_TO_DIFFERENTIATION	3	-0.569348	0.299845	1	Cdx2,Dkk1,Eomes,Gata6,Gsc,Hhex,Nanog,Pou5f1,Sox2,Tsc22d1
REACTOME_TFAP2_AP_2_FAMILY_REGULATES_TRANSCRIPTION_OF_GROWTH_FACTORS_AND_THEIR_RECEPTORS	7	-0.538822	0.29995	1	Atad2,Cga,Lhb,Lhb,Lhb,Egfr,Erbb2,Esr1,Kit,Tfap2a,Tfap2b,Tfap2c,Tgfa,Vegfa,Yy1
REACTOME_NEF_MEDIATES_DOWN_MODULATION_OF_CELL_SURFACE_RECEPTORS_BY_RECRUITING_THEM_TO_CLATHRIN_ADAPTERS	21	-0.528751	0.29996	1	Ap1b1,Ap1g1,Ap1m1,Ap1m2,Ap1s1,Ap1s2,Ap1s3,Ap2a1,Ap2a2,Ap2b1,Ap2m1,Ap2s1,Arf1,Atp6v1h,B2m,Cd28,Cd4,Cd8b1,H2-D1,H2-Q10,H2-Q2,H2-Q7,Lck,Pacs1
REACTOME_MOLYBDENUM_COFACTOR_BIOSYNTHESIS	6	-0.541055	0.300704	1	Gphn,Mocos,Mocs1,Mocs2,Mocs3,Nfs1
REACTOME_GLYCEROPHOSPHOLIPID_CATABOLISM	6	-0.537363	0.301434	1	Enpp6,Gde1,Gdpd1,Gdpd3,Gdpd5,Pnpla6,Pnpla7
REACTOME_SIGNALING_BY_NOTCH4	80	0.521068	0.301583	0.81393	Acta2,Adam10,Akt1,Aph1a,Aph1b,Aph1c,Crebbp,Cul1,Dll4,Ep300,Fbxw7,Flt4,Hes1,Hes5,Hey1,Hey2,Jag1,Kat2a,Kat2b,Maml1,Maml2,Maml3,Mamld1,Ncstn,Notch1,Notch2,Notch4,Psen1,Psen2,Psenen,Psma1,Psma2,Psma3,Psma4,Psma5,Psma6,Psma7,Psmb1,Psmb10,Psmb2,Psmb3,Psmb4,Psmb5,Psmb6,Psmb7,Psmb8,Psmb9,Psmc1,Psmc2,Psmc3,Psmc4,Psmc5,Psmc6,Psmd1,Psmd10,Psmd11,Psmd12,Psmd13,Psmd14,Psmd2,Psmd3,Psmd4,Psmd5,Psmd6,Psmd7,Psmd8…
REACTOME_INTERLEUKIN_3_INTERLEUKIN_5_AND_GM_CSF_SIGNALING	40	0.522144	0.301633	0.81393	Blnk,Cbl,Crk,Crkl,Csf2,Csf2ra,Csf2rb2,Fyn,Gab2,Grb2,Hck,Il2,Il2ra,Il2rb,Il2rg,Il3,Il3ra,Il5,Il5ra,Inpp5d,Inppl1,Jak1,Jak2,Jak3,Lyn,Pik3ca,Pik3cb,Pik3cd,Pik3r1,Pik3r2,Pik3r3,Prkaca,Ptpn11,Ptpn6,Rapgef1,Rps27a,Shc1,Sos1,Stat5a,Stat5b,Syk,Tec,Uba52,Ubb,Ubc,Vav1,Yes1,Ywhaz
REACTOME_G_BETA_GAMMA_SIGNALLING_THROUGH_PI3KGAMMA	18	0.524224	0.301804	0.81393	Akt1,Akt2,Akt3,Gnb1,Gnb2,Gnb3,Gnb4,Gnb5,Gng10,Gng11,Gng12,Gng13,Gng2,Gng3,Gng4,Gng5,Gng7,Gng8,Gngt1,Gngt2,Pdpk1,Pik3cg,Pik3r5,Pik3r6,Rhoa
REACTOME_GENE_AND_PROTEIN_EXPRESSION_BY_JAK_STAT_SIGNALING_AFTER_INTERLEUKIN_12_STIMULATION	32	0.521853	0.302182	0.81393	Aip,Anxa2,Arf1,Bola2,Bola2,Car1,Capza1,Cdc42,Cfl1,Cnn2,Gsta1,Gsta5,Gsto1,Hnrnpa2b1,Hnrnpdl,Hnrnpf,Hspa9,Ifng,Il10,Lcp1,Lmnb1,Mif,Msn,Mtap,Pak2,Pdcd4,Pitpna,Ppia,Psme2,Rala,Rap1b,Rplp0,Serpinb2,Snrpa1,Sod1,Sod2,Stat4,Taldo1,Tcp1
REACTOME_RND2_GTPASE_CYCLE	40	0.520083	0.302314	0.81393	Aldh3a2,Ankrd26,Arhgap1,Arhgap35,Arhgap5,Cav1,Ckap4,Depdc1b,Dlg5,Dsg1a,Dst,Epha2,Fam83b,Fnbp1,Frs2,Frs3,Golga3,Kctd13,Kidins220,Kif14,Ktn1,Lemd3,Lrrc1,Muc13,Nisch,Nudc,Pik3r1,Pik3r2,Pkp4,Plxnd1,Prag1,Ptpn13,Rbmx,Rnd2,Scrib,Tfrc,Tnfaip1,Txnl1,Ubxn11,Uhrf1bp1l,Vangl1,Vangl2,Wdr6
REACTOME_CLASS_I_MHC_MEDIATED_ANTIGEN_PROCESSING_PRESENTATION	355	0.517996	0.302314	0.81393	Anapc1,Anapc10,Anapc11,Anapc13,Anapc2,Anapc4,Anapc5,Anapc7,Arel1,Arih2,Asb1,Asb10,Asb11,Asb12,Asb13,Asb14,Asb15,Asb16,Asb17,Asb18,Asb2,Asb3,Asb4,Asb5,Asb6,Asb7,Asb8,Asb9,Atg7,B2m,Bcap31,Blmh,Btbd1,Btbd6,Btk,Btrc,Calr,Canx,Cblb,Cbll1,Ccnf,Cd14,Cd207,Cd36,Cdc16,Cdc20,Cdc23,Cdc26,Cdc27,Cdc34,Chuk,Ctsl,Ctss,Ctsl,Cul1,Cul2,Cul3,Cul5,Cul7,Cyba,Cybb,Dcaf1,Det1,Dtx3l,Dzip3,Elob,Eloc,Erap1,Fbxl12,Fbxl13,F…
REACTOME_PTK6_REGULATES_RTKS_AND_THEIR_EFFECTORS_AKT1_AND_DOK1	8	0.535735	0.302641	0.81393	Akt1,Arap1,Cbl,Dok1,Ptk6,Rps27a,Uba52,Ubb,Ubc
REACTOME_CONSTITUTIVE_SIGNALING_BY_ABERRANT_PI3K_IN_CANCER	49	-0.518449	0.302741	1	Areg,Btc,Cd19,Cd28,Cd80,Cd86,Egf,Egfr,Epgn,Erbb2,Erbb3,Erbb4,Ereg,Esr1,Esr2,Fgf1,Fgf10,Fgf16,Fgf17,Fgf18,Fgf15,Fgf2,Fgf20,Fgf22,Fgf23,Fgf3,Fgf4,Fgf5,Fgf6,Fgf7,Fgf8,Fgf9,Fgfr1,Fgfr2,Fgfr3,Fgfr4,Flt3,Flt3l,Frs2,Fyn,Gab1,Gab2,Grb2,Hbegf,Hgf,Icos,Irs1,Irs2,Kit,Kitl,Kl,Klb,Lck,Met,Nrg1,Nrg2,Nrg3,Nrg4,Pdgfa,Pdgfb,Pdgfra,Pdgfrb,Pik3ap1,Pik3ca,Pik3cb,Pik3cd,Pik3r1,Pik3r2,Pik3r3,Ptpn11,Rac1,Rac2,Rhog,Src,…
REACTOME_NR1H2_NR1H3_REGULATE_GENE_EXPRESSION_TO_LIMIT_CHOLESTEROL_UPTAKE	5	-0.557048	0.303204	1	Mylip,Nr1h2,Nr1h3,Rxra,Rxrb
REACTOME_INTERLEUKIN_37_SIGNALING	16	-0.520187	0.303519	1	Casp1,Il18bp,Il18r1,Ptpn11,Ptpn12,Ptpn13,Ptpn14,Ptpn18,Ptpn2,Ptpn20,Ptpn23,Ptpn4,Ptpn5,Ptpn6,Ptpn7,Ptpn9,Sigirr,Smad3,Stat3,Tbk1
REACTOME_GAP_JUNCTION_TRAFFICKING_AND_REGULATION	33	-0.516782	0.303556	1	Actb,Actg1,Ap2m1,Clta,Cltb,Cltc,Cltc,Dab2,Dnm1,Dnm2,Gja1,Gja10,Gja3,Gja4,Gja5,Gja8,Gjb1,Gjb2,Gjb3,Gjb4,Gjb5,Gjb6,Gjc1,Gjc2,Gjd2,Gjd3,Gjd4,Myo6,Src,Tjp1,Tuba1a,Tuba1b,Tuba1c,Tuba3a,Tuba3a,Tuba3a,Tuba4a,Tuba8,Tubal3,Tubb1,Tubb2a,Tubb2b,Tubb3,Tubb4a,Tubb4b,Tubb6,Tubb4b,Tubb4b
REACTOME_RHOBTB3_ATPASE_CYCLE	9	0.526433	0.303604	0.815128	Ccne1,Cul3,Hgs,Htr7,Lrrc41,Plin3,Rab9,Rab9b,Rhobtb3,Vhl
REACTOME_DOWNREGULATION_OF_SMAD2_3_SMAD4_TRANSCRIPTIONAL_ACTIVITY	22	-0.515587	0.304694	1	Hdac1,Ncor1,Ncor2,Nedd4l,Parp1,Ppm1a,Rnf111,Rps27a,Ski,Skil,Smad2,Smad3,Smad4,Smurf2,Tgif1,Tgif2,Trim33,Uba52,Ubb,Ubc,Ube2d1,Ube2d3,Usp9x
REACTOME_RNA_POLYMERASE_II_TRANSCRIBES_SNRNA_GENES	71	0.512062	0.304896	0.817205	Ccnk,Ccnt1,Ccnt2,Cdk7,Cdk9,Ell,Ell2,Ell3,Gtf2a1,Gtf2a2,Gtf2b,Gtf2e1,Gtf2e2,Gtf2f1,Gtf2f2,Ice1,Ice2,Ints1,Ints10,Ints11,Ints12,Ints13,Ints14,Ints2,Ints3,Ints4,Ints5,Ints6,Ints7,Ints8,Ints9,Nabp1,Nabp2,Ncbp1,Ncbp2,Pcf11,Phax,Polr2a,Polr2b,Polr2c,Polr2d,Polr2e,Polr2f,Polr2g,Polr2h,Polr2i,Polr2j,Polr2k,Polr2l,Pou2f1,Pou2f2,Rpap2,Rprd1a,Rprd1b,Rprd2,Snapc1,Snapc2,Snapc3,Snapc4,Snapc5,Sp1,Srrt,Ssu72,Su…
REACTOME_GAP_JUNCTION_DEGRADATION	12	-0.516651	0.305328	1	Actb,Actg1,Ap2m1,Clta,Cltb,Cltc,Cltc,Dab2,Dnm1,Dnm2,Gja1,Myo6
REACTOME_NEUROTRANSMITTER_CLEARANCE	5	-0.532399	0.305399	1	Ache,Aldh2,Bche,Comt,Lrrc51,Tomt,Maoa,Slc22a1,Slc22a2,Slc6a3,Slc6a4
REACTOME_RHOT1_GTPASE_CYCLE	5	0.538786	0.306075	0.818408	Myo19,Rap1gds1,Rhot1,Trak1,Trak2
REACTOME_NADE_MODULATES_DEATH_SIGNALLING	6	-0.522376	0.30641	1	Bex3,Casp2,Casp3,Ngf,Ngfr,Ywhae
REACTOME_GRB2_EVENTS_IN_ERBB2_SIGNALING	11	0.516146	0.306706	0.818408	Btc,Egf,Egfr,Erbb2,Erbb4,Ereg,Grb2,Hbegf,Hras,Kras,Nras,Nrg1,Nrg2,Nrg3,Nrg4,Sos1
REACTOME_FLT3_SIGNALING	34	-0.507405	0.306815	1	Abl2,Akt1,Akt2,Akt3,Bcl2l11,Cbl,Cdkn1b,Csk,Flt3,Flt3l,Foxo3,Fyn,Gab2,Grap2,Grb10,Grb2,Hck,Hras,Kras,Lck,Nras,Pik3ca,Pik3r1,Ptpn11,Ptprj,Rps27a,Sh2b3,Sla,Sla2,Socs2,Socs6,Sos1,Stat5a,Stat5b,Syk,Uba52,Ubb,Ubc
REACTOME_NEGATIVE_REGULATION_OF_TCF_DEPENDENT_SIGNALING_BY_DVL_INTERACTING_PROTEINS	5	-0.527345	0.307106	1	Ccdc88c,Cxxc4,Dvl1,Dvl2,Dvl3
REACTOME_NEUROFASCIN_INTERACTIONS	7	0.521572	0.307518	0.818408	Ank1,Cntn1,Cntnap1,Dcx,Nfasc,Nrcam,Sdcbp
REACTOME_PI5P_REGULATES_TP53_ACETYLATION	9	0.513564	0.307898	0.818408	Ep300,Ing2,Map2k6,Pin1,Pip4k2a,Pip4k2b,Pip4k2c,Pip4p1,Trp53
REACTOME_SULFIDE_OXIDATION_TO_SULFATE	5	0.525286	0.307942	0.818408	Ethe1,Slc25a10,Sqor,Suox,Tst,Tstd1
REACTOME_SIGNAL_REGULATORY_PROTEIN_FAMILY_INTERACTIONS	12	-0.506384	0.308813	1	Cd47,Fyb,Grb2,Ptk2,Ptk2b,Ptpn11,Ptpn6,Sftpa1,Sftpa1,Sftpd,Sirpa,Sirpb1a,Sirpb1b,Skap2,Src,Tyrobp
REACTOME_RUNX1_REGULATES_TRANSCRIPTION_OF_GENES_INVOLVED_IN_INTERLEUKIN_SIGNALING	4	0.54022	0.310199	0.818958	Cbfb,Elf1,Il3,Lifr,Runx1
REACTOME_PROTEIN_REPAIR	6	0.511897	0.310406	0.818958	Msra,Msrb1,Msrb2,Msrb3,Pcmt1,Txn1
REACTOME_GLYCOGEN_BREAKDOWN_GLYCOGENOLYSIS	12	0.500945	0.311437	0.818958	Agl,Calm1,Gaa,Gyg,Pgm2,Pgm2l1,Phka1,Phka2,Phkb,Phkg1,Phkg2,Pygb,Pygl,Pygm
REACTOME_CYTOCHROME_C_MEDIATED_APOPTOTIC_RESPONSE	12	-0.500346	0.311486	1	Apaf1,Apip,Aven,Casp3,Casp7,Casp9,Cycs,Diablo,Mapk1,Mapk3,Uaca,Xiap
REACTOME_ACROSOME_REACTION_AND_SPERM_OOCYTE_MEMBRANE_BINDING	2	0.596625	0.311711	0.818958	Acr,Cd9,Izumo1,Izumo2,Izumo3,Izumo4
REACTOME_HYALURONAN_BIOSYNTHESIS_AND_EXPORT	5	0.519621	0.312006	0.818958	Abcc5,Cemip,Has1,Has2,Has3
REACTOME_NEGATIVE_FEEDBACK_REGULATION_OF_MAPK_PATHWAY	6	0.518386	0.312177	0.818958	Braf,Map2k1,Map2k2,Mapk1,Mapk3,Raf1
REACTOME_SHC_MEDIATED_CASCADE_FGFR4	11	-0.496972	0.312494	1	Fgf1,Fgf16,Fgf17,Fgf18,Fgf15,Fgf2,Fgf20,Fgf23,Fgf4,Fgf6,Fgf8,Fgf9,Fgfr4,Grb2,Hras,Klb,Kras,Nras,Shc1,Sos1
REACTOME_G_PROTEIN_BETA_GAMMA_SIGNALLING	23	0.490761	0.313079	0.818958	Akt1,Akt2,Akt3,Arhgef6,Btk,Cdc42,Gnb1,Gnb2,Gnb3,Gnb4,Gnb5,Gng10,Gng11,Gng12,Gng13,Gng2,Gng3,Gng4,Gng5,Gng7,Gng8,Gngt1,Gngt2,Pak1,Pdpk1,Pik3cg,Pik3r5,Pik3r6,Plcb1,Plcb2,Plcb3,Rhoa
REACTOME_MITOCHONDRIAL_FATTY_ACID_BETA_OXIDATION_OF_SATURATED_FATTY_ACIDS	9	0.501449	0.313095	0.818958	Acadl,Acadm,Acads,Acadvl,Acsm3,Echs1,Hadh,Hadha,Hadhb,Mecr
REACTOME_SIGNALING_BY_NOTCH1_HD_DOMAIN_MUTANTS_IN_CANCER	15	-0.492539	0.313393	1	Adam10,Adam17,Dll1,Dll4,Jag1,Jag2,Mib1,Mib2,Neurl1a,Neurl1b,Notch1,Rps27a,Uba52,Ubb,Ubc
REACTOME_TETRAHYDROBIOPTERIN_BH4_SYNTHESIS_RECYCLING_SALVAGE_AND_REGULATION	9	-0.492911	0.314522	1	Akt1,Calm1,Dhfr,Gch1,Gchfr,Hsp90aa1,Nos3,Prkg2,Pts,Spr
REACTOME_ROLE_OF_ABL_IN_ROBO_SLIT_SIGNALING	8	0.499107	0.314559	0.818958	Abl1,Abl2,Cap1,Cap2,Clasp1,Clasp2,Robo1,Slit2
REACTOME_ACTIVATION_OF_RAS_IN_B_CELLS	5	0.508786	0.314612	0.818958	Hras,Kras,Nras,Rasgrp1,Rasgrp3
REACTOME_LISTERIA_MONOCYTOGENES_ENTRY_INTO_HOST_CELLS	19	0.488436	0.314643	0.818958	Cbl,Cbll1,Cdh1,Ctnnb1,Ctnnd1,Eps15,Grb2,Hgs,Met,Rps27a,Sh3gl1,Sh3gl2,Sh3gl3,Sh3kbp1,Src,Stam,Stam2,Uba52,Ubb,Ubc
REACTOME_NICOTINAMIDE_SALVAGING	15	0.488174	0.314663	0.818958	Cyp8b1,Nampt,Naprt,Naxd,Naxe,Nnmt,Nudt12,Parp10,Parp14,Parp16,Parp4,Parp6,Parp8,Parp9,Ptgis,Ptgs2,Rnls,Slc22a13,Slc5a8
REACTOME_MASTL_FACILITATES_MITOTIC_PROGRESSION	9	0.497247	0.314975	0.818958	Arpp19,Ccnb1,Cdk1,Ensa,Mastl,Ppp2ca,Ppp2cb,Ppp2r1a,Ppp2r1b,Ppp2r2d
REACTOME_TRIGLYCERIDE_CATABOLISM	15	-0.486188	0.315316	1	Abhd5,Cav1,Fabp1,Fabp12,Fabp2,Fabp3,Fabp4,Fabp5,Fabp6,Fabp7,Fabp9,Gpd2,Lipe,Mgll,Plin1,Plin3,Pnpla5,Ppp1ca,Ppp1cb,Ppp1cc,Prkaca,Prkacb,Prkaca
REACTOME_FORMYL_PEPTIDE_RECEPTORS_BIND_FORMYL_PEPTIDES_AND_MANY_OTHER_LIGANDS	3	0.546045	0.315423	0.818958	Anxa1,App,Ccl6,Ccl9,Fpr1,Fpr2,Fpr-rs6,Fpr3,Hebp1,Saa1,Saa2
REACTOME_SIGNALING_BY_NOTCH2	31	-0.482145	0.315738	1	Adam10,Aph1a,Aph1b,Aph1c,Cntn1,Creb1,Dll1,Dll4,Ep300,Fcer2a,Gzmb,Hes1,Hes5,Jag1,Jag2,Maml1,Maml2,Maml3,Mamld1,Mdk,Mib1,Mib2,Ncstn,Neurl1a,Neurl1b,Notch2,Psen1,Psen2,Psenen,Rbpj,Rps27a,Uba52,Ubb,Ubc
REACTOME_MITOCHONDRIAL_CALCIUM_ION_TRANSPORT	22	0.484202	0.315947	0.818967	Afg3l2,Akap1,Letm1,Maip1,Mcu,Mcub,Micu1,Micu2,Micu3,Parl,Phb,Phb2,Pmpca,Pmpcb,Slc8a3,Slc8b1,Smdt1,Spg7,Stoml2,Vdac1,Vdac2,Vdac3,Yme1l1
REACTOME_ALPHA_LINOLENIC_OMEGA3_AND_LINOLEIC_OMEGA6_ACID_METABOLISM	12	0.483852	0.316654	0.819454	Abcd1,Acaa1a,Acot8,Acox1,Acsl1,Elovl1,Elovl2,Elovl3,Elovl5,Fads1,Fads2,Hsd17b4,Scp2
REACTOME_AKT_PHOSPHORYLATES_TARGETS_IN_THE_CYTOSOL	14	-0.481816	0.317191	1	Akt1,Akt1s1,Akt2,Akt3,Bad,Casp9,Cdkn1a,Cdkn1b,Chuk,Gsk3a,Gsk3b,Mdm2,Mkrn1,Tsc2
REACTOME_CREB3_FACTORS_ACTIVATE_GENES	6	0.494383	0.317533	0.82038	Creb3,Creb3l1,Creb3l2,Creb3l3,Creb3l4,Crebrf,Dcstamp,Mbtps1,Mbtps2
REACTOME_MET_ACTIVATES_PI3K_AKT_SIGNALING	6	-0.489951	0.317582	1	Gab1,Grb2,Hgf,Met,Pik3ca,Pik3r1
REACTOME_CARGO_TRAFFICKING_TO_THE_PERICILIARY_MEMBRANE	46	-0.475153	0.317951	1	Arf4,Arl13b,Arl3,Arl6,Asap1,Bbip1,Bbs1,Bbs10,Bbs12,Bbs2,Bbs4,Bbs5,Bbs7,Bbs9,Cct2,Cct3,Cct4,Cct5,Cct8,Cnga2,Cnga4,Cngb1,Cys1,Exoc1,Exoc2,Exoc3,Exoc4,Exoc5,Exoc6,Exoc7,Exoc8,Gbf1,Inpp5e,Lztfl1,Mchr1,Mkks,Nphp3,Pde6d,Pkd1,Pkd2,Rab11a,Rab11fip3,Rab3ip,Rab8a,Rho,Rp2,Smo,Sstr3,Tcp1,Ttc8,Unc119b
REACTOME_SIGNALING_BY_MST1	4	0.499483	0.318298	0.820386	Hpn,Mst1,Mst1r,Spint1,Spint2
REACTOME_SIGNALING_BY_FGFR2	58	0.472265	0.318955	0.820386	Braf,Cbl,Esrp1,Esrp2,Fgf1,Fgf10,Fgf16,Fgf17,Fgf18,Fgf2,Fgf20,Fgf22,Fgf23,Fgf3,Fgf4,Fgf5,Fgf6,Fgf7,Fgf8,Fgf9,Fgfbp1,Fgfbp3,Fgfr2,Frs2,Frs3,Gab1,Grb2,Gtf2f1,Gtf2f2,Hnrnpa1,Hnrnpf,Hnrnph1,Hnrnpm,Hras,Kras,Mapk1,Mapk3,Mknk1,Ncbp1,Ncbp2,Nras,Pik3ca,Pik3r1,Plcg1,Polr2a,Polr2b,Polr2c,Polr2d,Polr2e,Polr2f,Polr2g,Polr2h,Polr2i,Polr2j,Polr2k,Polr2l,Ppp2ca,Ppp2cb,Ppp2r1a,Ptbp1,Ptpn11,Rbfox2,Rps27a,Shc1,Sos1…
REACTOME_TRYPTOPHAN_CATABOLISM	7	0.482434	0.319097	0.820386	Aadat,Acmsd,Afmid,Haao,Ido1,Ido2,Kmo,Kyat1,Kyat3,Kynu,Slc36a4,Slc3a2,Slc7a5,Tdo2
REACTOME_ATF4_ACTIVATES_GENES_IN_RESPONSE_TO_ENDOPLASMIC_RETICULUM_STRESS	24	-0.472204	0.319514	1	Asns,Atf3,Atf4,Atf6,Ccl2,Cebpb,Cebpg,Dcp2,Ddit3,Dis3,Exosc1,Exosc2,Exosc3,Exosc4,Exosc5,Exosc6,Exosc7,Exosc8,Exosc9,Herpud1,Igfbp1,Khsrp,Nfya,Nfyb,Nfyc,Parn
REACTOME_N_GLYCAN_ANTENNAE_ELONGATION_IN_THE_MEDIAL_TRANS_GOLGI	21	0.472157	0.319714	0.820503	B4galt1,B4galt2,B4galt3,B4galt4,B4galt5,B4galt6,Cga,Chst10,Chst8,Fuca1,Fut8,Lhb,Lhb,Lhb,Man2a1,Man2a2,Mgat2,Mgat3,Mgat4a,Mgat4b,Mgat4c,Mgat5,St3gal4,St6gal1,St8sia2,St8sia3,St8sia6
REACTOME_P75NTR_NEGATIVELY_REGULATES_CELL_CYCLE_VIA_SC1	6	-0.4828	0.319822	1	Hdac1,Hdac2,Hdac3,Ngf,Ngfr,Prdm4
REACTOME_ESTROGEN_BIOSYNTHESIS	2	0.590654	0.320184	0.820503	Akr1b8,Cyp19a1,Hsd17b1,Hsd17b11,Hsd17b14,Hsd17b2
REACTOME_TRIGLYCERIDE_METABOLISM	24	-0.469873	0.32036	1	Abhd5,Agmo,Cav1,Dgat1,Dgat2,Fabp1,Fabp12,Fabp2,Fabp3,Fabp4,Fabp5,Fabp6,Fabp7,Fabp9,Gk,Gk2,Gk,Gpam,Gpat2,Gpd2,Lipe,Lpin1,Lpin2,Lpin3,Mgll,Mogat1,Mogat2,Plin1,Plin3,Pnpla5,Ppp1ca,Ppp1cb,Ppp1cc,Prkaca,Prkacb,Prkaca
REACTOME_ADP_SIGNALLING_THROUGH_P2Y_PURINOCEPTOR_12	15	-0.471166	0.320594	1	Gnai1,Gnai2,Gnai3,Gnat3,Gnb1,Gnb2,Gnb3,Gnb4,Gnb5,Gng10,Gng11,Gng12,Gng13,Gng2,Gng3,Gng4,Gng5,Gng7,Gng8,Gngt1,Gngt2,P2ry12
REACTOME_MAPK3_ERK1_ACTIVATION	9	-0.474977	0.320641	1	Cdk1,Il6,Il6ra,Il6st,Jak1,Jak2,Map2k1,Mapk3,Ptpn11,Tyk2
REACTOME_SIGNALING_BY_WNT_IN_CANCER	30	-0.467944	0.320807	1	Amer1,Apc,Axin1,Csnk1a1,Ctbp1,Ctbp2,Ctnnb1,Dkk1,Dkk2,Dkk4,Fzd4,Fzd5,Fzd6,Fzd8,Gsk3b,Kremen1,Kremen2,Lrp5,Lrp6,Porcn,Ppp2ca,Ppp2cb,Ppp2r1a,Ppp2r1b,Ppp2r5a,Ppp2r5b,Ppp2r5c,Ppp2r5d,Ppp2r5e,Rnf43,Tcf7l2,Tnks,Tnks2,Wnt3a
REACTOME_SIGNALING_BY_NTRKS	121	0.464941	0.321199	0.821769	Adcyap1,Adcyap1r1,Adora2a,Ap2a1,Ap2a2,Ap2b1,Ap2m1,Ap2s1,Arc,Ascl1,Atf1,Atf2,Bax,Bdnf,Braf,Cdk5,Cdk5r1,Cdk5r2,Chd4,Clta,Cltc,Creb1,Crk,Crkl,Dnal4,Dnm1,Dnm2,Dnm3,Dock3,Dusp3,Dusp4,Dusp6,Dusp7,Egr1,Egr2,Egr3,Egr4,Elk1,Ep300,F3,Fos,Fosb,Fosl1,Frs2,Frs3,Furin,Fyn,Gab1,Grb2,Grin2b,Hras,Id1,Id2,Id3,Id4,Irs1,Irs2,Junb,Jund,Kidins220,Kras,Lyl1,Map2k1,Map2k2,Map2k5,Mapk1,Mapk11,Mapk12,Mapk13,Mapk14,Mapk3,M…
REACTOME_PHASE_4_RESTING_MEMBRANE_POTENTIAL	10	-0.473937	0.321203	1	Kcnj12,Kcnj14,Kcnj2,Kcnj4,Kcnk1,Kcnk10,Kcnk12,Kcnk13,Kcnk15,Kcnk16,Kcnk18,Kcnk2,Kcnk3,Kcnk4,Kcnk5,Kcnk6,Kcnk7,Kcnk9
REACTOME_TICAM1_DEPENDENT_ACTIVATION_OF_IRF3_IRF7	12	-0.468433	0.322051	1	Ikbke,Irf3,Irf7,Rps27a,Tank,Tbk1,Ticam1,Tlr3,Traf3,Uba52,Ubb,Ubc
REACTOME_MECP2_REGULATES_NEURONAL_RECEPTORS_AND_CHANNELS	14	-0.466774	0.322689	1	Creb1,Fkbp5,Gprin1,Gria2,Grin2a,Grin2b,Hdac1,Hdac2,Mecp2,Met,Notch1,Oprk1,Oprm1,Ptpn1,Ptpn4,Sin3a,Slc2a3,Trpc3
REACTOME_CYTOSOLIC_IRON_SULFUR_CLUSTER_ASSEMBLY	13	0.468277	0.322714	0.823951	Abcb7,Brip1,Ciao1,Ciao2b,Ciao3,Ciapin1,Ercc2,Mms19,Ndor1,Nubp1,Nubp2,Pold1,Rtel1
REACTOME_NOTCH4_ACTIVATION_AND_TRANSMISSION_OF_SIGNAL_TO_THE_NUCLEUS	12	-0.464274	0.323691	1	Adam10,Aph1a,Aph1b,Aph1c,Dll4,Jag1,Ncstn,Notch4,Psen1,Psen2,Psenen,Ywhaz
REACTOME_BETA_OXIDATION_OF_PRISTANOYL_COA	7	0.473127	0.323747	0.823951	Acot8,Acox2,Acox3,Acoxl,Amacr,Crat,Crot,Hsd17b4,Scp2
REACTOME_FATTY_ACIDS	3	-0.50731	0.324178	1	Cyp2a5,Cyp2a4,Cyp2b19,Cyp2d22,Cyp2f2,Cyp2j9,Cyp4a31,Cyp4a31,Cyp4b1,Cyp4f14,Cyp4f15,Cyp4f40,Cyp4f14,Cyp4f14,Cyp4f15,Cyp4f39,Cyp4f18,Cyp4f14,Cyp4f15,Cyp4f16
REACTOME_GLUCAGON_LIKE_PEPTIDE_1_GLP1_REGULATES_INSULIN_SECRETION	34	-0.456604	0.324754	1	Adcy5,Adcy6,Adcy8,Akap5,Gcg,Glp1r,Gnas,Gnb1,Gnb2,Gnb3,Gnb4,Gnb5,Gng10,Gng11,Gng12,Gng13,Gng2,Gng3,Gng4,Gng5,Gng7,Gng8,Gngt1,Gngt2,Iqgap1,Itpr1,Itpr2,Itpr3,Kcnb1,Kcnc2,Kcng2,Kcns3,Prkaca,Prkacb,Prkaca,Prkar1a,Prkar1b,Prkar2a,Prkar2b,Rap1a,Rapgef3,Rapgef4
REACTOME_PI_3K_CASCADE_FGFR4	11	-0.461315	0.324778	1	Fgf1,Fgf16,Fgf17,Fgf18,Fgf15,Fgf2,Fgf20,Fgf23,Fgf4,Fgf6,Fgf8,Fgf9,Fgfr4,Frs2,Gab1,Grb2,Klb,Pik3ca,Pik3r1,Ptpn11
REACTOME_RHOH_GTPASE_CYCLE	34	0.454864	0.325388	0.823951	Arhgdia,Arhgdib,Arhgdig,Cav1,Csk,Dbn1,Dbt,Fam91a1,Jup,Lamtor1,Lck,Mtr,Nipsnap2,Nsfl1c,Osbpl11,Pak1,Pak2,Pak4,Pak5,Pak6,Rab7,Ralgapa1,Rhoh,Rock1,Rock2,Slc1a5,Slc4a7,Stom,Tfrc,Tmem59,Tuba1b,Uaca,Vamp3,Vangl1,Vcp,Wdr11,Zap70
REACTOME_DIGESTION_OF_DIETARY_CARBOHYDRATE	6	-0.469304	0.325799	1	Amy1,Amy2a5,Amy1,Amy1,Amy1,Amy1,Amy2a5,Chia1,Chit1,Lct,Mgam,Sis,Treh
REACTOME_SIGNALING_BY_FGFR	68	-0.45091	0.326441	1	Braf,Cbl,Esrp1,Esrp2,Fgf1,Fgf10,Fgf16,Fgf17,Fgf18,Fgf15,Fgf2,Fgf20,Fgf22,Fgf23,Fgf3,Fgf4,Fgf5,Fgf6,Fgf7,Fgf8,Fgf9,Fgfbp1,Fgfbp3,Fgfr1,Fgfr2,Fgfr3,Fgfr4,Fgfrl1,Flrt1,Flrt2,Flrt3,Frs2,Frs3,Gab1,Galnt3,Grb2,Gtf2f1,Gtf2f2,Hnrnpa1,Hnrnpf,Hnrnph1,Hnrnpm,Hras,Kl,Klb,Kras,Mapk1,Mapk3,Mknk1,Ncbp1,Ncbp2,Nras,Pik3ca,Pik3r1,Plcg1,Polr2a,Polr2b,Polr2c,Polr2d,Polr2e,Polr2f,Polr2g,Polr2h,Polr2i,Polr2j,Polr2k,Po…
REACTOME_HISTIDINE_CATABOLISM	4	0.474246	0.326868	0.823951	Amdhd1,Carnmt1,Carns1,Ftcd,Hal,Hdc,Hnmt,Uroc1
REACTOME_DEPOLYMERISATION_OF_THE_NUCLEAR_LAMINA	14	0.455864	0.327172	0.823951	Ccnb1,Cdk1,Cnep1r1,Ctdnep1,Emd,Lemd2,Lemd3,Lmna,Lmnb1,Lpin1,Lpin2,Lpin3,Prkca,Prkcb,Tmpo
REACTOME_PHOSPHATE_BOND_HYDROLYSIS_BY_NTPDASE_PROTEINS	7	-0.458805	0.327305	1	Entpd1,Entpd2,Entpd3,Entpd4,Entpd5,Entpd6,Entpd7,Entpd8
REACTOME_WNT5A_DEPENDENT_INTERNALIZATION_OF_FZD4	14	0.453057	0.327424	0.823951	Ap2a1,Ap2a2,Ap2b1,Ap2m1,Ap2s1,Arrb2,Clta,Cltb,Cltc,Dvl2,Fzd4,Prkca,Prkcb,Prkcg,Wnt5a
REACTOME_FOXO_MEDIATED_TRANSCRIPTION_OF_OXIDATIVE_STRESS_METABOLIC_AND_NEURONAL_GENES	23	0.448208	0.328203	0.823951	Abca6,Agrp,Atxn3,Cat,Fbxo32,Foxo1,Foxo3,Foxo4,Foxo6,G6pc,Gck,Hdac1,Hdac2,Igfbp1,Ins2,Npy,Nr3c1,Pck1,Plxna4,Pomc,Ppargc1a,Retn,Sin3a,Sirt3,Smad2,Smad3,Smad4,Sod2,Srebf1,Trim63
REACTOME_POST_CHAPERONIN_TUBULIN_FOLDING_PATHWAY	18	0.449088	0.328223	0.823951	Arl2,Tbca,Tbcb,Tbcc,Tbcd,Tbce,Tuba1a,Tuba1b,Tuba1c,Tuba3a,Tuba3a,Tuba3a,Tuba4a,Tuba8,Tubal3,Tubb1,Tubb2a,Tubb2b,Tubb3,Tubb4a,Tubb4b,Tubb6
REACTOME_MRNA_CAPPING	29	0.444985	0.329505	0.823951	Ccnh,Cdk7,Ercc2,Ercc3,Gtf2f1,Gtf2f2,Gtf2h1,Gtf2h2,Gtf2h3,Gtf2h4,Gtf2h5,Mnat1,Ncbp1,Ncbp2,Polr2a,Polr2b,Polr2c,Polr2d,Polr2e,Polr2f,Polr2g,Polr2h,Polr2i,Polr2j,Polr2k,Polr2l,Rngtt,Rnmt,Supt5
REACTOME_TRANSPORT_OF_SMALL_MOLECULES	500	0.441372	0.32952	0.823951	A2m,Abca1,Abca12,Abca2,Abca3,Abca4,Abca5,Abca6,Abca7,Abca8b,Abca9,Abcb1a,Abcb10,Abcb4,Abcb5,Abcb6,Abcb7,Abcb8,Abcb9,Abcc1,Abcc10,Abcc12,Abcc5,Abcc2,Abcc3,Abcc4,Abcc5,Abcc6,Abcc9,Abcd1,Abcd2,Abcd3,Abcf1,Abcg1,Abcg2,Abcg4,Abcg5,Abcg8,Aco1,Adcy1,Adcy2,Adcy3,Adcy4,Adcy5,Adcy6,Adcy7,Adcy8,Adcy9,Add1,Add2,Add3,Afg3l2,Ahcyl2,Akap1,Alb,Amn,Angptl3,Angptl4,Angptl8,Ank,Ano1,Ano10,Ano2,Ano3,Ano4,Ano5,Ano6,A…
REACTOME_RUNX1_REGULATES_TRANSCRIPTION_OF_GENES_INVOLVED_IN_DIFFERENTIATION_OF_MYELOID_CELLS	6	0.461743	0.329797	0.823951	Cbfb,Crebbp,Csf2,Lgals3,Prkcb,Runx1,Runx2
REACTOME_PINK1_PRKN_MEDIATED_MITOPHAGY	21	0.445383	0.329818	0.823951	Atg12,Atg5,Map1lc3a,Map1lc3b,Mfn1,Mfn2,Mterf3,Pink1,Prkn,Rps27a,Sqstm1,Tomm20,Tomm22,Tomm40,Tomm5,Tomm6,Tomm7,Tomm70a,Uba52,Ubb,Ubc,Vdac1
REACTOME_TRANSPORT_OF_BILE_SALTS_AND_ORGANIC_ACIDS_METAL_IONS_AND_AMINE_COMPOUNDS	44	-0.441602	0.329976	1	Bsg,Cp,Emb,Heph,Rhag,Rhbg,Rhcg,Rsc1a1,Runx1,Slc10a6,Slc11a1,Slc11a2,Slc13a1,Slc13a2,Slc13a3,Slc13a4,Slc13a5,Slc14a1,Slc14a2,Slc16a1,Slc16a3,Slc16a7,Slc16a8,Slc18a1,Slc18a2,Slc22a1,Slc22a12,Slc22a15,Slc22a16,Slc22a18,Slc22a2,Slc22a3,Slc22a4,Slc22a5,Slc22a6,Slc22a7,Slc22a8,Slc2a13,Slc30a1,Slc30a10,Slc30a2,Slc30a3,Slc30a5,Slc30a6,Slc30a7,Slc30a8,Slc31a1,Slc39a1,Slc39a10,Slc39a14,Slc39a2,Slc39a3,Slc3…
REACTOME_RECYCLING_OF_BILE_ACIDS_AND_SALTS	9	-0.448089	0.330111	1	Abcb11,Abcc3,Alb,Baat,Fabp6,Ncoa1,Ncoa2,Nr1h4,Rxra,Slc10a1,Slc10a2,Slc27a5,Slco1a1,Slco1a4,Slco1a5,Slco1a6,Slco1b2,Slco1b2,Stard5
REACTOME_DISEASES_OF_CARBOHYDRATE_METABOLISM	27	0.441684	0.330279	0.823951	Aldob,Arsb,Dcxr,Epm2a,G6pc,G6pc3,Gaa,Galns,Gbe1,Glb1,Gns,Gusb,Gyg,Gys1,Gys2,Hgsnat,Hyal1,Ids,Idua,Khk,Lct,Naglu,Nhlrc1,Ppp1r3c,Rpia,Rps27a,Sgsh,Sis,Taldo1,Uba52,Ubb,Ubc
REACTOME_RUNX2_REGULATES_BONE_DEVELOPMENT	23	-0.44213	0.330461	1	Abl1,Ar,Bglap,Bglap2,Bglap3,Cbfb,Col1a1,Gli2,Gli3,Hdac3,Hdac4,Hdac6,Hes1,Hey1,Hey2,Ihh,Maf,Mapk1,Mapk3,Rb1,Rbm14,Runx2,Satb2,Smad1,Smad4,Smad6,Sp7,Src,Ucma,Wwtr1,Yap1,Yes1,Zfp521
REACTOME_AUF1_HNRNP_D0_BINDS_AND_DESTABILIZES_MRNA	53	0.438627	0.330922	0.823951	Eif4g1,Hnrnpd,Hspa1a,Hspa8,Hspb1,Pabpc1,Psma1,Psma2,Psma3,Psma4,Psma5,Psma6,Psma7,Psma8,Psmb1,Psmb10,Psmb11,Psmb2,Psmb3,Psmb4,Psmb5,Psmb6,Psmb7,Psmb8,Psmb9,Psmc1,Psmc2,Psmc3,Psmc4,Psmc5,Psmc6,Psmd1,Psmd10,Psmd11,Psmd12,Psmd13,Psmd14,Psmd2,Psmd3,Psmd4,Psmd5,Psmd6,Psmd7,Psmd8,Psmd9,Psme1,Psme2,Psme3,Psme4,Psmf1,Rps27a,Sem1,Uba52,Ubb,Ubc
REACTOME_REGULATED_PROTEOLYSIS_OF_P75NTR	12	-0.443822	0.330937	1	Adam17,Aph1a,Aph1b,Aph1c,Ncstn,Nfkb1,Ngfr,Psen1,Psen2,Psenen,Rela,Traf6
REACTOME_KSRP_KHSRP_BINDS_AND_DESTABILIZES_MRNA	16	0.441298	0.331489	0.823951	Akt1,Dcp2,Dis3,Exosc1,Exosc2,Exosc3,Exosc4,Exosc5,Exosc6,Exosc7,Exosc8,Exosc9,Khsrp,Mapk11,Mapk14,Parn,Ywhaz
REACTOME_TLR3_MEDIATED_TICAM1_DEPENDENT_PROGRAMMED_CELL_DEATH	6	0.45082	0.331505	0.823951	Casp8,Fadd,Ripk1,Ripk3,Ticam1,Tlr3
REACTOME_SENSORY_PERCEPTION	116	0.433999	0.332349	0.823951	Abca4,Actb,Actg1,Agrn,Akr1b8,Akr1c20,Akr1cl,Akr1c20,Akr1c6,Apoa1,Apoa2,Apoa4,Apob,Apoc2,Apoc3,Apoe,Apom,Atp2b1,Atp2b2,Awat2,Bco1,Bco2,Bsn,Cabp1,Cabp2,Cacna1d,Cacna2d2,Cacnb2,Calm1,Camkmt,Capza1,Capza2,Capzb,Cask,Cdh23,Chrna10,Chrna9,Cib2,Clic5,Clps,Cnga1,Cngb1,Ctbp2,Cyp4v3,Dhrs3,Dhrs9,Dnajc5,Epb41l1,Epb41l3,Eps8,Eps8l2,Espn,Espnl,Ezr,Fnta,Fntb,Fscn2,Gnal,Gnat1,Gnb1,Gnb5,Gng13,Gngt1,Gpc1,Gpc2,Gpc3…
REACTOME_RAB_GERANYLGERANYLATION	60	0.432496	0.333158	0.823951	Chm,Chml,Ptp4a2,Rab10,Rab11a,Rab11b,Rab12,Rab13,Rab14,Rab15,Rab17,Rab18,Rab19,Rab1a,Rab1b,Rab20,Rab21,Rab22a,Rab23,Rab24,Rab25,Rab26,Rab27a,Rab27b,Rab29,Rab2a,Rab2b,Rab30,Rab31,Rab32,Rab33a,Rab33b,Rab34,Rab35,Rab36,Rab37,Rab38,Rab39,Rab39b,Rab3a,Rab3b,Rab3c,Rab3d,Rab40b,Rab40b,Rab40c,Rab6a,Rab42,Rab43,Rab44,Rab4a,Rab4b,Rab5a,Rab5b,Rab5c,Rab6a,Rab6b,Rab7,Rab7b,Rab8a,Rab8b,Rab9,Rab9b,Rabggta,Rabggtb
REACTOME_P38MAPK_EVENTS	13	-0.436155	0.333625	1	Hras,Kras,Mapk11,Mapk12,Mapk13,Mapk14,Mapkapk2,Mapkapk3,Nras,Rala,Ralb,Ralgds,Src
REACTOME_SIGNAL_AMPLIFICATION	25	-0.432092	0.333815	1	Aamp,Gna11,Gna13,Gna14,Gna15,Gnai1,Gnai2,Gnai3,Gnaq,Gnat3,Gnb1,Gnb2,Gnb3,Gnb4,Gnb5,Gng10,Gng11,Gng12,Gng13,Gng2,Gng3,Gng4,Gng5,Gng7,Gng8,Gngt1,Gngt2,Mapk14,P2ry1,P2ry12,Pla2g4a,Src,Tbxa2r
REACTOME_SIGNALING_BY_CYTOSOLIC_FGFR1_FUSION_MUTANTS	17	0.434948	0.33382	0.823951	Bcr,Cep43,Cntrl,Cpsf6,Cux1,Fgfr1op2,Gab2,Grb2,Lrrfip1,Myo18a,Pik3ca,Pik3r1,Stat1,Stat3,Stat5a,Stat5b,Trim24,Zmym2
REACTOME_STAT5_ACTIVATION	6	-0.440912	0.334348	1	Flt3,Flt3l,Gab2,Grb2,Ptpn11,Stat5a,Stat5b
REACTOME_VEGFR2_MEDIATED_CELL_PROLIFERATION	19	-0.431215	0.334486	1	Ahcyl1,Calm1,Hras,Itpr1,Itpr2,Itpr3,Kdr,Kras,Nras,Pdpk1,Plcg1,Prkca,Prkcb,Prkcd,Prkcz,Rasa1,Sphk1,Src,Vegfa
REACTOME_TYSND1_CLEAVES_PEROXISOMAL_PROTEINS	7	0.440852	0.334591	0.823951	Acaa1a,Acox1,Agps,Hsd17b4,Phyh,Scp2,Tysnd1
REACTOME_ERYTHROPOIETIN_ACTIVATES_PHOSPHOLIPASE_C_GAMMA_PLCG	5	0.44232	0.334989	0.823951	Epo,Epor,Irs2,Jak2,Lyn,Plcg1,Plcg2
REACTOME_REGULATION_OF_TP53_ACTIVITY_THROUGH_ASSOCIATION_WITH_CO_FACTORS	11	-0.432903	0.33508	1	Akt1,Akt2,Akt3,Banp,Phf20,Pou4f1,Pou4f2,Ppp1r13b,Ppp1r13l,Trp53,Trp53bp2,Trp63,Trp73,Zfp385a
REACTOME_ESTROGEN_STIMULATED_SIGNALING_THROUGH_PRKCZ	6	0.445738	0.335359	0.823951	Hras,Kras,Mapk1,Nras,Pdpk1,Prkcz
REACTOME_SHC_MEDIATED_CASCADE_FGFR3	10	-0.432596	0.335602	1	Fgf1,Fgf16,Fgf17,Fgf18,Fgf2,Fgf20,Fgf23,Fgf4,Fgf5,Fgf8,Fgf9,Fgfr3,Grb2,Hras,Kras,Nras,Shc1,Sos1
REACTOME_BETA_OXIDATION_OF_OCTANOYL_COA_TO_HEXANOYL_COA	5	0.444731	0.335762	0.823951	Acadm,Echs1,Hadh,Hadha,Hadhb
REACTOME_FCGR_ACTIVATION	7	-0.434226	0.335915	1	Cd247,Cd3g,Fcgr1,Fcgr3,Fcgr4,Fgr,Fyn,Hck,Ighg1,Ighg2c,Ighg1,Ighg2c,Ighg1,Ighg2c,Ighv1-62-3,Ighv1-62-3,Ighv1-62-3,Ighv8-11,Ighv8-12,Ighv8-13,Ighv8-2,Ighv8-4,Ighv8-5,Ighv8-6,Ighv8-8,Ighv8-9,Ighv8-11,Ighv8-12,Ighv8-4,Ighv8-5,Ighv8-6,Ighv8-8,Ighv8-9,Ighv5-12,Ighv5-15,Ighv5-9,Ighv5-12,Ighv5-9,Ighv5-17,Ighv5-12,Ighv5-9,Ighv5-12,Ighv5-15,Ighv5-9,Ighv12-3,Ighv3-1,Ighv3-3,Ighv3-4,Ighv3-5,Ighv3-6,Ighv3-8,I…
REACTOME_REGULATION_OF_MRNA_STABILITY_BY_PROTEINS_THAT_BIND_AU_RICH_ELEMENTS	83	0.422137	0.336747	0.823951	Akt1,Anp32a,Dcp1a,Dcp2,Dis3,Eif4g1,Elavl1,Exosc1,Exosc2,Exosc3,Exosc4,Exosc5,Exosc6,Exosc7,Exosc8,Exosc9,Hnrnpd,Hspa1a,Hspa8,Hspb1,Khsrp,Mapk11,Mapk14,Mapkapk2,Nup214,Pabpc1,Parn,Prkca,Prkcd,Psma1,Psma2,Psma3,Psma4,Psma5,Psma6,Psma7,Psma8,Psmb1,Psmb10,Psmb11,Psmb2,Psmb3,Psmb4,Psmb5,Psmb6,Psmb7,Psmb8,Psmb9,Psmc1,Psmc2,Psmc3,Psmc4,Psmc5,Psmc6,Psmd1,Psmd10,Psmd11,Psmd12,Psmd13,Psmd14,Psmd2,Psmd3,Psm…
REACTOME_TAK1_ACTIVATES_NFKB_BY_PHOSPHORYLATION_AND_ACTIVATION_OF_IKKS_COMPLEX	27	-0.423401	0.33708	1	Ager,App,Chuk,Hmgb1,Ikbkb,Ikbkg,Irak1,Irak2,Map3k7,Nfkb1,Nfkb2,Nfkbia,Nfkbib,Nkiras1,Nkiras2,Nod1,Nod2,Rela,Ripk2,Rps27a,S100b,Saa1,Saa2,Tab1,Tab2,Tab3,Traf6,Uba52,Ubb,Ubc,Ube2n,Ube2v1
REACTOME_LINOLEIC_ACID_LA_METABOLISM	7	0.429844	0.337566	0.823951	Abcd1,Acsl1,Elovl1,Elovl2,Elovl3,Elovl5,Fads1,Fads2
REACTOME_TICAM1_RIP1_MEDIATED_IKK_COMPLEX_RECRUITMENT	18	0.423306	0.337836	0.823951	Birc2,Birc3,Chuk,Ikbkb,Ikbkg,Ripk1,Ripk3,Rps27a,Ticam1,Tlr3,Traf6,Uba52,Ubb,Ubc,Ube2d1,Ube2d2a,Ube2d3,Ube2n,Ube2v1
REACTOME_BETA_CATENIN_PHOSPHORYLATION_CASCADE	15	0.424136	0.3381	0.823951	Amer1,Apc,Axin1,Csnk1a1,Ctnnb1,Peg12,Frat2,Gsk3b,Ppp2ca,Ppp2cb,Ppp2r1a,Ppp2r1b,Ppp2r5a,Ppp2r5b,Ppp2r5c,Ppp2r5d,Ppp2r5e
REACTOME_SIGNALING_BY_CTNNB1_PHOSPHO_SITE_MUTANTS	15	0.424136	0.3381	0.823951	Amer1,Apc,Axin1,Csnk1a1,Ctnnb1,Gsk3b,Ppp2ca,Ppp2cb,Ppp2r1a,Ppp2r1b,Ppp2r5a,Ppp2r5b,Ppp2r5c,Ppp2r5d,Ppp2r5e
REACTOME_CLEC7A_INFLAMMASOME_PATHWAY	6	-0.430078	0.33845	1	Casp8,Il1b,Malt1,Nfkb1,Pycard,Rela
REACTOME_POLB_DEPENDENT_LONG_PATCH_BASE_EXCISION_REPAIR	6	0.436508	0.338729	0.823951	Adprs,Apex1,Fen1,Lig1,Parg,Parp1,Parp2,Polb
REACTOME_ACYL_CHAIN_REMODELLING_OF_PG	10	-0.423711	0.338938	1	Crls1,Lpcat1,Lpcat4,Lpgat1,Pla2g10,Pla2g12a,Pla2g1b,Pla2g2a,Pla2g2d,Pla2g2e,Pla2g2f,Pla2g3,Pla2g4a,Pla2g4b,Pla2g4d,Pla2g4f,Pla2g5,Pla2r1
REACTOME_SULFUR_AMINO_ACID_METABOLISM	24	0.418306	0.338983	0.823951	Adi1,Ado,Ahcy,Apip,Bhmt,Bhmt2,Cbs,Cbs,Cdo1,Csad,Cth,Enoph1,Ethe1,Gadl1,Got1,Got2,Mat1a,Mpst,Mri1,Mtap,Mtr,Mtrr,Slc25a10,Sqor,Suox,Tst,Tstd1,Txn2
REACTOME_RHOG_GTPASE_CYCLE	71	0.415616	0.339169	0.823951	Ankle2,Arfgap3,Arhgap1,Arhgap21,Arhgap32,Arhgap35,Arhgap39,Arhgap5,Arhgdia,Arhgdib,Arhgdig,Arhgef16,Arhgef26,Arhgef5,Cav1,Cdc42,Cdc42ep1,Cyfip1,Depdc1b,Diaph3,Dock1,Dock2,Dock3,Dock4,Dock5,Dsg2,Elmo2,Emd,Epha2,Erbin,Esyt1,Garre1,Hspe1,Iqgap2,Itgb1,Itsn1,Kalrn,Ktn1,Lamtor1,Lbr,Lemd3,Letm1,Lman1,Map3k11,Mcam,Mcf2,Mcf2l,Mpp7,Ndufa5,Ndufs3,Ophn1,Pak2,Pak4,Pgrmc2,Pik3r1,Pld1,Plekhg3,Prex1,Rab7,Rhog,Sh…
REACTOME_HDL_CLEARANCE	2	0.47999	0.33931	0.823951	Amn,Apoa1,Cubn,Hdlbp,Scarb1
REACTOME_SARS_COV_1_INFECTION	48	0.41416	0.339909	0.823951	Ace2,Becn1,Canx,Chmp2a,Chmp2b,Chmp3,Chmp4b,Chmp4c,Chmp6,Chmp7,Ctsl,Ddx5,Galnt1,Ganab,Gsk3a,Gsk3b,Map1lc3b,Mgat1,Mogs,Parp10,Parp14,Parp16,Parp4,Parp6,Parp8,Parp9,Pik3c3,Pik3r4,Prkcsh,Rb1,Rps27a,St3gal1,St3gal2,St3gal3,St3gal4,St6gal1,St6galnac2,St6galnac3,St6galnac4,Sumo1,Tmprss2,Uba52,Ubb,Ubc,Ube2i,Uvrag,Vcp,Vhl,Zcrb1
REACTOME_SODIUM_COUPLED_PHOSPHATE_COTRANSPORTERS	2	0.541233	0.340589	0.823951	Slc20a1,Slc20a2,Slc34a1,Slc34a2,Slc34a3
REACTOME_ACETYLCHOLINE_REGULATES_INSULIN_SECRETION	8	0.424823	0.340815	0.823951	Chrm3,Gna11,Gna14,Gna15,Gnaq,Marcks,Plcb1,Plcb2,Plcb3,Prkca
REACTOME_IONOTROPIC_ACTIVITY_OF_KAINATE_RECEPTORS	7	0.422111	0.340873	0.823951	Calm1,Dlg1,Dlg3,Dlg4,Grik1,Grik2,Grik3,Grik4,Grik5,Ncald
REACTOME_TCR_SIGNALING	93	0.407771	0.342004	0.825418	Bcl10,Btrc,Card11,Cd101,Cd247,Cd3d,Cd3e,Cd3g,Cd4,Cdc34,Chuk,Csk,Cul1,Enah,Evl,Fbxw11,Fyb,Grap2,H2-Aa,H2-Aa,H2-Ab1,H2-Ea,H2-Eb1,H2-Eb1,Ikbkb,Ikbkg,Inpp5d,Itk,Lat,Lck,Lcp2,Malt1,Map3k7,Nck1,Nfkb1,Nfkbia,Pag1,Pak1,Pak2,Pak3,Pdpk1,Pik3ca,Pik3cb,Pik3r1,Pik3r2,Plcg1,Plcg2,Prkcq,Psma1,Psma2,Psma3,Psma4,Psma5,Psma6,Psma7,Psma8,Psmb1,Psmb10,Psmb11,Psmb2,Psmb3,Psmb4,Psmb5,Psmb6,Psmb7,Psmb8,Psmb9,Psmc1,Psmc…
REACTOME_BINDING_OF_TCF_LEF_CTNNB1_TO_TARGET_GENE_PROMOTERS	7	-0.417437	0.342101	1	Axin2,Ctnnb1,Lef1,Myc,Runx3,Tcf7,Tcf7l1,Tcf7l2
REACTOME_PROSTACYCLIN_SIGNALLING_THROUGH_PROSTACYCLIN_RECEPTOR	13	-0.410973	0.342377	1	Gnas,Gnb1,Gnb2,Gnb3,Gnb4,Gnb5,Gng10,Gng11,Gng12,Gng13,Gng2,Gng3,Gng4,Gng5,Gng7,Gng8,Gngt1,Gngt2,Ptgir
REACTOME_BINDING_AND_UPTAKE_OF_LIGANDS_BY_SCAVENGER_RECEPTORS	24	-0.407503	0.342768	1	Alb,Ambp,Apoa1,Apob,Apoe,Apol10b,Apol11a,Apol7a,Apol7b,Apol7c,Apol7e,Apol8,Apol9a,Calr,Cd163,Cd36,Col1a1,Col1a2,Col3a1,Col4a1,Col4a2,Colec11,Colec12,Fth1,Ftl1,Hba-a1,Hba-a1,Hba-a2,Hbb-bt,Hp,Hp,Hpx,Hsp90aa1,Hsp90b1,Hsph1,Hyou1,Igha,Igha,Ighv1-62-3,Ighv1-62-3,Ighv1-62-3,Ighv8-11,Ighv8-12,Ighv8-13,Ighv8-2,Ighv8-4,Ighv8-5,Ighv8-6,Ighv8-8,Ighv8-9,Ighv8-11,Ighv8-12,Ighv8-4,Ighv8-5,Ighv8-6,Ighv8-8,Ighv8…
REACTOME_DISSOLUTION_OF_FIBRIN_CLOT	8	-0.414039	0.342885	1	Anxa2,Hrg,Plat,Plau,Plaur,Plg,S100a10,Serpinb2,Serpinb6a,Serpinb8,Serpine1,Serpine2,Serpinf2
REACTOME_PTK6_REGULATES_PROTEINS_INVOLVED_IN_RNA_PROCESSING	3	0.460267	0.343419	0.827385	Khdrbs1,Khdrbs2,Khdrbs3,Ptk6,Sfpq
REACTOME_BUTYROPHILIN_BTN_FAMILY_INTERACTIONS	3	-0.445261	0.343614	1	Btn1a1,Btn2a2,Btn2a2,Btnl10,Btnl10,Btnl2,Btnl9,Cd209b,Ppl,Xdh
REACTOME_PLASMA_LIPOPROTEIN_CLEARANCE	24	0.40455	0.343869	0.827385	Amn,Ap2a1,Ap2a2,Ap2b1,Ap2m1,Ap2s1,Apoa1,Apob,Apobr,Apoc1,Apoc4,Apoe,Ces3a,Ces3b,Clta,Cltc,Cubn,Hdlbp,Ldlr,Ldlrap1,Lipa,Lipc,Lsr,Mylip,Nceh1,Npc1,Npc2,Nr1h2,Nr1h3,Pcsk9,Scarb1,Soat1,Soat2,Vldlr
REACTOME_FOXO_MEDIATED_TRANSCRIPTION_OF_CELL_DEATH_GENES	15	-0.406521	0.343987	1	Bbc3,Bcl2l11,Bcl6,Cited2,Crebbp,Ddit3,Ep300,Fasl,Foxo1,Foxo3,Foxo4,Nfya,Nfyb,Nfyc,Pink1,Stk11
REACTOME_REGULATION_OF_SIGNALING_BY_NODAL	7	-0.411809	0.34402	1	Acvr1b,Acvr1c,Acvr2a,Acvr2b,Cer1,Cfc1,Dand5,Lefty1,Lefty2,Nodal,Tdgf1
REACTOME_CHONDROITIN_SULFATE_BIOSYNTHESIS	15	-0.402192	0.345306	1	Bcan,Bgn,Chpf,Chpf2,Chst11,Chst12,Chst13,Chst15,Chst3,Chst7,Chst9,Chsy1,Chsy3,Csgalnact1,Csgalnact2,Cspg4,Cspg5,Dcn,Ncan,Vcan
REACTOME_NRIF_SIGNALS_CELL_DEATH_FROM_THE_NUCLEUS	17	-0.400219	0.345956	1	Aph1a,Aph1b,Aph1c,Itgb3bp,Mapk8,Ncstn,Ngf,Ngfr,Psen1,Psen2,Psenen,Rps27a,Sqstm1,Traf6,Uba52,Ubb,Ubc
REACTOME_THE_RETINOID_CYCLE_IN_CONES_DAYLIGHT_VISION	2	-0.46743	0.346223	1	Awat2,Dhrs3,Opn1mw,Opn1mw,Opn1sw,Rbp3,Rlbp1
REACTOME_INTERLEUKIN_9_SIGNALING	6	-0.413208	0.346671	1	Il2rg,Il9,Il9r,Jak1,Jak3,Stat1,Stat3,Stat5a,Stat5b
REACTOME_SHC_RELATED_EVENTS_TRIGGERED_BY_IGF1R	9	0.400754	0.347084	0.833847	Grb2,Hras,Igf1,Igf1r,Igf2,Kras,Nras,Shc1,Sos1
REACTOME_ALPHA_OXIDATION_OF_PHYTANATE	5	-0.415466	0.347455	1	Aldh3a2,Hacl1,Pecr,Phyh,Slc25a17,Slc27a2
REACTOME_GAP_JUNCTION_ASSEMBLY	20	-0.394256	0.347833	1	Gja1,Gja10,Gja3,Gja4,Gja5,Gja8,Gjb1,Gjb2,Gjb3,Gjb4,Gjb5,Gjb6,Gjc1,Gjc2,Gjd2,Gjd3,Gjd4,Tuba1a,Tuba1b,Tuba1c,Tuba3a,Tuba3a,Tuba3a,Tuba4a,Tuba8,Tubal3,Tubb1,Tubb2a,Tubb2b,Tubb3,Tubb4a,Tubb4b,Tubb6,Tubb4b,Tubb4b
REACTOME_PI_3K_CASCADE_FGFR3	10	-0.397245	0.347929	1	Fgf1,Fgf16,Fgf17,Fgf18,Fgf2,Fgf20,Fgf23,Fgf4,Fgf5,Fgf8,Fgf9,Fgfr3,Frs2,Gab1,Grb2,Pik3ca,Pik3r1,Ptpn11
REACTOME_KINESINS	50	0.39172	0.348058	0.834016	Cenpe,Kif11,Kif12,Kif13b,Kif15,Kif16b,Kif18a,Kif18b,Kif19a,Kif1a,Kif1b,Kif1c,Kif20a,Kif20b,Kif21a,Kif21b,Kif22,Kif23,Kif26a,Kif26b,Kif27,Kif2a,Kif2b,Kif2c,Kif3a,Kif3b,Kif3c,Kif4,Kif4,Kif5a,Kif5b,Kif6,Kif9,Kifap3,Kifc1,Kifc5b,Kifc2,Klc1,Klc2,Klc3,Klc4,Racgap1,Tuba1a,Tuba1b,Tuba1c,Tuba3a,Tuba3a,Tuba3a,Tuba4a,Tuba8,Tubal3,Tubb1,Tubb2a,Tubb2b,Tubb3,Tubb4a,Tubb4b,Tubb6,Tubb4b,Tubb4b
REACTOME_PI_3K_CASCADE_FGFR2	10	-0.396424	0.348227	1	Fgf1,Fgf10,Fgf16,Fgf17,Fgf18,Fgf2,Fgf20,Fgf22,Fgf23,Fgf3,Fgf4,Fgf5,Fgf6,Fgf7,Fgf8,Fgf9,Fgfr2,Frs2,Gab1,Grb2,Pik3ca,Pik3r1,Ptpn11
REACTOME_COHESIN_LOADING_ONTO_CHROMATIN	10	0.401288	0.348232	0.834016	Mau2,Nipbl,Pds5a,Pds5b,Rad21,Smc1a,Smc3,Stag1,Stag2,Wapl
REACTOME_VITAMIN_B2_RIBOFLAVIN_METABOLISM	7	-0.398855	0.348535	1	Acp5,Enpp1,Flad1,Rfk,Slc52a2,Slc52a2,Slc52a3
REACTOME_LGI_ADAM_INTERACTIONS	10	-0.395009	0.348753	1	Adam11,Adam22,Adam23,Cacng2,Cacng3,Cacng4,Cacng8,Dlg4,Lgi1,Lgi2,Lgi3,Lgi4,Stx1a,Stx1b
REACTOME_SIGNALING_BY_MRAS_COMPLEX_MUTANTS	8	0.399916	0.349166	0.834016	Araf,Braf,Mras,Ppp1cb,Ppp1cc,Raf1,Shoc2,Ywhab
REACTOME_NOTCH1_INTRACELLULAR_DOMAIN_REGULATES_TRANSCRIPTION	45	0.388243	0.34941	0.834016	Ccnc,Cdk8,Crebbp,Cul1,Ep300,Fbxw7,Hdac1,Hdac10,Hdac11,Hdac2,Hdac3,Hdac4,Hdac5,Hdac6,Hdac7,Hdac8,Hdac9,Hes1,Hes5,Hey1,Hey2,Heyl,Hif1a,Kat2a,Kat2b,Maml1,Maml2,Maml3,Mamld1,Myc,Nbea,Ncor1,Ncor2,Notch1,Rbpj,Rbx1,Rps27a,Skp1,Snw1,Tbl1x,Tbl1xr1,Tle1,Tle2,Tle3,Tle4,Uba52,Ubb,Ubc
REACTOME_NONSENSE_MEDIATED_DECAY_NMD	111	0.386662	0.3498	0.834016	Casc3,Dcp1a,Eif4a3,Eif4g1,Etf1,Fau,Gspt1,Gspt2,Magoh,Magohb,Ncbp1,Ncbp2,Pabpc1,Pnrc2,Ppp2ca,Ppp2r1a,Ppp2r2a,Rbm8a,Rnps1,Rpl10,Rpl10a,Rpl10l,Rpl11,Rpl12,Rpl13,Rpl13a,Rpl14,Rpl15,Rpl17,Rpl18,Rpl18a,Rpl19,Rpl21,Rpl22,Rpl22l1,Rpl23,Rpl23a,Rpl24,Rpl26,Rpl26,Rpl27,Rpl27a,Rpl28,Rpl29,Rpl3,Rpl30,Rpl31,Rpl32,Rpl34,Rpl35,Rpl35a,Rpl36,Rpl36a,Rpl36al,Rpl37,Rpl37a,Rpl38,Rpl39,Rpl39l,Rpl3l,Rpl4,Rpl5,Rpl6,Rpl7,…
REACTOME_SIGNALING_BY_FGFR1	36	-0.386153	0.35036	1	Braf,Cbl,Fgf1,Fgf10,Fgf17,Fgf18,Fgf2,Fgf20,Fgf22,Fgf23,Fgf3,Fgf4,Fgf5,Fgf6,Fgf8,Fgf9,Fgfr1,Fgfrl1,Flrt1,Flrt2,Flrt3,Frs2,Frs3,Gab1,Grb2,Hras,Kl,Kras,Mapk1,Mapk3,Mknk1,Nras,Pik3ca,Pik3r1,Plcg1,Ppp2ca,Ppp2cb,Ppp2r1a,Ptpn11,Rps27a,Shc1,Sos1,Spred1,Spred2,Spry2,Src,Uba52,Ubb,Ubc
REACTOME_NA_CL_DEPENDENT_NEUROTRANSMITTER_TRANSPORTERS	5	0.401649	0.350671	0.83483	Slc18a1,Slc18a2,Slc22a1,Slc22a2,Slc6a1,Slc6a11,Slc6a12,Slc6a13,Slc6a14,Slc6a15,Slc6a18,Slc6a19,Slc6a2,Slc6a20a,Slc6a3,Slc6a5,Slc6a6,Slc6a7,Slc6a9
REACTOME_TRANSCRIPTIONAL_REGULATION_BY_THE_AP_2_TFAP2_FAMILY_OF_TRANSCRIPTION_FACTORS	26	-0.385002	0.350947	1	Apoe,Atad2,Cdkn1a,Cga,Lhb,Lhb,Lhb,Cited1,Cited2,Cited4,Crebbp,Dek,Egfr,Ep300,Erbb2,Esr1,Hspd1,Kctd1,Kctd15,Kdm5b,Kit,Mybl2,Myc,Nop2,Npm1,Pitx2,Sumo1,Tfap2a,Tfap2b,Tfap2c,Tfap2d,Tfap2e,Tgfa,Ube2i,Vegfa,Wwox,Yeats4,Yy1
REACTOME_NR1H2_NR1H3_REGULATE_GENE_EXPRESSION_LINKED_TO_TRIGLYCERIDE_LIPOLYSIS_IN_ADIPOSE	4	-0.419845	0.351211	1	Nr1h2,Nr1h3,Plin1,Rxra,Rxrb
REACTOME_TRAFFICKING_OF_GLUR2_CONTAINING_AMPA_RECEPTORS	14	0.385293	0.351678	0.835963	Ap2a1,Ap2a2,Ap2b1,Ap2m1,Ap2s1,Gria1,Gria2,Gria3,Gria4,Grip1,Grip2,Nsf,Pick1,Prkca,Prkcb,Prkcg,Tspan7
REACTOME_INACTIVATION_OF_CDC42_AND_RAC1	8	-0.388002	0.35195	1	Arhgap39,Cdc42,Rac1,Robo1,Slit2,Srgap1,Srgap2,Srgap3
REACTOME_NOTCH3_INTRACELLULAR_DOMAIN_REGULATES_TRANSCRIPTION	21	-0.38215	0.352357	1	Crebbp,Dlgap5,Ep300,Fabp7,Hes1,Hes5,Hey1,Hey2,Heyl,Ikzf1,Kat2a,Kat2b,Maml1,Maml2,Maml3,Mamld1,Notch1,Notch3,Pbx1,Plxnd1,Ptcra,Rbpj,Snw1,Stat1,Wwc1
REACTOME_RHOD_GTPASE_CYCLE	49	-0.37946	0.352602	1	Actn1,Add3,Akap12,Ankfy1,Arhgap1,Arhgap12,Arhgap17,Arhgap21,Arhgap26,Arhgap32,Arhgap35,Arhgap39,Arhgap5,Capzb,Cav1,Cpne8,Dbn1,Depdc1b,Diaph1,Diaph2,Diaph3,Efhd2,Emd,Esyt1,Filip1,Golga2,Hint2,Lbr,Lemd3,Lman1,Lmnb1,Mcam,Mospd2,Pak5,Pak6,Pgrmc2,Pik3r1,Pik3r2,Rab7,Racgap1,Rhod,Slc4a7,Stbd1,Steap3,Tmpo,Tor1aip1,Vamp3,Vangl1,Vapb,Vrk2,Whamm
REACTOME_SIGNALING_BY_KIT_IN_DISEASE	20	-0.380104	0.353093	1	Fyn,Grb2,Hras,Jak2,Kit,Kras,Lck,Lyn,Nras,Pik3ca,Pik3r1,Pik3r2,Pik3r3,Sos1,Src,Stat1,Stat3,Stat5a,Stat5b,Yes1
REACTOME_STRIATED_MUSCLE_CONTRACTION	15	0.380317	0.353481	0.836965	Acta1,Actc1,Actn2,Actn3,Des,Dmd,Mybpc1,Mybpc2,Mybpc3,Myh3,Myh6,Myh8,Myl1,Myl2,Myl3,Myl4,Neb,Tcap,Tmod1,Tmod2,Tmod3,Tmod4,Tnnc1,Tnnc2,Tnni1,Tnni2,Tnni3,Tnnt1,Tnnt2,Tnnt3,Tpm1,Tpm2,Tpm3,Tpm4,Ttn,Vim
REACTOME_ACTIVATION_OF_THE_AP_1_FAMILY_OF_TRANSCRIPTION_FACTORS	10	0.380854	0.353898	0.836965	Atf2,Fos,Jun,Mapk1,Mapk10,Mapk11,Mapk14,Mapk3,Mapk8,Mapk9
REACTOME_CLASS_C_3_METABOTROPIC_GLUTAMATE_PHEROMONE_RECEPTORS	6	-0.384237	0.354588	1	Casr,Gabbr1,Gabbr2,Gprc6a,Grm1,Grm2,Grm3,Grm4,Grm5,Grm6,Grm7,Grm8,Tas1r1,Tas1r2,Tas1r3,Tas2r119,Tas2r114,Tas2r121,Tas2r125,Tas2r140,Tas2r118,Tas2r120,Tas2r120,Tas2r137,Tas2r120,Tas2r120,Tas2r136,Tas2r138,Tas2r139,Tas2r108,Tas2r144,Tas2r126,Tas2r131,Tas2r120,Tas2r120,Tas2r120,Tas2r135,Tas2r130
REACTOME_HEME_SIGNALING	41	0.37417	0.354636	0.836965	Apoa1,Apob,Arntl,Atf2,Bach1,Carm1,Chd9,Clec1b,Clock,Creb1,Crebbp,Crtc1,Crtc2,Crtc3,Ep300,Hba-a1,Hba-a1,Hba-a2,Hbb-bt,Hdac3,Helz2,Hmox1,Ly96,Mafk,Med1,Mef2c,Mef2d,Ncoa1,Ncoa2,Ncoa6,Ncor1,Nfe2l2,Npas2,Nr1d1,Nrip1,Ppara,Ppargc1a,Rai1,Rora,Rxra,Sirt1,Slc46a1,Smarcd3,Tbl1x,Tbl1xr1,Tgs1,Tlr4,Usp46,Xpo1
REACTOME_THE_NLRP3_INFLAMMASOME	13	-0.377159	0.354686	1	App,Casp1,Hmox1,Hsp90ab1,Mefv,Nfkb1,Nfkb2,Nlrp3,P2rx7,Panx1,Pstpip1,Pycard,Rela,Sugt1,Txn1,Txnip
REACTOME_PYRIMIDINE_SALVAGE	10	-0.379297	0.354757	1	Cda,Dck,Pudp,Tk1,Tk2,Tymp,Uck1,Uck2,Uckl1,Upp1,Upp2
REACTOME_REGULATION_OF_TP53_ACTIVITY_THROUGH_ACETYLATION	30	0.374715	0.354904	0.836965	Akt1,Akt2,Akt3,Brd1,Brd7,Brpf1,Brpf3,Chd3,Chd4,Ep300,Gatad2a,Gatad2b,Hdac1,Hdac2,Ing2,Ing5,Kat6a,Map2k6,Mbd3,Meaf6,Mta2,Pin1,Pip4k2a,Pip4k2b,Pip4k2c,Pip4p1,Pml,Rbbp4,Rbbp7,Trp53
REACTOME_TRAF6_MEDIATED_IRF7_ACTIVATION_IN_TLR7_8_OR_9_SIGNALING	10	-0.37726	0.355197	1	Irak1,Irak4,Irf7,Myd88,Rps27a,Tlr7,Tlr9,Traf6,Uba52,Ubb,Ubc,Ube2n,Ube2v1
REACTOME_GAMMA_CARBOXYLATION_HYPUSINE_FORMATION_AND_ARYLSULFATASE_ACTIVATION	30	-0.372948	0.355324	1	Arsa,Arsb,Arsg,Arsi,Arsj,Arsk,Bglap,Bglap2,Bglap3,Dhps,Dnajc24,Dohh,Dph1,Dph2,Dph3,Dph5,Dph6,Dph7,Eef2,Eif5a,Eif5a2,F10,F2,F7,F8,F9,Fn3k,Fn3krp,Furin,Gas6,Ggcx,Icmt,Proc,Pros1,Proz,Sumf1,Sumf2,Tpst1,Tpst2
REACTOME_RUNX1_REGULATES_TRANSCRIPTION_OF_GENES_INVOLVED_IN_DIFFERENTIATION_OF_KERATINOCYTES	7	-0.384347	0.355452	1	Cbfb,Ctsk,Ctsl,Ctsl,Runx1,Serpinb13,Socs3,Socs4
REACTOME_APOBEC3G_MEDIATED_RESISTANCE_TO_HIV_1_INFECTION	5	-0.388123	0.355641	1	Apobec3,Banf1,Hmga1,Ppia,Psip1
REACTOME_LYSOSPHINGOLIPID_AND_LPA_RECEPTORS	9	0.376987	0.355836	0.836965	Lpar1,Lpar2,Lpar3,Lpar5,Plppr1,Plppr2,Plppr3,Plppr4,Plppr5,S1pr1,S1pr2,S1pr3,S1pr4,S1pr5
REACTOME_MICRORNA_MIRNA_BIOGENESIS	24	0.372604	0.356017	0.836965	Ago1,Ago2,Ago3,Ago4,Bcdin3d,Dgcr8,Dicer1,Drosha,Mir23b,Polr2a,Polr2b,Polr2c,Polr2d,Polr2e,Polr2f,Polr2g,Polr2h,Polr2i,Polr2j,Polr2k,Polr2l,Prkra,Ran,Tarbp2,Xpo5
REACTOME_NOSTRIN_MEDIATED_ENOS_TRAFFICKING	5	-0.382635	0.356101	1	Cav1,Dnm2,Nos3,Nostrin,Wasl
REACTOME_PYRUVATE_METABOLISM	27	0.370168	0.356394	0.836965	Bsg,Dlat,Dld,Glo1,Gstz1,Hagh,Ldha,Ldhal6b,Ldhal6b,Ldhb,Ldhc,Me1,Mpc1,Mpc2,Pdha1,Pdha2,Pdhb,Pdhx,Pdk1,Pdk2,Pdk3,Pdk4,Pdp1,Pdp2,Pdpr,Ppard,Rxra,Slc16a1,Slc16a3,Slc16a8,Vdac1
REACTOME_SIGNALING_BY_MAPK_MUTANTS	6	0.382174	0.356531	0.836965	Dusp10,Dusp16,Dusp6,Dusp7,Dusp8,Dusp9,Mapk1
REACTOME_ACTIVATION_OF_RAC1	12	0.371817	0.356878	0.836965	Nck1,Nck2,Pak1,Pak2,Pak3,Pak4,Pak5,Pak6,Rac1,Robo1,Slit2,Sos1,Sos2
REACTOME_DOPAMINE_NEUROTRANSMITTER_RELEASE_CYCLE	21	-0.368994	0.357046	1	Apba1,Cask,Cplx1,Lin7a,Lin7b,Lin7c,Ppfia1,Ppfia2,Ppfia3,Ppfia4,Rab3a,Rims1,Slc18a2,Snap25,Stx1a,Stxbp1,Syn1,Syn2,Syn3,Syt1,Tspoap1,Unc13b,Vamp2
REACTOME_TP53_REGULATES_TRANSCRIPTION_OF_GENES_INVOLVED_IN_G1_CELL_CYCLE_ARREST	12	-0.369775	0.357568	1	Arid3a,Ccna1,Ccna2,Ccne1,Ccne2,Cdk2,Cdkn1a,Cdkn1b,E2f1,E2f7,E2f8,Pcbp4,Trp53,Zfp385a
REACTOME_IRAK2_MEDIATED_ACTIVATION_OF_TAK1_COMPLEX	10	0.370356	0.35873	0.840058	Irak2,Map3k7,Rps27a,Tab1,Tab2,Tab3,Traf6,Uba52,Ubb,Ubc
REACTOME_SIGNALING_BY_FGFR_IN_DISEASE	49	-0.362954	0.358799	1	Bag4,Bcr,Cep43,Cntrl,Cpsf6,Cux1,Erlin2,Fgf1,Fgf10,Fgf16,Fgf17,Fgf18,Fgf2,Fgf20,Fgf22,Fgf23,Fgf3,Fgf4,Fgf5,Fgf6,Fgf7,Fgf8,Fgf9,Fgfr1,Fgfr1op2,Fgfr2,Fgfr3,Fgfr4,Frs2,Gab1,Gab2,Grb2,Gtf2f1,Gtf2f2,Hras,Kras,Lrrfip1,Myo18a,Ncbp1,Ncbp2,Nras,Pik3ca,Pik3r1,Plcg1,Polr2a,Polr2b,Polr2c,Polr2d,Polr2e,Polr2f,Polr2g,Polr2h,Polr2i,Polr2j,Polr2k,Polr2l,Sos1,Stat1,Stat3,Stat5a,Stat5b,Trim24,Zmym2
REACTOME_OVARIAN_TUMOR_DOMAIN_PROTEASES	34	-0.361654	0.359408	1	Apc,Cdk1,Ddx58,Esr1,Ifih1,Ikbkg,Mavs,Nod1,Nod2,Otub1,Otub2,Otud3,Otud5,Otud7a,Otud7b,Pten,Rhoa,Ripk1,Ripk2,Rnf128,Rnf135,Rps27a,Tnfaip3,Tnip1,Tnip2,Tnip3,Trp53,Traf3,Traf6,Trim25,Uba52,Ubb,Ubc,Ube2d1,Vcp,Vcpip1,Yod1,Zranb1
REACTOME_METABOLISM_OF_NITRIC_OXIDE_NOS3_ACTIVATION_AND_REGULATION	14	-0.363332	0.35971	1	Akt1,Calm1,Cav1,Cygb,Ddah1,Ddah2,Dnm2,Hsp90aa1,Lypla1,Nos3,Nosip,Nostrin,Spr,Wasl,Zdhhc21
REACTOME_AMINO_ACID_TRANSPORT_ACROSS_THE_PLASMA_MEMBRANE	24	-0.360618	0.360021	1	Slc16a10,Slc1a4,Slc1a5,Slc25a29,Slc36a1,Slc36a2,Slc36a4,Slc38a1,Slc38a2,Slc38a3,Slc38a4,Slc38a5,Slc3a1,Slc3a2,Slc43a1,Slc43a2,Slc6a12,Slc6a14,Slc6a15,Slc6a18,Slc6a19,Slc6a20a,Slc6a6,Slc7a1,Slc7a10,Slc7a11,Slc7a2,Slc7a3,Slc7a5,Slc7a6,Slc7a7,Slc7a8,Slc7a9
REACTOME_REGULATION_OF_LIPID_METABOLISM_BY_PPARALPHA	107	0.357776	0.360437	0.841976	Abca1,Abcb4,Acadm,Acox1,Acsl1,Agt,Ahr,Ahrr,Alas1,Angptl4,Ankrd1,Apoa1,Apoa2,Apoa5,Arnt,Arnt2,Arntl,Carm1,Ccnc,Cd36,Cdk19,Cdk8,Chd9,Clock,Cpt1a,Cpt2,Crebbp,Cyp1a1,Cyp4a31,Cyp7a1,Ep300,Esrra,Fabp1,Fads1,Fam120b,Fdft1,Fhl2,G0s2,Glipr1,Gps2,Grhl1,Hdac3,Helz2,Hmgcr,Hmgcs1,Hmgcs2,Me1,Med1,Med10,Med11,Med12,Med13,Med13l,Med14,Med15,Med16,Med17,Med18,Med19,Med20,Med21,Med22,Med23,Med24,Med25,Med26,Med27,…
REACTOME_DOWNSTREAM_SIGNALING_OF_ACTIVATED_FGFR1	19	-0.359906	0.360582	1	Fgf1,Fgf10,Fgf17,Fgf2,Fgf20,Fgf22,Fgf23,Fgf3,Fgf4,Fgf5,Fgf6,Fgf8,Fgf9,Fgfr1,Flrt1,Flrt2,Flrt3,Frs2,Frs3,Gab1,Grb2,Hras,Kl,Kras,Nras,Pik3ca,Pik3r1,Plcg1,Ptpn11,Shc1,Sos1
REACTOME_SUMO_IS_TRANSFERRED_FROM_E1_TO_E2_UBE2I_UBC9	7	0.37227	0.360618	0.841976	Rwdd3,Sae1,Sumo1,Sumo2,Sumo3,Uba2,Ube2i
REACTOME_DOWNSTREAM_SIGNALING_OF_ACTIVATED_FGFR4	18	-0.358926	0.360971	1	Fgf1,Fgf16,Fgf17,Fgf18,Fgf15,Fgf2,Fgf20,Fgf23,Fgf4,Fgf6,Fgf8,Fgf9,Fgfr4,Frs2,Frs3,Gab1,Grb2,Hras,Klb,Kras,Nras,Pik3ca,Pik3r1,Plcg1,Ptpn11,Shc1,Sos1
REACTOME_UPTAKE_AND_FUNCTION_OF_ANTHRAX_TOXINS	11	-0.360606	0.361268	1	Antxr1,Antxr2,Calm1,Furin,Map2k1,Map2k2,Map2k3,Map2k4,Map2k6,Map2k7,Pdcd6ip
REACTOME_GLUCURONIDATION	12	0.360572	0.361549	0.842334	Abhd10,Slc35d1,Ugdh,Ugp2,Ugt1a1,Ugt1a9,Ugt1a2,Ugt1a5,Ugt1a2,Ugt1a6b,Ugt1a9,Ugt1a10,Ugt1a9,Ugt1a7c,Ugt1a9,Ugt2a1,Ugt2a2,Ugt2a3,Ugt2b34,Ugt2b1,Ugt2b1,Ugt2b1,Ugt2b37,Ugt2b38,Ugt2b1,Ugt2b34,Ugt2b35,Ugt2b36,Ugt2b37,Ugt2b38,Ugt2b35,Ugt2b36,Ugt3a2,Ugt3a2
REACTOME_FORMATION_OF_XYLULOSE_5_PHOSPHATE	5	0.370006	0.36184	0.842334	Akr1a1,Cryl1,Dcxr,Sord,Xylb
REACTOME_TERMINAL_PATHWAY_OF_COMPLEMENT	3	-0.377989	0.362699	1	Hc,C6,C7,C8a,C8b,C8g,C9,Clu
REACTOME_NEGATIVE_REGULATION_OF_THE_PI3K_AKT_NETWORK	82	-0.351192	0.362958	1	Akt1,Akt2,Akt3,Areg,Btc,Cd19,Cd28,Cd80,Cd86,Egf,Egfr,Epgn,Erbb2,Erbb3,Erbb4,Ereg,Esr1,Esr2,Fgf1,Fgf10,Fgf16,Fgf17,Fgf18,Fgf15,Fgf2,Fgf20,Fgf22,Fgf23,Fgf3,Fgf4,Fgf5,Fgf6,Fgf7,Fgf8,Fgf9,Fgfr1,Fgfr2,Fgfr3,Fgfr4,Flt3,Flt3l,Frs2,Fyn,Gab1,Gab2,Grb2,Hbegf,Hgf,Icos,Ier3,Il1rap,Il1rl1,Il33,Ins2,Insr,Irak1,Irak4,Irs1,Irs2,Kit,Kitl,Kl,Klb,Lck,Mapk1,Mapk3,Met,Myd88,Nrg1,Nrg2,Nrg3,Nrg4,Pdgfa,Pdgfb,Pdgfra,Pdgf…
REACTOME_TRANSLESION_SYNTHESIS_BY_Y_FAMILY_DNA_POLYMERASES_BYPASSES_LESIONS_ON_DNA_TEMPLATE	38	0.352006	0.362995	0.843229	Isg15,Mad2l2,Nploc4,Pclaf,Pcna,Pold1,Pold2,Pold3,Pold4,Pole,Pole2,Pole3,Pole4,Polh,Poli,Polk,Rchy1,Rev1,Rev3l,Rfc1,Rfc2,Rfc3,Rfc4,Rfc5,Rpa1,Rpa2,Rpa3,Rps27a,Sprtn,Trim25,Uba52,Uba7,Ubb,Ubc,Ube2l6,Ufd1,Usp10,Usp43,Vcp
REACTOME_ACTIVATION_OF_PPARGC1A_PGC_1ALPHA_BY_PHOSPHORYLATION	9	0.358161	0.363295	0.843229	Mapk11,Mapk12,Mapk14,Ppargc1a,Prkaa2,Prkab1,Prkab2,Prkag1,Prkag2,Prkag3
REACTOME_SYNAPTIC_ADHESION_LIKE_MOLECULES	17	-0.350941	0.364223	1	Dlg1,Dlg3,Dlg4,Flot1,Flot2,Gria1,Gria3,Gria4,Grin1,Grin2a,Grin2b,Grin2c,Grin2d,Lrfn1,Lrfn2,Lrfn3,Lrfn4,Ptprd,Ptprf,Ptprs,Rtn3
REACTOME_RHO_GTPASES_ACTIVATE_CIT	17	-0.349857	0.364379	1	Cdkn1b,Cit,Dlg4,Kif14,Myh10,Myh11,Myh14,Myh9,Myl12b,Myl6,Myl9,Ppp1cb,Ppp1r12a,Ppp1r12b,Prc1,Rac1,Rhoa,Rhob,Rhoc
REACTOME_TRAFFICKING_OF_MYRISTOYLATED_PROTEINS_TO_THE_CILIUM	5	-0.361823	0.364497	1	Arl3,Cys1,Nphp3,Rp2,Unc119b
REACTOME_ACTIVATED_NTRK3_SIGNALS_THROUGH_RAS	6	0.360731	0.364776	0.843829	Grb2,Hras,Kras,Nras,Ntf3,Ntrk3,Shc1,Sos1
REACTOME_TGF_BETA_RECEPTOR_SIGNALING_IN_EMT_EPITHELIAL_TO_MESENCHYMAL_TRANSITION	16	0.350176	0.364821	0.843829	Arhgef18,Cgn,F11r,Fkbp1a,Pard3,Pard6a,Prkcz,Rhoa,Rps27a,Smurf1,Tgfb1,Tgfbr1,Tgfbr2,Uba52,Ubb,Ubc
REACTOME_EICOSANOIDS	3	-0.386795	0.364974	1	Cyp4a31,Cyp4a31,Cyp4b1,Cyp4f14,Cyp4f15,Cyp4f40,Cyp4f14,Cyp4f14,Cyp4f15,Cyp4f39,Cyp4f18,Cyp4f14,Cyp4f15,Cyp4f16,Cyp8b1,Ptgis,Tbxas1
REACTOME_ACYL_CHAIN_REMODELING_OF_CL	6	0.357586	0.365159	0.843829	Hadha,Hadhb,Lclat1,Pla2g4a,Pla2g6,Taz
REACTOME_RHOF_GTPASE_CYCLE	41	-0.345008	0.365543	1	Actb,Actn1,Add3,Akap12,Arhgap1,Arhgap12,Arhgap21,Arhgap32,Arhgap39,Arhgap5,Baiap2l1,Baiap2l2,Basp1,Capzb,Cav1,Depdc1b,Diaph1,Diaph2,Diaph3,Esyt1,Fam169a,Farp1,Lmnb1,Mcam,Mtmr1,Myo9b,Pik3r1,Pik3r2,A26c3,Actb,Potegl,Rab7,Rhof,Senp1,Slc4a7,Snap23,Sowahc,Srgap2,Steap3,Syde1,Tmpo,Tor1aip1,Vamp3,Vangl1
REACTOME_RHOBTB1_GTPASE_CYCLE	23	0.343312	0.366541	0.845782	Cct2,Cct7,Cops2,Cops4,Cpsf7,Cul3,Dbn1,Gps1,Hnrnpc,Myo6,Pde5a,Rbbp6,Rbmx,Rhobtb1,Rnf20,Rock1,Rock2,Spen,Srrm1,Stk38,Tra2b,Txnl1,Vim
REACTOME_RHOC_GTPASE_CYCLE	70	-0.339446	0.36741	1	Abcd3,Abr,Acbd5,Akap13,Anln,Arhgap1,Arhgap18,Arhgap21,Arhgap26,Arhgap32,Arhgap35,Arhgap39,Arhgap5,Arhgdia,Arhgef1,Arhgef10,Arhgef10l,Arhgef11,Arhgef12,Arhgef17,Arhgef25,Arhgef28,Arhgef40,Arhgef5,Bcr,C1qbp,Cav1,Cavin1,Ccdc187,Cit,Daam1,Depdc1b,Diaph1,Diaph3,Dlc1,Erbin,Flot1,Flot2,Fmnl2,Fmnl3,Iqgap1,Iqgap3,Jup,Lbr,Lman1,Maco1,Mcam,Mcf2,Mcf2l,Myo9b,Ophn1,Pik3r1,Pkn1,Pkn2,Pkn3,Prex1,Racgap1,Rhoa,Rhoc…
REACTOME_RRNA_MODIFICATION_IN_THE_NUCLEUS_AND_CYTOSOL	60	0.338198	0.368077	0.846988	Bms1,Bud23,Dcaf13,Ddx47,Ddx49,Ddx52,Dhx37,Dimt1,Dkc1,Emg1,Fbl,Fcf1,Gar1,Heatr1,Imp3,Imp4,Krr1,Mphosph10,Nat10,Nhp2,Noc4l,Nol11,Nol6,Nop10,Nop14,Nop2,Nop56,Nop58,Pdcd11,Pno1,Pwp2,Rcl1,Rps14,Rps2,Rps6,Rps7,Rps9,Rrp36,Rrp7a,Rrp9,Snu13,Tbl3,Thumpd1,Trmt112,Tsr3,Utp11,Utp14a,Utp14a,Utp15,Utp18,Utp20,Utp25,Utp3,Utp4,Utp6,Wdr3,Wdr36,Wdr43,Wdr46,Wdr75
REACTOME_TP53_REGULATES_TRANSCRIPTION_OF_CELL_CYCLE_GENES	45	0.337915	0.368139	0.846988	Arid3a,Aurka,Bax,Btg2,Carm1,Ccna1,Ccna2,Ccnb1,Ccne1,Ccne2,Cdc25c,Cdk1,Cdk2,Cdkn1a,Cdkn1b,Cenpj,Cnot1,Cnot10,Cnot11,Cnot2,Cnot3,Cnot4,Cnot6,Cnot6l,Cnot7,Cnot8,Cnot9,E2f1,E2f4,E2f7,E2f8,Ep300,Gadd45a,Npm1,Pcbp4,Pcna,Plagl1,Plk2,Plk3,Prmt1,Rbl1,Rbl2,Rgcc,Sfn,Tfdp1,Tfdp2,Tnks1bp1,Trp53,Zfp385a
REACTOME_INTERLEUKIN_1_FAMILY_SIGNALING	112	-0.334837	0.369052	1	Ager,Alox5,App,Btrc,Casp1,Chuk,Ctsg,Cul1,Fbxw11,Gsdmd,Hmgb1,Ikbkb,Ikbkg,Il13,Il18,Il18bp,Il18r1,Il18rap,Il1a,Il1b,Il1f10,Il1r1,Il1r2,Il1rap,Il1rapl1,Il1rl1,Il1rl2,Il1rn,Il33,Il36a,Il36b,Il36g,Il36rn,Il4,Irak1,Irak2,Irak3,Irak4,Map2k1,Map2k4,Map2k6,Map3k3,Map3k7,Map3k8,Mapk8,Myd88,Nfkb1,Nfkb2,Nfkbia,Nfkbib,Nkiras1,Nkiras2,Nod1,Nod2,Peli1,Peli2,Peli3,Psma1,Psma2,Psma3,Psma4,Psma5,Psma6,Psma7,Psma8,…
REACTOME_NR1H2_NR1H3_REGULATE_GENE_EXPRESSION_TO_CONTROL_BILE_ACID_HOMEOSTASIS	7	-0.349436	0.36917	1	Fabp6,Ncoa1,Ncor1,Ncor2,Nr1h2,Nr1h3,Rxra,Rxrb,Ugt1a2
REACTOME_ACYL_CHAIN_REMODELING_OF_DAG_AND_TAG	5	0.34901	0.369889	0.847737	Awat2,Dgat1,Dgat2,Dgat2l6,Mgll,Pnpla2,Pnpla3
REACTOME_ABC_TRANSPORTERS_IN_LIPID_HOMEOSTASIS	11	0.335101	0.370622	0.847737	Abca12,Abca2,Abca3,Abca5,Abca6,Abca7,Abca9,Abcd1,Abcd2,Abcd3,Abcg1,Abcg4,Abcg5,Abcg8,Apoa1,Pex19,Pex3
REACTOME_RHOB_GTPASE_CYCLE	65	-0.330211	0.370904	1	Abr,Actc1,Akap13,Anln,Arhgap1,Arhgap21,Arhgap26,Arhgap32,Arhgap35,Arhgap39,Arhgap5,Arhgdig,Arhgef1,Arhgef10,Arhgef10l,Arhgef11,Arhgef12,Arhgef17,Arhgef2,Arhgef25,Arhgef28,Arhgef3,Arhgef5,Bcr,Cav1,Cavin1,Cit,Daam1,Depdc1b,Diaph1,Diaph3,Dlc1,Ect2,Erbin,Flot1,Flot2,Iqgap3,Jup,Mcam,Mcf2,Mcf2l,Myo9a,Myo9b,Net1,Ophn1,Pcdh7,Pik3r1,Pik3r2,Pkn1,Pkn2,Pkn3,Prex1,Racgap1,Rhob,Rhpn2,Rock1,Rock2,Rtkn,Slk,Snap2…
REACTOME_COENZYME_A_BIOSYNTHESIS	8	0.337445	0.371694	0.847737	Coasy,Pank1,Pank2,Pank3,Pank4,Ppcdc,Ppcs,Slc25a16
REACTOME_CASPASE_ACTIVATION_VIA_DEPENDENCE_RECEPTORS_IN_THE_ABSENCE_OF_LIGAND	8	-0.332931	0.372159	1	Appl1,Casp3,Casp9,Dapk1,Dapk2,Dapk3,Dcc,Maged1,Unc5a,Unc5b
REACTOME_ERK_MAPK_TARGETS	22	0.327911	0.372517	0.847737	Dusp3,Dusp4,Dusp6,Dusp7,Elk1,Mapk1,Mapk11,Mapk14,Mapk3,Mapk7,Mef2a,Mef2c,Ppp2ca,Ppp2cb,Ppp2r1a,Ppp2r1b,Ppp2r5d,Rps6ka1,Rps6ka2,Rps6ka3,Rps6ka5,Vrk3
REACTOME_RORA_ACTIVATES_GENE_EXPRESSION	17	0.329221	0.37255	0.847737	Carm1,Chd9,Cpt1a,Crebbp,Ep300,Helz2,Med1,Ncoa1,Ncoa2,Ncoa6,Ppara,Rora,Rxra,Smarcd3,Srebf1,Tbl1x,Tbl1xr1,Tgs1
REACTOME_METABOLISM_OF_VITAMINS_AND_COFACTORS	153	-0.325258	0.372605	1	Aasdhppt,Abcc1,Abcd4,Acaca,Acacb,Acp5,Agrn,Akr1b8,Akr1c20,Akr1cl,Akr1c20,Akr1c6,Akt1,Aldh1l1,Aldh1l2,Amn,Aox1,Apoa1,Apoa2,Apoa4,Apob,Apoc2,Apoc3,Apoe,Apom,Bco1,Bco2,Bst1,Btd,Calm1,Cblif,Cd320,Cd38,Clps,Coasy,Coq2,Coq3,Coq5,Coq6,Coq7,Coq9,Ctrb1,Ctrb1,Ctrc,Cubn,Cyb5a,Cyb5r3,Cyp8b1,Dhfr,Dhfr,Enpp1,Enpp2,Enpp3,Fasn,Flad1,Folr2,Fpgs,Gch1,Gchfr,Gpc1,Gpc2,Gpc3,Gpc4,Gpc5,Gpc6,Gphn,Gpihbp1,Gsto1,Gsto2,Hlc…
REACTOME_MECP2_REGULATES_TRANSCRIPTION_OF_NEURONAL_LIGANDS	7	-0.332695	0.372682	1	Bdnf,Creb1,Crh,Dll1,Hdac1,Mecp2,Sin3a,Sst
REACTOME_MITOPHAGY	28	0.326436	0.373016	0.847737	Atg12,Atg5,Csnk2a1,Csnk2a2,Csnk2b,Fundc1,Map1lc3a,Map1lc3b,Mfn1,Mfn2,Mterf3,Pgam5,Pink1,Prkn,Rps27a,Sqstm1,Src,Tomm20,Tomm22,Tomm40,Tomm5,Tomm6,Tomm7,Tomm70a,Uba52,Ubb,Ubc,Ulk1,Vdac1
REACTOME_RNA_POLYMERASE_III_CHAIN_ELONGATION	18	0.327416	0.373277	0.847737	Crcp,Polr1c,Polr1d,Polr2e,Polr2f,Polr2h,Polr2k,Polr2l,Polr3a,Polr3b,Polr3c,Polr3d,Polr3e,Polr3f,Polr3g,Polr3gl,Polr3h,Polr3k
REACTOME_PARASITE_INFECTION	52	0.324032	0.37335	0.847737	Abi1,Abi2,Abl1,Actb,Actg1,Actr2,Actr3,Arpc1a,Arpc1b,Arpc2,Arpc3,Arpc4,Arpc5,Baiap2,Brk1,Btk,Cd247,Cd3g,Cdc42,Crk,Cyfip1,Cyfip2,Dock1,Elmo1,Elmo2,Fcgr4,Fgr,Fyn,Grb2,Hck,Ighg1,Ighg2c,Ighg1,Ighg2c,Ighg1,Ighg2c,Ighv1-62-3,Ighv1-62-3,Ighv1-62-3,Ighv8-11,Ighv8-12,Ighv8-13,Ighv8-2,Ighv8-4,Ighv8-5,Ighv8-6,Ighv8-8,Ighv8-9,Ighv8-11,Ighv8-12,Ighv8-4,Ighv8-5,Ighv8-6,Ighv8-8,Ighv8-9,Ighv5-12,Ighv5-15,Ighv5-9,…
REACTOME_RUNX1_REGULATES_ESTROGEN_RECEPTOR_MEDIATED_TRANSCRIPTION	5	0.343509	0.373704	0.847737	Axin1,Cbfb,Esr1,Gpam,Kctd6,Runx1
REACTOME_MODULATION_BY_MTB_OF_HOST_IMMUNE_SYSTEM	6	-0.330478	0.37394	1	B2m,Mrc1,Rps27a,Tlr2,Uba52,Ubb,Ubc
REACTOME_ERBB2_REGULATES_CELL_MOTILITY	10	0.328274	0.374005	0.847737	Btc,Diaph1,Egf,Egfr,Erbb2,Erbb3,Erbb4,Ereg,Hbegf,Memo1,Nrg1,Nrg2,Nrg3,Nrg4,Rhoa
REACTOME_ACTIVATION_OF_THE_MRNA_UPON_BINDING_OF_THE_CAP_BINDING_COMPLEX_AND_EIFS_AND_SUBSEQUENT_BINDING_TO_43S	61	0.321432	0.374381	0.847737	Eif1ax,Eif2s1,Eif2s2,Eif2s3x,Eif3a,Eif3b,Eif3c,Eif3d,Eif3e,Eif3f,Eif3g,Eif3h,Eif3i,Eif3j1,Eif3j2,Eif3k,Eif3l,Eif3m,Eif4a1,Eif4a2,Eif4b,Eif4e,Eif4ebp1,Eif4g1,Eif4h,Fau,Pabpc1,Rps10,Rps11,Rps12,Rps13,Rps14,Rps15,Rps15a,Rps16,Rps17,Rps18,Rps19,Rps2,Rps20,Rps21,Rps23,Rps24,Rps25,Rps26,Rps27,Rps27a,Rps27l,Rps28,Rps29,Rps3,Rps3a1,Rps4x,Rps4x,Rps4x,Rps5,Rps6,Rps7,Rps8,Rps9,Rpsa
REACTOME_NEGATIVE_REGULATION_OF_FLT3	12	-0.324013	0.374559	1	Abl2,Cbl,Csk,Flt3,Flt3l,Ptprj,Rps27a,Sh2b3,Sla,Sla2,Socs2,Socs6,Uba52,Ubb,Ubc
REACTOME_NEPHRIN_FAMILY_INTERACTIONS	21	-0.322072	0.374576	1	Actn1,Actn2,Actn3,Actn4,Cask,Cd2ap,Fyn,Iqgap1,Kirrel,Kirrel2,Kirrel3,Magi2,Nck1,Nck2,Nphs1,Nphs2,Pik3ca,Pik3cb,Pik3r1,Pik3r2,Sptan1,Sptbn1,Wasl
REACTOME_N_GLYCAN_ANTENNAE_ELONGATION	13	-0.322783	0.374857	1	B4galt1,B4galt2,B4galt3,B4galt4,B4galt5,B4galt6,Mgat4a,Mgat4b,Mgat4c,Mgat5,St3gal4,St6gal1,St8sia2,St8sia3,St8sia6
REACTOME_MUSCARINIC_ACETYLCHOLINE_RECEPTORS	2	-0.367666	0.374954	1	Chrm1,Chrm2,Chrm3,Chrm4,Chrm5
REACTOME_FRS_MEDIATED_FGFR4_SIGNALING	13	-0.322265	0.375144	1	Fgf1,Fgf16,Fgf17,Fgf18,Fgf15,Fgf2,Fgf20,Fgf23,Fgf4,Fgf6,Fgf8,Fgf9,Fgfr4,Frs2,Frs3,Grb2,Hras,Klb,Kras,Nras,Ptpn11,Sos1
REACTOME_SCAVENGING_BY_CLASS_F_RECEPTORS	5	-0.331404	0.375361	1	Apob,Calr,Hsp90aa1,Hsph1,Hyou1,Scarf1
REACTOME_SIGNALING_BY_ERBB2_ECD_MUTANTS	16	-0.319908	0.375629	1	Cdc37,Egf,Egfr,Erbb2,Erbin,Gab1,Grb2,Hras,Hsp90aa1,Kras,Nras,Pik3ca,Pik3r1,Plcg1,Shc1,Sos1
REACTOME_REGULATION_OF_GENE_EXPRESSION_IN_ENDOCRINE_COMMITTED_NEUROG3_PROGENITOR_CELLS	4	-0.33081	0.376242	1	Insm1,Neurod1,Neurog3,Nkx2-2,Pax4
REACTOME_DEFECTIVE_FACTOR_IX_CAUSES_HEMOPHILIA_B	4	0.334287	0.376311	0.848263	F10,F11,F8,F9,Ggcx,Gp1ba,Gp1bb,Gp5,Gp9
REACTOME_SIGNALING_BY_FGFR1_IN_DISEASE	30	-0.31454	0.377235	1	Bag4,Bcr,Cep43,Cntrl,Cpsf6,Cux1,Erlin2,Fgf1,Fgf17,Fgf2,Fgf20,Fgf23,Fgf4,Fgf5,Fgf6,Fgf8,Fgf9,Fgfr1,Fgfr1op2,Frs2,Gab1,Gab2,Grb2,Hras,Kras,Lrrfip1,Myo18a,Nras,Pik3ca,Pik3r1,Plcg1,Sos1,Stat1,Stat3,Stat5a,Stat5b,Trim24,Zmym2
REACTOME_REGULATION_OF_GENE_EXPRESSION_BY_HYPOXIA_INDUCIBLE_FACTOR	9	-0.317629	0.377481	1	Arnt,Car9,Cited2,Crebbp,Ep300,Epas1,Epo,Hif1a,Hif3a,Higd1a,Vegfa
REACTOME_INACTIVATION_OF_CSF3_G_CSF_SIGNALING	23	0.314489	0.377515	0.848263	Csf3,Csf3r,Cul5,Elob,Eloc,Hck,Jak1,Jak2,Lyn,Rnf7,Rps27a,Socs1,Socs3,Stat1,Stat3,Stat5a,Stat5b,Syk,Tyk2,Uba52,Ubb,Ubc,Ube2d1,Ube2d2a,Ube2d3
REACTOME_RUNX1_AND_FOXP3_CONTROL_THE_DEVELOPMENT_OF_REGULATORY_T_LYMPHOCYTES_TREGS	5	-0.324894	0.377809	1	Cbfb,Cr1l,Ctla4,Foxp3,Ifng,Il2,Il2ra,Nfatc2,Runx1,Tnfrsf18
REACTOME_CD209_DC_SIGN_SIGNALING	19	0.313378	0.377999	0.848263	Cd209b,Crebbp,Ep300,Fyn,Hras,Icam2,Kras,Lyn,Nfkb1,Nras,Pak1,Pak2,Pak3,Prkaca,Prkacb,Prkaca,Raf1,Rela,Relb,Rps6ka5
REACTOME_RESPONSE_OF_EIF2AK4_GCN2_TO_AMINO_ACID_DEFICIENCY	97	-0.310202	0.378435	1	Asns,Atf2,Atf3,Atf4,Cebpb,Cebpg,Ddit3,Eif2ak4,Eif2s1,Eif2s2,Eif2s3x,Fau,Gcn1,Impact,Rpl10,Rpl10a,Rpl10l,Rpl11,Rpl12,Rpl13,Rpl13a,Rpl14,Rpl15,Rpl17,Rpl18,Rpl18a,Rpl19,Rpl21,Rpl22,Rpl22l1,Rpl23,Rpl23a,Rpl24,Rpl26,Rpl26,Rpl27,Rpl27a,Rpl28,Rpl29,Rpl3,Rpl30,Rpl31,Rpl32,Rpl34,Rpl35,Rpl35a,Rpl36,Rpl36a,Rpl36al,Rpl37,Rpl37a,Rpl38,Rpl39,Rpl39l,Rpl3l,Rpl4,Rpl5,Rpl6,Rpl7,Rpl7a,Rpl8,Rpl9,Rplp0,Rplp1,Rplp2,Rp…
REACTOME_TRANSPORT_OF_FATTY_ACIDS	3	-0.342967	0.378518	1	Apod,Lcn3,Lcn12,Lcn15,Lcn9,Slc27a1,Slc27a4,Slc27a6
REACTOME_THYROXINE_BIOSYNTHESIS	2	0.379104	0.378841	0.848263	Cga,Dio1,Dio2,Dio3,Duox1,Duox2,Iyd,Slc5a5,Tpo,Tshb
REACTOME_SIGNALING_BY_ROBO_RECEPTORS	202	0.306762	0.379601	0.848263	Abl1,Abl2,Akap5,Arhgap39,Cap1,Cap2,Casc3,Cdc42,Clasp1,Clasp2,Col4a5,Cul2,Cxcl12,Cxcr4,Dag1,Dcc,Eif4a3,Eif4g1,Elob,Eloc,Enah,Etf1,Evl,Fau,Flrt3,Gpc1,Gspt1,Gspt2,Hoxa2,Isl1,Ldb1,Lhx2,Lhx3,Lhx4,Lhx9,Magoh,Magohb,Msi1,Myo9b,Ncbp1,Ncbp2,Nck1,Nck2,Nell2,Nrp1,Ntn1,Pabpc1,Pak1,Pak2,Pak3,Pak4,Pak5,Pak6,Pfn1,Pfn2,Ppp3cb,Prkaca,Prkacb,Prkaca,Prkar2a,Prkca,Psma1,Psma2,Psma3,Psma4,Psma5,Psma6,Psma7,Psma8,Psmb…
REACTOME_LDL_CLEARANCE	17	0.309219	0.379666	0.848263	Ap2a1,Ap2a2,Ap2b1,Ap2m1,Ap2s1,Apob,Ces3a,Ces3b,Clta,Cltc,Ldlr,Ldlrap1,Lipa,Lsr,Nceh1,Npc1,Npc2,Pcsk9,Soat1,Soat2
REACTOME_JOSEPHIN_DOMAIN_DUBS	12	0.310095	0.380028	0.848263	Atxn3,Atxn3,Josd1,Josd2,Prkn,Rad23a,Rad23b,Rps27a,Uba52,Ubb,Ubc,Vcp
REACTOME_SIGNALING_BY_NTRK3_TRKC	14	0.308723	0.380293	0.848263	Bax,Grb2,Hras,Irs1,Kras,Nelfb,Nras,Ntf3,Ntrk3,Pik3ca,Pik3r1,Plcg1,Ptpro,Ptprs,Shc1,Sos1,Src
REACTOME_NR1H2_NR1H3_REGULATE_GENE_EXPRESSION_LINKED_TO_GLUCONEOGENESIS	4	-0.332252	0.380463	1	Nr1h3,Nrip1,Pck1,Rxra,Rxrb
REACTOME_RHOBTB2_GTPASE_CYCLE	23	-0.305684	0.380721	1	Actg1,Actn1,Cct2,Cct6a,Cct7,Cdc37,Cul3,Dbn1,Ddx39b,Hnrnpc,Hsp90aa1,Hsp90ab1,Msi2,Myo6,Phip,Rbmx,Rhobtb2,Srrm1,Stk38,Tmod3,Tra2b,Twf1,Txnl1
REACTOME_MAPK1_ERK2_ACTIVATION	9	-0.308288	0.380927	1	Il6,Il6ra,Il6st,Jak1,Jak2,Map2k2,Mapk1,Ptpn11,Tyk2
REACTOME_KERATAN_SULFATE_BIOSYNTHESIS	16	-0.304798	0.381436	1	Acan,B3gnt2,B3gnt3,B3gnt4,B3gnt7,B4galt1,B4galt2,B4galt3,B4galt4,B4galt5,B4galt6,B4gat1,Chst1,Chst2,Chst5,Chst5,Fmod,Kera,Lum,Ogn,Omd,Prelp,Slc35d2,St3gal1,St3gal2,St3gal3,St3gal4,St3gal6
REACTOME_RUNX2_REGULATES_CHONDROCYTE_MATURATION	3	0.33484	0.381536	0.848263	Cbfb,Gli2,Hdac4,Ihh,Runx2
REACTOME_NETRIN_MEDIATED_REPULSION_SIGNALS	7	0.308713	0.381722	0.848263	Dcc,Ntn1,Ptpn11,Src,Unc5a,Unc5b,Unc5c,Unc5d
REACTOME_TRANSPORT_OF_CONNEXONS_TO_THE_PLASMA_MEMBRANE	16	-0.301827	0.382483	1	Gja1,Gjb2,Tuba1a,Tuba1b,Tuba1c,Tuba3a,Tuba3a,Tuba3a,Tuba4a,Tuba8,Tubal3,Tubb1,Tubb2a,Tubb2b,Tubb3,Tubb4a,Tubb4b,Tubb6,Tubb4b,Tubb4b
REACTOME_TRANSPORT_OF_ORGANIC_ANIONS	7	0.305614	0.382814	0.848263	Alb,Avp,Slc16a2,Slco1a1,Slco1a4,Slco1a5,Slco1a6,Slco1b2,Slco1b2,Slco1c1,Slco2a1,Slco2b1,Slco3a1,Slco4a1,Slco4c1
REACTOME_RAC2_GTPASE_CYCLE	83	0.29839	0.382894	0.848263	Abi1,Abi2,Abr,Ankle2,Arhgap1,Arhgap17,Arhgap21,Arhgap26,Arhgap32,Arhgap35,Arhgap39,Arhgap42,Arhgdia,Armcx3,Baiap2l1,Bcr,Brk1,Cav1,Cdc42,Cdc42ep1,Cdc42ep4,Cyba,Cybb,Cyfip1,Def6,Depdc1b,Diaph3,Dock1,Dock10,Dock2,Dock3,Dock4,Dsg2,Emd,Epha2,Erbin,Esyt1,Garre1,Git1,Git2,Iqgap1,Itgb1,Lamtor1,Lbr,Lemd3,Lman1,Mcam,Mcf2,Mpp7,Mtx1,Ncf1,Ncf2,Ncf4,Nckap1,Nckap1l,Nhs,Ophn1,Pak1,Pak2,Pak4,Pgrmc2,Pik3ca,Pik3r1,…
REACTOME_PI3K_AKT_SIGNALING_IN_CANCER	76	-0.297948	0.383093	1	Akt1,Akt1s1,Akt2,Akt3,Areg,Bad,Btc,Casp9,Cd19,Cd28,Cd80,Cd86,Cdkn1a,Cdkn1b,Chuk,Creb1,Egf,Egfr,Epgn,Erbb2,Erbb3,Erbb4,Ereg,Esr1,Esr2,Fgf1,Fgf10,Fgf16,Fgf17,Fgf18,Fgf15,Fgf2,Fgf20,Fgf22,Fgf23,Fgf3,Fgf4,Fgf5,Fgf6,Fgf7,Fgf8,Fgf9,Fgfr1,Fgfr2,Fgfr3,Fgfr4,Flt3,Flt3l,Foxo1,Foxo3,Foxo4,Foxo6,Frs2,Fyn,Gab1,Gab2,Grb2,Gsk3a,Gsk3b,Hbegf,Hgf,Icos,Irs1,Irs2,Kit,Kitl,Kl,Klb,Lck,Mapkap1,Mdm2,Met,Mlst8,Mtor,Nr4a1…
REACTOME_DOWNREGULATION_OF_ERBB4_SIGNALING	8	0.305952	0.383142	0.848263	Erbb4,Itch,Nedd4,Rps27a,Src,Uba52,Ubb,Ubc,Wwp1
REACTOME_INTERLEUKIN_17_SIGNALING	64	0.2977	0.383257	0.848263	Atf1,Atf2,Btrc,Chuk,Creb1,Cul1,Dusp3,Dusp4,Dusp6,Dusp7,Elk1,Fbxw11,Fos,Ikbkb,Ikbkg,Il17a,Il17c,Il17f,Il17ra,Il17rb,Il17rc,Il17re,Il25,Irak1,Irak2,Jun,Map2k1,Map2k3,Map2k4,Map2k6,Map2k7,Map3k7,Map3k8,Mapk1,Mapk10,Mapk11,Mapk14,Mapk3,Mapk7,Mapk8,Mapk9,Mapkapk2,Mapkapk3,Mef2a,Mef2c,Nfkb1,Nod1,Nod2,Ppp2ca,Ppp2cb,Ppp2r1a,Ppp2r1b,Ppp2r5d,Ripk2,Rps27a,Rps6ka1,Rps6ka2,Rps6ka3,Rps6ka5,Skp1,Tab1,Tab2,Tab3,…
REACTOME_SYNTHESIS_OF_BILE_ACIDS_AND_BILE_SALTS_VIA_27_HYDROXYCHOLESTEROL	6	-0.310005	0.383366	1	Akr1c20,Akr1c20,Akr1c6,Akr1cl,Akr1cl,Akr1c20,Akr1c6,Akr1d1,Cyp27a1,Cyp7a1,Cyp7b1,Cyp8b1,Hsd3b7,Ncoa1,Ncoa2,Nr1h4,Ptgis,Rxra
REACTOME_VITAMIN_B5_PANTOTHENATE_METABOLISM	14	0.30022	0.383369	0.848263	Aasdhppt,Coasy,Enpp1,Enpp2,Enpp3,Fasn,Pank1,Pank2,Pank3,Pank4,Pdzd11,Ppcdc,Ppcs,Slc25a16,Slc5a6,Vnn1
REACTOME_THE_ACTIVATION_OF_ARYLSULFATASES	6	0.304196	0.383701	0.848263	Arsa,Arsb,Arsg,Arsi,Arsj,Arsk,Sumf1,Sumf2
REACTOME_GLUTATHIONE_CONJUGATION	29	0.296032	0.384161	0.848263	Akr1a1,Chac1,Chac2,Cndp2,Esd,Gclc,Gclm,Ggct,Ggt1,Ggt5,Ggt6,Ggt7,Gss,Gsta1,Gsta1,Gsta5,Gsta3,Gsta1,Gstk1,Gstm2,Gstm7,Gstm5,Gstm4,Gstm1,Gstm2,Gsto1,Gsto2,Gstp1,Gstp2,Gstt2,Gstz1,Hpgds,Mgst1,Mgst2,Mgst3,Oplah
REACTOME_UREA_CYCLE	5	-0.303525	0.38468	1	Arg1,Arg2,Asl,Ass1,Cps1,Nags,Nmral1,Otc,Slc25a15,Slc25a2
REACTOME_SYNTHESIS_OF_12_EICOSATETRAENOIC_ACID_DERIVATIVES	5	0.303113	0.384769	0.848263	Alox12,Alox12b,Alox15,Aloxe3,Gpx1,Gpx2,Gpx4
REACTOME_DEFECTS_IN_COBALAMIN_B12_METABOLISM	11	0.297916	0.38484	0.848263	Abcd4,Amn,Cblif,Cd320,Cubn,Lmbrd1,Mmaa,Mmab,Mmachc,Mmadhc,Mmut,Mtr,Mtrr,Tcn2
REACTOME_DOWNSTREAM_SIGNALING_OF_ACTIVATED_FGFR3	17	-0.295342	0.384874	1	Fgf1,Fgf16,Fgf17,Fgf18,Fgf2,Fgf20,Fgf23,Fgf4,Fgf5,Fgf8,Fgf9,Fgfr3,Frs2,Frs3,Gab1,Grb2,Hras,Kras,Nras,Pik3ca,Pik3r1,Plcg1,Ptpn11,Shc1,Sos1
REACTOME_DOWNSTREAM_SIGNALING_OF_ACTIVATED_FGFR2	17	-0.294605	0.385153	1	Fgf1,Fgf10,Fgf16,Fgf17,Fgf18,Fgf2,Fgf20,Fgf22,Fgf23,Fgf3,Fgf4,Fgf5,Fgf6,Fgf7,Fgf8,Fgf9,Fgfr2,Frs2,Frs3,Gab1,Grb2,Hras,Kras,Nras,Pik3ca,Pik3r1,Plcg1,Ptpn11,Shc1,Sos1
REACTOME_SYNTHESIS_OF_EPOXY_EET_AND_DIHYDROXYEICOSATRIENOIC_ACIDS_DHET	2	-0.35999	0.385711	1	Cyp1a1,Cyp1a2,Cyp1b1,Cyp2c65,Cyp2c66,Cyp2c65,Cyp2c66,Cyp2c65,Cyp2c66,Cyp2j9,Ephx2
REACTOME_REGULATION_OF_RUNX1_EXPRESSION_AND_ACTIVITY	17	0.293867	0.38574	0.848385	Ago1,Ago2,Ago3,Ago4,Cbfb,Ccnd1,Ccnd2,Ccnd3,Cdk6,Mov10,Pml,Ptpn11,Runx1,Src,Tnrc6a,Tnrc6b,Tnrc6c
REACTOME_INTERLEUKIN_6_SIGNALING	11	-0.292984	0.386316	1	Cbl,Il6,Il6ra,Il6st,Jak1,Jak2,Ptpn11,Socs3,Stat1,Stat3,Tyk2
REACTOME_CELLULAR_RESPONSE_TO_STARVATION	146	0.289088	0.386401	0.848385	Asns,Atf2,Atf3,Atf4,Atp6v0b,Atp6v0c,Atp6v0d1,Atp6v0d2,Atp6v0e,Atp6v0e2,Atp6v1a,Atp6v1b1,Atp6v1b2,Atp6v1c1,Atp6v1c2,Atp6v1d,Atp6v1e1,Atp6v1e2,Atp6v1f,Atp6v1g1,Atp6v1g2,Atp6v1g3,Atp6v1h,Bmt2,BC048403,Castor1,Castor2,Cebpb,Cebpg,Ddit3,Depdc5,Eif2ak4,Eif2s1,Eif2s2,Eif2s3x,Fau,Flcn,Fnip1,Fnip2,Gcn1,Impact,Itfg2,Kptn,Lamtor1,Lamtor2,Lamtor3,Lamtor4,Lamtor5,Mios,Mlst8,Mtor,Nprl2,Nprl3,Rheb,Rpl10,Rpl10a,…
REACTOME_PTK6_REGULATES_CELL_CYCLE	5	0.300225	0.38651	0.848385	Ccnd1,Ccne1,Cdk2,Cdk4,Cdkn1b,Ptk6
REACTOME_SHC_MEDIATED_CASCADE_FGFR1	11	-0.29256	0.386707	1	Fgf1,Fgf10,Fgf17,Fgf2,Fgf20,Fgf22,Fgf23,Fgf3,Fgf4,Fgf5,Fgf6,Fgf8,Fgf9,Fgfr1,Grb2,Hras,Kl,Kras,Nras,Shc1,Sos1
REACTOME_CTLA4_INHIBITORY_SIGNALING	18	-0.287742	0.387782	1	Akt1,Akt2,Akt3,Cd80,Cd86,Ctla4,Fyn,Lck,Lyn,Ppp2ca,Ppp2cb,Ppp2r1a,Ppp2r1b,Ppp2r5a,Ppp2r5b,Ppp2r5c,Ppp2r5d,Ppp2r5e,Ptpn11,Src,Yes1
REACTOME_SUMO_IS_CONJUGATED_TO_E1_UBA2_SAE1	5	0.299409	0.388895	0.850028	Sae1,Sumo1,Sumo2,Sumo3,Uba2
REACTOME_AMINE_LIGAND_BINDING_RECEPTORS	6	-0.293156	0.388937	1	Adra1a,Adra1b,Adra1d,Adra2a,Adra2b,Adra2c,Adrb1,Adrb2,Adrb3,Chrm1,Chrm2,Chrm3,Chrm4,Chrm5,Drd1,Drd2,Drd3,Drd4,Drd5,Gpr143,Hrh1,Hrh2,Hrh3,Hrh4,Htr1a,Htr1b,Htr1d,Htr1f,Htr2a,Htr2b,Htr2c,Htr4,Htr5a,Htr6,Htr7,Taar1,Taar2,Taar5,Taar6,Taar8a,Taar9
REACTOME_2_LTR_CIRCLE_FORMATION	7	-0.290214	0.38965	1	Banf1,Hmga1,Lig4,Psip1,Xrcc4,Xrcc5,Xrcc6
REACTOME_PEPTIDE_HORMONE_METABOLISM	61	-0.280493	0.389802	1	Ace,Ace2,Ache,Agt,Anpep,Aopep,Atp6ap2,Bche,Cdx2,Ces1d,Cga,Lhb,Lhb,Lhb,Cltrn,Cma1,Cpa3,Cpb1,Cpb2,Cpe,Crhr2,Ctnnb1,Ctsd,Ctsg,Ctsz,Dpp4,Enpep,Ero1a,Ero1b,Exoc1,Exoc2,Exoc3,Exoc4,Exoc5,Exoc6,Exoc7,Exoc8,Ffar1,Ffar4,Fshb,Gata4,Gcg,Gh,Ghrl,Gip,Gnat3,Gnb3,Gng13,Gpr119,Grp,Gzmc,Igf1,Inha,Inhba,Inhbb,Inhbc,Inhbe,Ins2,Isl1,Kif5a,Kif5b,Kif5c,Klf4,Lep,Lhb,Lhb,Lhb,Mboat4,Mme,Myo5a,Myrip,Pax6,Pcsk1,Pcsk2,Pla2g…
REACTOME_IRAK4_DEFICIENCY_TLR2_4	13	-0.282724	0.389944	1	Btk,Cd14,Cd36,Fga,Fgb,Fgg,Hmgb1,Irak4,Ly96,Myd88,S100a1,S100a8,S100a9,Tirap,Tlr1,Tlr2,Tlr4,Tlr6
REACTOME_CROSS_PRESENTATION_OF_PARTICULATE_EXOGENOUS_ANTIGENS_PHAGOSOMES	7	0.286424	0.390286	0.850028	Cd36,Cyba,Cybb,Itgav,Itgb5,Ncf1,Ncf2,Ncf4
REACTOME_RAS_ACTIVATION_UPON_CA2_INFLUX_THROUGH_NMDA_RECEPTOR	15	0.281404	0.390362	0.850028	Actn2,Calm1,Camk2a,Camk2b,Camk2d,Camk2g,Dlg1,Dlg2,Dlg3,Dlg4,Grin1,Grin2b,Grin2d,Hras,Kras,Lrrc7,Nefl,Nras,Rasgrf1,Rasgrf2
REACTOME_TELOMERE_EXTENSION_BY_TELOMERASE	21	0.280011	0.390702	0.850028	Acd,Ankrd28,Ccna1,Ccna2,Cdk2,Dkc1,Gar1,Nhp2,Nop10,Pif1,Pot1a,Ppp6c,Ppp6r3,Rtel1,Ruvbl1,Ruvbl2,Shq1,Terf1,Terf2,Terf2ip,Tert,Tinf2,Wrap53
REACTOME_ONCOGENE_INDUCED_SENESCENCE	32	0.278744	0.390741	0.850028	Ago1,Ago3,Ago4,Cdk4,Cdk6,Cdkn2a,Cdkn2b,Cdkn2c,Cdkn2d,E2f1,E2f2,E2f3,Erf,Ets1,Ets2,Id1,Mapk1,Mapk3,Mdm2,Mdm4,Mir24-1,Mov10,Rb1,Rps27a,Sp1,Tfdp1,Tfdp2,Tnrc6a,Tnrc6b,Tnrc6c,Trp53,Uba52,Ubb,Ubc
REACTOME_CYTOSOLIC_SULFONATION_OF_SMALL_MOLECULES	14	0.280262	0.390757	0.850028	Abhd14b,Bpnt1,Bpnt2,Papss1,Papss2,Podxl2,Slc26a1,Slc26a2,Slc35b2,Slc35b3,Sult1a1,Sult1a1,Sult1a1,Sult1a1,Sult1b1,Sult1c2,Sult1c1,Sult1e1,Sult2a1,Sult2a5,Sult2a6,Sult2b1,Sult4a1,Sult6b1,Tpst1,Tpst2
REACTOME_LIPID_PARTICLE_ORGANIZATION	3	-0.297263	0.390831	1	Cidea,Cidec,Fitm1,Fitm2,Hilpda,Hsd17b13
REACTOME_CARBOXYTERMINAL_POST_TRANSLATIONAL_MODIFICATIONS_OF_TUBULIN	34	0.277906	0.391035	0.850028	Agbl1,Agbl2,Agbl3,Agbl4,Agbl5,Agtpbp1,Lrrc49,Nicn1,Svbp,Tpgs1,Tpgs2,Ttl,Ttll1,Ttll10,Ttll11,Ttll12,Ttll13,Ttll2,Ttll3,Ttll4,Ttll5,Ttll6,Ttll7,Ttll8,Ttll9,Tuba1a,Tuba1b,Tuba1c,Tuba3a,Tuba3a,Tuba3a,Tuba4a,Tuba8,Tubal3,Tubb1,Tubb2a,Tubb2b,Tubb3,Tubb4a,Tubb4b,Tubb6,Tubb4b,Tubb4b,Vash1,Vash2
REACTOME_REELIN_SIGNALLING_PATHWAY	4	-0.289272	0.391063	1	Dab1,Fyn,Reln,Sh3kbp1,Vldlr
REACTOME_INTRINSIC_PATHWAY_FOR_APOPTOSIS	50	-0.27717	0.391191	1	Akt1,Akt2,Akt3,Apaf1,Apip,Aven,Bad,Bak1,Bax,Bbc3,Bcl2,Bcl2l1,Bcl2l11,Bid,Bmf,C1qbp,Casp3,Casp7,Casp8,Casp9,Cdkn2a,Cycs,Diablo,Dynll1,Dynll2,E2f1,Gsdmd,Gsdme,Gzmb,Mapk1,Mapk3,Mapk8,Nmt1,Pmaip1,Ppp1r13b,Ppp3cc,Ppp3r1,Septin4,Sfn,Stat3,Tfdp1,Tfdp2,Trp53,Trp53bp2,Trp63,Trp73,Uaca,Xiap,Ywhab,Ywhae,Ywhag,Ywhah,Ywhaq,Ywhaz
REACTOME_PI_3K_CASCADE_FGFR1	11	-0.279243	0.391469	1	Fgf1,Fgf10,Fgf17,Fgf2,Fgf20,Fgf22,Fgf23,Fgf3,Fgf4,Fgf5,Fgf6,Fgf8,Fgf9,Fgfr1,Frs2,Gab1,Grb2,Kl,Pik3ca,Pik3r1,Ptpn11
REACTOME_TP53_REGULATES_TRANSCRIPTION_OF_SEVERAL_ADDITIONAL_CELL_DEATH_GENES_WHOSE_SPECIFIC_ROLES_IN_P53_DEPENDENT_APOPTOSIS_REMAIN_UNCERTAIN	9	-0.282056	0.391505	1	Bcl2l14,Bcl6,Birc5,Chm,Ndrg1,Perp,Ppp1r13b,Rabggta,Rabggtb,Trp53,Trp53bp2,Trp63,Trp73
REACTOME_SIGNALLING_TO_ERKS	33	-0.274349	0.392449	1	Braf,Crk,Crkl,Frs2,Grb2,Hras,Kidins220,Kras,Map2k1,Map2k2,Mapk1,Mapk11,Mapk12,Mapk13,Mapk14,Mapk3,Mapkapk2,Mapkapk3,Ngf,Nras,Ntrk1,Rala,Ralb,Ralgds,Rap1a,Rapgef1,Rit1,Rit2,Shc1,Shc2,Shc3,Sos1,Src,Ywhab
REACTOME_MYD88_INDEPENDENT_TLR4_CASCADE	90	-0.273065	0.392578	1	Ager,App,Atf1,Atf2,Birc2,Birc3,Btrc,Casp8,Cd14,Chuk,Creb1,Cul1,Dusp3,Dusp4,Dusp6,Dusp7,Elk1,Fadd,Fbxw11,Fos,Hmgb1,Ikbkb,Ikbke,Ikbkg,Irak1,Irak2,Irf3,Irf7,Jun,Ly96,Map2k1,Map2k3,Map2k4,Map2k6,Map2k7,Map3k7,Map3k8,Mapk1,Mapk10,Mapk11,Mapk14,Mapk3,Mapk7,Mapk8,Mapk9,Mapkapk2,Mapkapk3,Mef2a,Mef2c,Nfkb1,Nfkb2,Nfkbia,Nfkbib,Nkiras1,Nkiras2,Nod1,Nod2,Ppp2ca,Ppp2cb,Ppp2r1a,Ppp2r1b,Ppp2r5d,Ptpn11,Rela,Ripk…
REACTOME_MET_ACTIVATES_RAS_SIGNALING	10	-0.275917	0.393125	1	Grb2,Hgf,Hras,Kras,Met,Muc20,Nras,Ranbp10,Ranbp9,Shc1,Sos1
REACTOME_RHOA_GTPASE_CYCLE	136	-0.270424	0.393521	1	Aaas,Abcd3,Abr,Acbd5,Actc1,Akap13,Anln,Arap1,Arap2,Arap3,Arhgap1,Arhgap10,Arhgap11a,Arhgap18,Arhgap19,Arhgap20,Arhgap21,Arhgap22,Arhgap23,Arhgap24,Arhgap26,Arhgap28,Arhgap29,Arhgap30,Arhgap31,Arhgap32,Arhgap35,Arhgap39,Arhgap4,Arhgap40,Arhgap42,Arhgap44,Arhgap45,Arhgap5,Arhgap6,Arhgap8,Arhgap9,Arhgdia,Arhgdib,Arhgef1,Arhgef10,Arhgef10l,Arhgef11,Arhgef12,Arhgef15,Arhgef17,Arhgef18,Arhgef19,Arhgef2…
REACTOME_INTERLEUKIN_27_SIGNALING	8	-0.275481	0.39454	1	Canx,Crlf1,Ebi3,Il27,Il27ra,Il6st,Jak1,Jak2,Stat1,Stat3,Tyk2
REACTOME_SODIUM_PROTON_EXCHANGERS	6	-0.275346	0.394886	1	Slc9a1,Slc9a2,Slc9a3,Slc9a4,Slc9a5,Slc9a6,Slc9a7,Slc9a8,Slc9a9
REACTOME_SPHINGOLIPID_METABOLISM	73	0.266609	0.395091	0.857664	Acer1,Acer2,Acer3,Aldh3a2,Aldh3b1,Aldh3b3,Arsa,Arsb,Arsg,Arsi,Arsj,Arsk,Asah1,Asah2,B3galnt1,B4galnt1,Cerk,Cers1,Cers2,Cers3,Cers4,Cers5,Cers6,Cert1,Cptp,Csnk1g2,Ctsa,Degs1,Degs2,Enpp7,Esyt1,Esyt2,Esyt3,Fa2h,Galc,Gba,Gba2,Gla,Glb1,Glb1l,Gltp,Gm2a,Hexa,Hexb,Kdsr,Neu1,Neu2,Neu3,Neu4,Ormdl1,Ormdl2,Ormdl3,Osbp,Plpp1,Plpp2,Plpp3,Ppm1l,Prkd1,Prkd2,Prkd3,Psap,Samd8,Sgms1,Sgms2,Sgpl1,Sgpp1,Sgpp2,Smpd1,Sm…
REACTOME_FGFR2_LIGAND_BINDING_AND_ACTIVATION	5	-0.273264	0.395897	1	Fgf1,Fgf10,Fgf16,Fgf17,Fgf18,Fgf2,Fgf20,Fgf22,Fgf23,Fgf3,Fgf4,Fgf5,Fgf6,Fgf7,Fgf8,Fgf9,Fgfbp1,Fgfbp3,Fgfr2
REACTOME_SIGNALING_BY_MEMBRANE_TETHERED_FUSIONS_OF_PDGFRA_OR_PDGFRB	5	0.271791	0.396789	0.860158	Bin2,Etv6,Golga4,Kank1,Kdr
REACTOME_TRAFFICKING_OF_AMPA_RECEPTORS	25	0.260655	0.397756	0.860158	Akap5,Ap2a1,Ap2a2,Ap2b1,Ap2m1,Ap2s1,Cacng2,Cacng3,Cacng4,Cacng8,Camk2a,Camk2b,Camk2d,Camk2g,Dlg1,Dlg4,Epb41l1,Gria1,Gria2,Gria3,Gria4,Grip1,Grip2,Mdm2,Myo6,Nsf,Pick1,Prkca,Prkcb,Prkcg,Tspan7
REACTOME_TRANSCRIPTIONAL_REGULATION_BY_RUNX3	93	0.257056	0.398712	0.860158	Bcl2l11,Brd2,Cbfb,Ccn2,Ccnd1,Cdkn1a,Cdkn2a,Crebbp,Ctnnb1,Ep300,Foxo3,Hdac4,Hes1,Itga4,Itgal,Jag1,Kat2a,Kat2b,Kras,Lef1,Maml1,Maml2,Maml3,Mamld1,Mdm2,Myc,Notch1,Psma1,Psma2,Psma3,Psma4,Psma5,Psma6,Psma7,Psmb1,Psmb10,Psmb2,Psmb3,Psmb4,Psmb5,Psmb6,Psmb7,Psmb8,Psmb9,Psmc1,Psmc2,Psmc3,Psmc4,Psmc5,Psmc6,Psmd1,Psmd10,Psmd11,Psmd12,Psmd13,Psmd14,Psmd2,Psmd3,Psmd4,Psmd5,Psmd6,Psmd7,Psmd8,Psmd9,Psme1,Psme2…
REACTOME_DEFECTIVE_FACTOR_VIII_CAUSES_HEMOPHILIA_A	5	0.26504	0.398931	0.860158	F10,F2,F8,F9,Tpst1,Tpst2,Vwf
REACTOME_PENTOSE_PHOSPHATE_PATHWAY	14	0.259232	0.399025	0.860158	Dera,G6pdx,Pgd,Pgls,Pgm2,Prps1,Prps1l1,Prps2,Rbks,Rpe,Rpe,Rpia,Shpk,Taldo1,Tkt
REACTOME_SIGNALING_BY_ERBB4	43	0.255342	0.399548	0.860158	Adam17,Adap1,Aph1a,Aph1b,Aph1c,Apoe,Btc,Csn2,Cxcl12,Dlg4,Egf,Egfr,Erbb3,Erbb4,Ereg,Esr1,Gabra1,Gabrb1,Gabrb2,Gabrb3,Gabrg2,Gabrg3,Gabrq,Gfap,Grb2,Hbegf,Hras,Itch,Kras,Mxd4,Ncor1,Ncstn,Nedd4,Nras,Nrg1,Nrg2,Nrg3,Nrg4,Pgr,Pik3ca,Pik3r1,Psen1,Psen2,Psenen,Rps27a,S100b,Shc1,Sos1,Sparc,Src,Stat5a,Stmn1,Tab2,Uba52,Ubb,Ubc,Wwox,Wwp1,Yap1
REACTOME_METHYLATION	12	0.256587	0.400266	0.860158	Ahcy,As3mt,Comt,Cyp1a2,Gsto1,Mat1a,Mat2a,Mat2b,Mtr,Mtrr,N6amt1,Nnmt,Tpmt,Trmt112
REACTOME_METABOLISM_OF_STEROID_HORMONES	16	0.253862	0.400667	0.860158	Akr1b3,Akr1b8,Cga,Cyp11a1,Cyp11b2,Cyp11b2,Cyp17a1,Cyp19a1,Cyp21a1,Fdx1,Fdx2,Fdxr,Hsd11b1,Hsd11b2,Hsd17b1,Hsd17b11,Hsd17b12,Hsd17b14,Hsd17b2,Hsd17b3,Hsd3b3,Hsd3b1,Hsd3b3,Lhb,Lhb,Lhb,Pomc,Serpina6,Srd5a1,Srd5a2,Srd5a3,Star,Stard3,Stard3nl,Stard4,Stard6,Tspo,Tspoap1
REACTOME_TRAF6_MEDIATED_INDUCTION_OF_TAK1_COMPLEX_WITHIN_TLR4_COMPLEX	15	-0.253732	0.400917	1	Cd14,Irak2,Ly96,Map3k7,Rps27a,Sarm1,Tab1,Tab2,Tab3,Ticam1,Ticam2,Tlr4,Traf6,Uba52,Ubb,Ubc
REACTOME_INFECTION_WITH_MYCOBACTERIUM_TUBERCULOSIS	24	-0.25209	0.401048	1	Atp6v1h,B2m,Coro1a,Ctsg,Dusp16,Eno1,Gsk3a,Hgs,Kpna1,Kpnb1,Ltf,Mapk1,Mapk3,Mrc1,Nos2,Pgk1,Rab5a,Rab7,Rnf213,Rps27a,Sfpq,Tlr2,Trim27,Uba52,Ubb,Ubc,Vps33b
REACTOME_IRF3_MEDIATED_INDUCTION_OF_TYPE_I_IFN	10	-0.254711	0.401136	1	Ddx41,Dtx4,Ifi205,Irf3,Mre11a,Nlrc3,Nlrp4c,Prkdc,Sting1,Tbk1,Trex1,Xrcc5,Xrcc6
REACTOME_RELEASE_OF_APOPTOTIC_FACTORS_FROM_THE_MITOCHONDRIA	7	-0.256991	0.401302	1	Bak1,Bax,Cycs,Diablo,Gsdmd,Gsdme,Septin4
REACTOME_ACTIVATION_OF_BAD_AND_TRANSLOCATION_TO_MITOCHONDRIA	15	0.250731	0.402158	0.860158	Akt1,Akt2,Akt3,Bad,Bcl2,Bid,Ppp3cc,Ppp3r1,Sfn,Ywhab,Ywhae,Ywhag,Ywhah,Ywhaq,Ywhaz
REACTOME_SIGNALING_BY_SCF_KIT	41	-0.248152	0.402339	1	Cbl,Chek1,Cma1,Fer,Fes,Fyn,Gab2,Grap,Grap2,Grb10,Grb2,Grb7,Hras,Jak2,Kit,Kitl,Kras,Lck,Lyn,Mmp9,Nras,Pik3ca,Pik3r1,Pik3r2,Pik3r3,Prkca,Ptpn11,Ptpn6,Ptpru,Rac1,Sh2b2,Sh2b3,Socs1,Socs6,Sos1,Src,Stat1,Stat3,Stat5a,Stat5b,Tec,Vav1,Yes1
REACTOME_SYNTHESIS_OF_PYROPHOSPHATES_IN_THE_CYTOSOL	10	0.250415	0.403092	0.860158	Ip6k1,Ip6k3,Ippk,Itpk1,Nudt10,Nudt10,Nudt11,Nudt3,Nudt4,Ppip5k1,Ppip5k2
REACTOME_SIGNALING_BY_NOTCH1	72	0.244946	0.403429	0.860158	Adam10,Adam17,Aph1a,Aph1b,Aph1c,Arrb1,Arrb2,Ccnc,Cdk8,Cntn1,Crebbp,Cul1,Dlk1,Dll1,Dll4,Dner,Dtx1,Dtx2,Dtx4,Ep300,Fbxw7,Hdac1,Hdac10,Hdac11,Hdac2,Hdac3,Hdac4,Hdac5,Hdac6,Hdac7,Hdac8,Hdac9,Hes1,Hes5,Hey1,Hey2,Heyl,Hif1a,Itch,Jag1,Jag2,Kat2a,Kat2b,Maml1,Maml2,Maml3,Mamld1,Mib1,Mib2,Myc,Nbea,Ncor1,Ncor2,Ncstn,Neurl1a,Neurl1b,Notch1,Numb,Psen1,Psen2,Psenen,Rbpj,Rbx1,Rps27a,Skp1,Snw1,Tbl1x,Tbl1xr1,Tle1…
REACTOME_APOPTOTIC_CLEAVAGE_OF_CELLULAR_PROTEINS	32	-0.24589	0.403472	1	Acin1,Add1,Apc,Bcap31,Birc2,Bmx,Casp3,Casp6,Casp7,Casp8,Cdh1,Clspn,Ctnnb1,Dbnl,Dsg1a,Dsg2,Dsg3,Dsp,Fnta,Gas2,Gsn,Lmna,Lmnb1,Mapt,Ocln,Pkp1,Plec,Prkcd,Prkcq,Ptk2,Rock1,Satb1,Sptan1,Stk24,Stk26,Tjp1,Tjp2,Vim
REACTOME_MYOCLONIC_EPILEPSY_OF_LAFORA	9	-0.248614	0.403549	1	Epm2a,Gyg,Gys1,Nhlrc1,Ppp1r3c,Rps27a,Uba52,Ubb,Ubc
REACTOME_PI3K_EVENTS_IN_ERBB2_SIGNALING	11	0.248566	0.403633	0.860158	Btc,Egf,Egfr,Erbb2,Erbb3,Erbb4,Ereg,Gab1,Grb2,Hbegf,Nrg1,Nrg2,Nrg3,Nrg4,Pik3ca,Pik3r1
REACTOME_DISEASES_OF_GLYCOSYLATION	107	-0.243518	0.40392	1	Acan,Adamts1,Adamts10,Adamts12,Adamts13,Adamts14,Adamts15,Adamts16,Adamts17,Adamts18,Adamts19,Adamts2,Adamts20,Adamts3,Adamts4,Adamts5,Adamts6,Adamts7,Adamts8,Adamts9,Adamtsl1,Adamtsl2,Adamtsl3,Adamtsl4,Adamtsl5,Agrn,Alg1,Alg11,Alg12,Alg13,Alg14,Alg2,Alg3,Alg6,Alg8,Alg9,B3galt6,B3gat3,B3glct,B4galt1,B4galt7,B4gat1,Bcan,Bgn,C1galt1,C1galt1c1,Cfp,Chst14,Chst3,Chst5,Chsy1,Cspg4,Cspg5,Ctsa,Dag1,Dcn,D…
REACTOME_CONSTITUTIVE_SIGNALING_BY_LIGAND_RESPONSIVE_EGFR_CANCER_VARIANTS	19	0.244462	0.404143	0.860158	Cbl,Cdc37,Egf,Egfr,Gab1,Grb2,Hras,Hsp90aa1,Kras,Nras,Pik3ca,Pik3r1,Plcg1,Rps27a,Shc1,Sos1,Uba52,Ubb,Ubc
REACTOME_SIGNALING_BY_FGFR4_IN_DISEASE	11	0.245232	0.404461	0.860158	Fgfr4,Frs2,Gab1,Grb2,Hras,Kras,Nras,Pik3ca,Pik3r1,Plcg1,Sos1
REACTOME_FRS_MEDIATED_FGFR3_SIGNALING	12	-0.244867	0.404607	1	Fgf1,Fgf16,Fgf17,Fgf18,Fgf2,Fgf20,Fgf23,Fgf4,Fgf5,Fgf8,Fgf9,Fgfr3,Frs2,Frs3,Grb2,Hras,Kras,Nras,Ptpn11,Sos1
REACTOME_CONSTITUTIVE_SIGNALING_BY_AKT1_E17K_IN_CANCER	26	0.241925	0.404923	0.860158	Akt1,Akt1s1,Akt2,Akt3,Bad,Casp9,Cdkn1a,Cdkn1b,Chuk,Creb1,Foxo1,Foxo3,Foxo4,Foxo6,Gsk3a,Gsk3b,Mapkap1,Mdm2,Mlst8,Mtor,Nr4a1,Pdpk1,Prr5,Rictor,Rps6kb2,Tsc2
REACTOME_FRS_MEDIATED_FGFR2_SIGNALING	12	-0.243937	0.404963	1	Fgf1,Fgf10,Fgf16,Fgf17,Fgf18,Fgf2,Fgf20,Fgf22,Fgf23,Fgf3,Fgf4,Fgf5,Fgf6,Fgf7,Fgf8,Fgf9,Fgfr2,Frs2,Frs3,Grb2,Hras,Kras,Nras,Ptpn11,Sos1
REACTOME_DISASSEMBLY_OF_THE_DESTRUCTION_COMPLEX_AND_RECRUITMENT_OF_AXIN_TO_THE_MEMBRANE	24	0.242489	0.404973	0.860158	Amer1,Apc,Axin1,Cav1,Csnk1a1,Csnk1g2,Ctnnb1,Dvl1,Dvl2,Dvl3,Peg12,Frat2,Fzd1,Fzd2,Fzd5,Gsk3b,Lrp5,Lrp6,Ppp2ca,Ppp2cb,Ppp2r1a,Ppp2r1b,Ppp2r5a,Ppp2r5b,Ppp2r5c,Ppp2r5d,Ppp2r5e,Wnt1,Wnt3a,Wnt8a,Wnt8b
REACTOME_IRAK1_RECRUITS_IKK_COMPLEX	13	-0.23914	0.406605	1	Chuk,Ikbkb,Ikbkg,Irak1,Peli1,Peli2,Peli3,Rps27a,Traf6,Uba52,Ubb,Ubc,Ube2n,Ube2v1
REACTOME_MITOCHONDRIAL_IRON_SULFUR_CLUSTER_BIOGENESIS	12	0.23896	0.406978	0.861898	Fdx1,Fdx2,Fdxr,Fxn,Glrx5,Hscb,Isca1,Isca2,Iscu,Lyrm4,Nfs1,Slc25a28,Slc25a37
REACTOME_INFLUENZA_INFECTION	149	0.235415	0.407027	0.861898	Aaas,Calr,Canx,Clta,Cltc,Cpsf4,Dnajc3,Eif2ak2,Fau,Grsf1,Gtf2f1,Gtf2f2,Hsp90aa1,Hspa1a,Ipo5,Isg15,Kpna1,Kpna2,Kpna3,Kpna4,Kpna1,Kpna7,Kpnb1,Ndc1,Nup107,Nup133,Nup153,Nup155,Nup160,Nup188,Nup205,Nup210,Nup214,Nup35,Nup37,Nupl2,Nup43,Nup50,Nup54,Nupl1,Nup62,Nup85,Nup88,Nup93,Nup98,Pabpn1,Parp1,Polr2a,Polr2b,Polr2c,Polr2d,Polr2e,Polr2f,Polr2g,Polr2h,Polr2i,Polr2j,Polr2k,Polr2l,Pom121,Pom121,Rae1,Ran,…
REACTOME_DIGESTION_AND_ABSORPTION	15	-0.237727	0.407198	1	Akp3,Amy1,Amy2a5,Amy1,Amy1,Amy1,Amy1,Amy2a5,Cel,Chia1,Chit1,Clps,Guca2a,Guca2b,Gucy2c,Lct,Lipf,Mgam,Npc1l1,Pir,Pnlip,Pnliprp1,Pnliprp2,Rsc1a1,Sis,Slc2a2,Slc2a5,Slc5a1,Treh
REACTOME_SIGNALING_BY_FLT3_FUSION_PROTEINS	18	0.236064	0.407433	0.861898	Cdkn1a,Etv6,Gab2,Golgb1,Grb2,Hras,Kras,Myo18a,Nox4,Nras,Pik3ca,Pik3r1,Pim1,Sos1,Sptbn1,Stat5a,Stat5b,Trip11,Zmym2
REACTOME_BLOOD_GROUP_SYSTEMS_BIOSYNTHESIS	14	-0.235448	0.407858	1	B3galt1,B3galt2,B3galt4,B3galt5,B4galnt2,Fut1,Fut10,Fut11,Fut2,Fut4,Fut7,Fut9,Rhd,Rhd,St3gal3,St3gal4,St3gal6,St6galnac6
REACTOME_SHC1_EVENTS_IN_ERBB2_SIGNALING	17	0.234497	0.408201	0.861908	Btc,Egf,Egfr,Erbb2,Erbb3,Erbb4,Ereg,Grb2,Hbegf,Hras,Kras,Nras,Nrg1,Nrg2,Nrg3,Nrg4,Prkca,Prkcd,Prkce,Ptpn12,Shc1,Sos1
REACTOME_POTASSIUM_CHANNELS	65	0.230761	0.408948	0.861908	Abcc8,Abcc9,Gabbr1,Gabbr2,Gnb1,Gnb2,Gnb3,Gnb4,Gnb5,Gng10,Gng11,Gng12,Gng13,Gng2,Gng3,Gng4,Gng5,Gng7,Gng8,Gngt1,Gngt2,Hcn1,Hcn2,Hcn3,Hcn4,Kcna1,Kcna10,Kcna2,Kcna3,Kcna4,Kcna5,Kcna6,Kcna7,Kcnab1,Kcnab2,Kcnab3,Kcnb1,Kcnb2,Kcnc1,Kcnc2,Kcnc3,Kcnc4,Kcnd1,Kcnd2,Kcnd3,Kcnf1,Kcng1,Kcng2,Kcng3,Kcng4,Kcnh1,Kcnh2,Kcnh3,Kcnh4,Kcnh5,Kcnh6,Kcnh7,Kcnh8,Kcnj1,Kcnj10,Kcnj11,Kcnj12,Kcnj14,Kcnj15,Kcnj16,Kcnj2,Kcnj3,…
REACTOME_TRISTETRAPROLIN_TTP_ZFP36_BINDS_AND_DESTABILIZES_MRNA	16	0.232909	0.409152	0.861908	Dcp1a,Dcp2,Dis3,Exosc1,Exosc2,Exosc3,Exosc4,Exosc5,Exosc6,Exosc7,Exosc8,Exosc9,Mapkapk2,Tnpo1,Xrn1,Ywhab,Zfp36
REACTOME_BETA_OXIDATION_OF_BUTANOYL_COA_TO_ACETYL_COA	3	0.246061	0.410113	0.861908	Acads,Acsm3,Echs1,Hadh
REACTOME_TP53_REGULATES_TRANSCRIPTION_OF_ADDITIONAL_CELL_CYCLE_GENES_WHOSE_EXACT_ROLE_IN_THE_P53_PATHWAY_REMAIN_UNCERTAIN	20	0.228906	0.410172	0.861908	Btg2,Cdc25c,Cenpj,Cnot1,Cnot10,Cnot11,Cnot2,Cnot3,Cnot4,Cnot6,Cnot6l,Cnot7,Cnot8,Cnot9,Npm1,Plagl1,Plk2,Plk3,Rgcc,Tnks1bp1,Trp53
REACTOME_SYNTHESIS_OF_GLYCOSYLPHOSPHATIDYLINOSITOL_GPI	17	-0.228364	0.410809	1	Dpm2,Piga,Pigb,Pigc,Pigf,Pigg,Pigh,Pigl,Pigm,Pign,Pigo,Pigp,Pigq,Pigv,Pigw,Pigx,Pigyl,Pigz
REACTOME_ERBB2_ACTIVATES_PTK6_SIGNALING	7	0.231981	0.411285	0.863095	Btc,Egf,Egfr,Erbb2,Erbb3,Erbb4,Ereg,Hbegf,Nrg1,Nrg2,Nrg3,Nrg4,Ptk6
REACTOME_NUCLEAR_SIGNALING_BY_ERBB4	23	-0.225512	0.411382	1	Adam17,Adap1,Aph1a,Aph1b,Aph1c,Apoe,Btc,Csn2,Cxcl12,Erbb4,Ereg,Esr1,Gfap,Hbegf,Mxd4,Ncor1,Ncstn,Nrg1,Nrg2,Nrg3,Nrg4,Pgr,Psen1,Psen2,Psenen,S100b,Sparc,Src,Stat5a,Stmn1,Tab2,Wwox,Yap1
REACTOME_GLYCOGEN_SYNTHESIS	14	-0.226043	0.411654	1	Epm2a,Gbe1,Gyg,Gys1,Gys2,Nhlrc1,Pgm1,Pgm2,Pgm2l1,Ppp1r3c,Rps27a,Uba52,Ubb,Ubc,Ugp2
REACTOME_RNA_POLYMERASE_I_TRANSCRIPTION_INITIATION	45	0.220667	0.413081	0.865238	Ccnh,Cdk7,Chd3,Chd4,Ehmt2,Ercc2,Ercc3,Ercc6,Gatad2a,Gatad2b,Gtf2h1,Gtf2h2,Gtf2h3,Gtf2h4,Gtf2h5,Hdac1,Hdac2,Kat2a,Kat2b,Mbd3,Mnat1,Mta1,Mta2,Mta3,Polr1a,Polr1b,Polr1c,Polr1d,Polr1e,Polr1f,Cd3eap,Polr1h,Polr2e,Polr2f,Polr2h,Polr2k,Polr2l,Rbbp4,Rbbp7,Rrn3,Taf1a,Taf1b,Taf1c,Taf1d,Tbp,Ttf1,Ubtf
REACTOME_PTK6_REGULATES_RHO_GTPASES_RAS_GTPASE_AND_MAP_KINASES	13	0.22157	0.413672	0.865238	Arhgap35,Bcar1,Crk,Dock1,Elmo1,Elmo2,Hras,Kras,Nras,Ptk6,Pxn,Rac1,Rasa1,Rhoa
REACTOME_ETHANOL_OXIDATION	8	0.222787	0.41441	0.865238	Acss1,Acss2,Adh1,Adh1,Adh1,Adh4,Adh5,Adh6a,Adh6b,Adh7,Aldh1a1,Aldh1b1,Aldh2
REACTOME_FREE_FATTY_ACIDS_REGULATE_INSULIN_SECRETION	9	0.222039	0.414502	0.865238	Acsl3,Acsl4,Cd36,Ffar1,Gna11,Gna14,Gna15,Gnaq,Plcb1,Plcb2,Plcb3
REACTOME_SPHINGOLIPID_DE_NOVO_BIOSYNTHESIS	37	-0.215627	0.414978	1	Acer1,Acer2,Acer3,Aldh3a2,Aldh3b1,Aldh3b3,Cers1,Cers2,Cers3,Cers4,Cers5,Cers6,Cert1,Csnk1g2,Degs1,Degs2,Fa2h,Kdsr,Ormdl1,Ormdl2,Ormdl3,Osbp,Plpp1,Plpp2,Plpp3,Ppm1l,Prkd1,Prkd2,Prkd3,Samd8,Sgms1,Sgms2,Sgpl1,Sgpp1,Sgpp2,Sphk1,Sphk2,Spns2,Sptlc1,Sptlc2,Sptlc3,Sptssa,Sptssb,Vapa,Vapb
REACTOME_FRUCTOSE_CATABOLISM	4	-0.224508	0.414999	1	Aldh1a1,Aldob,Glyctk,Khk,Tkfc
REACTOME_AFLATOXIN_ACTIVATION_AND_DETOXIFICATION	8	-0.219119	0.415323	1	Acy1,Acy3,Akr7a5,Akr7a5,Akr7a5,Cyp1a2,Cyp2a5,Cyp3a11,Cyp3a11,Dpep1,Dpep2,Dpep3,Ggt1,Ggt5,Ggt6,Ggt7,Mgst1,Mgst2,Mgst3
REACTOME_METAL_ION_SLC_TRANSPORTERS	20	-0.214746	0.415558	1	Cp,Heph,Slc11a1,Slc11a2,Slc30a1,Slc30a10,Slc30a2,Slc30a3,Slc30a5,Slc30a6,Slc30a7,Slc30a8,Slc31a1,Slc39a1,Slc39a10,Slc39a14,Slc39a2,Slc39a3,Slc39a4,Slc39a5,Slc39a6,Slc39a7,Slc39a8,Slc40a1,Slc41a1,Slc41a2
REACTOME_FLT3_SIGNALING_BY_CBL_MUTANTS	6	-0.217745	0.416032	1	Cbl,Flt3,Flt3l,Rps27a,Uba52,Ubb,Ubc
REACTOME_RUNX3_REGULATES_WNT_SIGNALING	7	-0.216631	0.416159	1	Ccnd1,Ctnnb1,Lef1,Myc,Runx3,Tcf7,Tcf7l1,Tcf7l2
REACTOME_VISUAL_PHOTOTRANSDUCTION	50	0.2123	0.416165	0.866493	Abca4,Agrn,Akr1b8,Akr1c20,Akr1cl,Akr1c20,Akr1c6,Apoa1,Apoa2,Apoa4,Apob,Apoc2,Apoc3,Apoe,Apom,Awat2,Bco1,Bco2,Calm1,Camkmt,Clps,Cnga1,Cngb1,Cyp4v3,Dhrs3,Dhrs9,Fnta,Fntb,Gnat1,Gnb1,Gnb5,Gngt1,Gpc1,Gpc2,Gpc3,Gpc4,Gpc5,Gpc6,Gpihbp1,Grk1,Grk4,Guca1a,Guca1b,Gucy2e,Gucy2f,Hsd17b1,Hsd17b6,Hspg2,Ldlr,Lpl,Lrat,Lrp1,Lrp10,Lrp12,Lrp2,Lrp8,Metap1,Metap2,Myo7a,Napepld,Nmt1,Nmt2,Opn1mw,Opn1mw,Opn1sw,Pde6a,Pde6b…
REACTOME_GLYCOGEN_METABOLISM	23	0.210459	0.417248	0.866493	Agl,Calm1,Epm2a,Gaa,Gbe1,Gyg,Gys1,Gys2,Nhlrc1,Pgm1,Pgm2,Pgm2l1,Phka1,Phka2,Phkb,Phkg1,Phkg2,Ppp1r3c,Pygb,Pygl,Pygm,Rps27a,Uba52,Ubb,Ubc,Ugp2
REACTOME_REGULATION_OF_BETA_CELL_DEVELOPMENT	37	0.209611	0.417298	0.866493	Akt1,Akt2,Akt3,Crebbp,Ep300,Fgf10,Foxa2,Foxa3,Foxo1,Gck,Hes1,Hnf1a,Hnf1b,Hnf4a,Hnf4g,Iapp,Ins2,Insm1,Kat2a,Kat2b,Mafa,Maml1,Maml2,Maml3,Mamld1,Neurod1,Neurog3,Nkx2-2,Nkx6-1,Notch1,Nr5a2,Onecut1,Onecut3,Pax4,Pax6,Pdx1,Pklr,Ptf1a,Rbpj,Rfx6,Slc2a2,Snw1
REACTOME_DOWNSTREAM_SIGNAL_TRANSDUCTION	29	0.209135	0.417625	0.866493	Bcar1,Crk,Crkl,Grb2,Grb7,Hras,Kras,Nck1,Nck2,Nras,Pdgfa,Pdgfb,Pdgfra,Pdgfrb,Pik3ca,Pik3cb,Pik3r1,Pik3r2,Plcg1,Ptpn11,Rapgef1,Rasa1,Sos1,Src,Stat1,Stat3,Stat5a,Stat5b,Stat6
REACTOME_ACTIVATION_OF_PUMA_AND_TRANSLOCATION_TO_MITOCHONDRIA	7	0.212071	0.417852	0.866493	Bbc3,E2f1,Ppp1r13b,Tfdp1,Tfdp2,Trp53,Trp53bp2,Trp63,Trp73
REACTOME_P2Y_RECEPTORS	6	-0.213902	0.418184	1	Gpr17,Lpar4,Lpar6,P2ry1,P2ry10,P2ry12,P2ry13,P2ry14,P2ry2,P2ry4,P2ry6
REACTOME_RNA_POLYMERASE_I_TRANSCRIPTION_TERMINATION	29	-0.206623	0.418699	1	Cavin1,Ccnh,Cdk7,Ercc2,Ercc3,Gtf2h1,Gtf2h2,Gtf2h3,Gtf2h4,Gtf2h5,Mnat1,Polr1a,Polr1b,Polr1c,Polr1d,Polr1e,Polr1f,Cd3eap,Polr1h,Polr2e,Polr2f,Polr2h,Polr2k,Polr2l,Taf1a,Taf1b,Taf1c,Taf1d,Tbp,Ttf1,Ubtf
REACTOME_CARNITINE_METABOLISM	13	-0.20296	0.420661	1	Acaca,Acacb,Cpt1a,Cpt1b,Cpt2,Mid1ip1,Ppard,Prkaa2,Prkab2,Prkag2,Rxra,Slc22a5,Slc25a20,Thrsp
REACTOME_SYNTHESIS_OF_IP2_IP_AND_INS_IN_THE_CYTOSOL	12	0.201699	0.421018	0.869201	Impa1,Impa2,Inpp1,Inpp4a,Inpp4b,Inpp5a,Inpp5b,Inpp5j,Isyna1,Miox,Mtmr7,Mtmr9,Ocrl,Synj1
REACTOME_ARACHIDONATE_PRODUCTION_FROM_DAG	5	-0.204913	0.421417	1	Abhd12,Abhd6,Dagla,Daglb,Mgll
REACTOME_FORMATION_OF_APOPTOSOME	10	-0.202098	0.421424	1	Apaf1,Apip,Aven,Casp9,Cycs,Diablo,Mapk1,Mapk3,Uaca,Xiap
REACTOME_HDL_REMODELING	3	0.211195	0.421532	0.869201	Abcg1,Alb,Apoa1,Apoc2,Apoc3,Apoe,Lcat,Lipg,Pltp
REACTOME_RECYCLING_PATHWAY_OF_L1	42	-0.198243	0.421678	1	Actb,Actg1,Ap2a1,Ap2a2,Ap2b1,Ap2m1,Ap2s1,Clta,Cltc,Dnm1,Dnm2,Dnm3,Dpysl2,Ezr,Kif4,Kif4,L1cam,Mapk1,Msn,Numb,Rdx,Rps6ka1,Rps6ka2,Rps6ka3,Rps6ka4,Rps6ka5,Rps6ka6,Sh3gl2,Shtn1,Src,Tuba1a,Tuba1b,Tuba1c,Tuba3a,Tuba3a,Tuba3a,Tuba4a,Tuba8,Tubal3,Tubb1,Tubb2a,Tubb2b,Tubb3,Tubb4a,Tubb4b,Tubb6,Tubb4b,Tubb4b
REACTOME_LATE_ENDOSOMAL_MICROAUTOPHAGY	30	0.198232	0.421839	0.869201	Arl13b,Cetn1,Cftr,Chmp2a,Chmp2b,Chmp3,Chmp4b,Chmp4c,Chmp6,Chmp7,Hbb-bt,Hdac6,Hspa8,Ift88,Mvb12a,Mvb12b,Park7,Pcnt,Plin2,Plin3,Rnase1,Rps27a,Tsg101,Uba52,Ubap1,Ubb,Ubc,Vim,Vps28,Vps37a,Vps37b,Vps37c,Vps37d
REACTOME_DNA_DAMAGE_REVERSAL	8	-0.201271	0.421892	1	Alkbh2,Alkbh3,Alkbh5,Ascc1,Ascc2,Ascc3,Fto,Mgmt
REACTOME_VOLTAGE_GATED_POTASSIUM_CHANNELS	26	0.197789	0.422034	0.869201	Kcna1,Kcna10,Kcna2,Kcna3,Kcna4,Kcna5,Kcna6,Kcna7,Kcnab1,Kcnab2,Kcnab3,Kcnb1,Kcnb2,Kcnc1,Kcnc2,Kcnc3,Kcnc4,Kcnd1,Kcnd2,Kcnd3,Kcnf1,Kcng1,Kcng2,Kcng3,Kcng4,Kcnh1,Kcnh2,Kcnh3,Kcnh4,Kcnh5,Kcnh6,Kcnh7,Kcnh8,Kcnq1,Kcnq2,Kcnq3,Kcnq4,Kcnq5,Kcns1,Kcns2,Kcns3,Kcnv1,Kcnv2
REACTOME_TERMINATION_OF_TRANSLESION_DNA_SYNTHESIS	31	0.196759	0.422414	0.869201	Isg15,Pclaf,Pcna,Pold1,Pold2,Pold3,Pold4,Pole,Pole2,Pole3,Pole4,Polh,Poli,Polk,Rev1,Rfc1,Rfc2,Rfc3,Rfc4,Rfc5,Rpa1,Rpa2,Rpa3,Rps27a,Trim25,Uba52,Uba7,Ubb,Ubc,Ube2l6,Usp10,Usp43
REACTOME_SIGNALING_BY_NOTCH3	46	-0.19629	0.422418	1	Adam10,Aph1a,Aph1b,Aph1c,Crebbp,Dlgap5,Dll1,Dll4,Egf,Egfr,Ep300,Fabp7,Hes1,Hes5,Hey1,Hey2,Heyl,Ikzf1,Jag1,Jag2,Kat2a,Kat2b,Maml1,Maml2,Maml3,Mamld1,Mib1,Mib2,Ncstn,Neurl1a,Neurl1b,Notch1,Notch3,Pbx1,Plxnd1,Psen1,Psen2,Psenen,Ptcra,Rbpj,Rps27a,Snw1,Stat1,Tacc3,Uba52,Ubb,Ubc,Wwc1,Wwp2,Ybx1
REACTOME_IRON_UPTAKE_AND_TRANSPORT	47	0.196185	0.422467	0.869201	Abcg2,Aco1,Atp6ap1,Atp6v0a1,Atp6v0a2,Atp6v0a4,Atp6v0b,Atp6v0c,Atp6v0d1,Atp6v0d2,Atp6v0e,Atp6v0e2,Atp6v1a,Atp6v1b1,Atp6v1b2,Atp6v1c1,Atp6v1c2,Atp6v1d,Atp6v1e1,Atp6v1e2,Atp6v1f,Atp6v1g1,Atp6v1g2,Atp6v1g3,Atp6v1h,Cand1,Cp,Cul1,Cybrd1,Fbxl5,Flvcr1,Fth1,Ftl1,Ftmt,Glrx3,Heph,Hfe,Hmox1,Hmox2,Ireb2,Lcn2,Mcoln1,Nedd8,Rps27a,Skp1,Slc11a2,Slc22a17,Slc40a1,Slc46a1,Steap2,Steap3,Tcirg1,Trf,Tfr2,Tfrc,Uba52,Ubb…
REACTOME_SIGNALING_BY_RNF43_MUTANTS	7	-0.199922	0.422519	1	Fzd4,Fzd5,Fzd6,Fzd8,Lrp5,Lrp6,Rnf43,Wnt3a
REACTOME_TRIF_MEDIATED_PROGRAMMED_CELL_DEATH	8	-0.198849	0.422622	1	Casp8,Cd14,Fadd,Ly96,Ripk1,Ripk3,Ticam1,Ticam2,Tlr4
REACTOME_PERK_REGULATES_GENE_EXPRESSION	29	-0.193973	0.423453	1	Asns,Atf3,Atf4,Atf6,Ccl2,Cebpb,Cebpg,Dcp2,Ddit3,Dis3,Eif2ak3,Eif2s1,Eif2s2,Eif2s3x,Exosc1,Exosc2,Exosc3,Exosc4,Exosc5,Exosc6,Exosc7,Exosc8,Exosc9,Herpud1,Hspa5,Igfbp1,Khsrp,Nfya,Nfyb,Nfyc,Parn
REACTOME_PEROXISOMAL_LIPID_METABOLISM	25	0.193739	0.423618	0.869722	Abcd1,Acaa1a,Acbd4,Acbd5,Acot4,Acot6,Acot8,Acox1,Acox2,Acox3,Acoxl,Aldh3a2,Amacr,Crat,Crot,Decr2,Eci2,Ehhadh,Hacl1,Hao2,Hsd17b4,Mlycd,Nudt19,Nudt7,Pecr,Phyh,Scp2,Slc25a17,Slc27a2
REACTOME_REGULATION_OF_TNFR1_SIGNALING	33	0.192496	0.424093	0.869722	Birc2,Birc3,Casp8,Cflar,Chuk,Clip3,Cyld,Fadd,Ikbkb,Ikbkg,Madd,Otud7b,Otulin,Rack1,Rbck1,Ripk1,Rnf31,Rps27a,Sharpin,Sppl2a,Sppl2b,Tax1bp1,Tnf,Tnfaip3,Tnfrsf1a,Tradd,Traf1,Traf2,Uba52,Ubb,Ubc,Usp2,Usp21,Usp4,Xiap
REACTOME_PURINE_SALVAGE	12	-0.193696	0.424158	1	Ada,Adal,Adk,Ampd1,Ampd2,Ampd3,Aprt,Dck,Dguok,Gmpr,Gmpr2,Hprt,Pnp2
REACTOME_INTEGRATION_OF_ENERGY_METABOLISM	93	-0.191461	0.424188	1	Abcc8,Acaca,Acacb,Acly,Acsl3,Acsl4,Adcy1,Adcy2,Adcy3,Adcy4,Adcy5,Adcy6,Adcy7,Adcy8,Adcy9,Adipoq,Adipor1,Adipor2,Adra2a,Adra2c,Agpat1,Ahcyl1,Akap5,Cacna1a,Cacna1c,Cacna1d,Cacna1e,Cacna2d2,Cacnb2,Cacnb3,Cd36,Chrm3,Cysltr2,Fasn,Ffar1,Gcg,Glp1r,Gna11,Gna14,Gna15,Gnai1,Gnai2,Gnaq,Gnas,Gnb1,Gnb2,Gnb3,Gnb4,Gnb5,Gng10,Gng11,Gng12,Gng13,Gng2,Gng3,Gng4,Gng5,Gng7,Gng8,Gngt1,Gngt2,Ins2,Iqgap1,Itpr1,Itpr2,Itp…
REACTOME_FGFR2B_LIGAND_BINDING_AND_ACTIVATION	4	-0.199528	0.424536	1	Fgf1,Fgf10,Fgf2,Fgf22,Fgf3,Fgf7,Fgfbp1,Fgfbp3,Fgfr2
REACTOME_MULTIFUNCTIONAL_ANION_EXCHANGERS	4	-0.198008	0.424811	1	Slc26a1,Slc26a11,Slc26a2,Slc26a3,Slc26a4,Slc26a6,Slc26a7,Slc26a9,Slc5a12
REACTOME_SYNTHESIS_OF_UDP_N_ACETYL_GLUCOSAMINE	7	0.193083	0.425077	0.869722	Amdhd2,Gfpt1,Gfpt2,Gnpnat1,Nagk,Pgm3,Renbp,Uap1
REACTOME_CYTOSOLIC_TRNA_AMINOACYLATION	24	0.189362	0.425511	0.869722	Aars,Aimp1,Aimp2,Cars,Dars,Eef1e1,Eprs,Farsa,Farsb,Gars,Hars,Iars,Kars,Lars,Mars1,Nars,Ppa1,Qars,Rars,Sars,Tars,Vars,Wars,Yars
REACTOME_WNT_LIGAND_BIOGENESIS_AND_TRAFFICKING	13	-0.187906	0.426298	1	Porcn,Snx3,Tmed5,Vps26a,Vps29,Vps35,Wls,Wnt1,Wnt10a,Wnt10b,Wnt11,Wnt16,Wnt2,Wnt2b,Wnt3,Wnt3a,Wnt4,Wnt5a,Wnt5b,Wnt6,Wnt7a,Wnt7b,Wnt8a,Wnt8b,Wnt9a,Wnt9b
REACTOME_NONCANONICAL_ACTIVATION_OF_NOTCH3	9	-0.188708	0.426388	1	Aph1a,Aph1b,Aph1c,Ncstn,Notch3,Psen1,Psen2,Psenen,Ybx1
REACTOME_RHO_GTPASES_ACTIVATE_WASPS_AND_WAVES	34	0.1852	0.426961	0.869722	Abi1,Abi2,Abl1,Actb,Actg1,Actr2,Actr3,Arpc1a,Arpc1b,Arpc2,Arpc3,Arpc4,Arpc5,Baiap2,Brk1,Btk,Cdc42,Cyfip1,Cyfip2,Grb2,Mapk1,Mapk3,Nck1,Nckap1,Nckap1l,Nckipsd,Ptk2,Rac1,Was,Wasf1,Wasf2,Wasf3,Wasl,Wipf1,Wipf2,Wipf3
REACTOME_RHOV_GTPASE_CYCLE	32	0.184912	0.42698	0.869722	Arhgap12,Arhgef7,Ccp110,Cdc42,Cep97,Cltc,Depdc1b,Dlg5,Dst,Epha2,Git1,Git2,Iqgap1,Myo9a,Nck1,Nck2,Pak1,Pak2,Pak6,Peak1,Pik3r1,Rhov,Sh3rf1,Sptan1,Sptbn1,Tpm3,Tpm4,Txnl1,Usp9x,Vangl1,Wasl,Wdr6,Zfp512b
REACTOME_GLYCOSAMINOGLYCAN_METABOLISM	95	-0.183615	0.427257	1	Abcc5,Acan,Agrn,Arsb,B3galt6,B3gat1,B3gat2,B3gat3,B3gnt2,B3gnt3,B3gnt4,B3gnt7,B4galt1,B4galt2,B4galt3,B4galt4,B4galt5,B4galt6,B4galt7,B4gat1,Bcan,Bgn,Cd44,Cemip,Chp1,Chpf,Chpf2,Chst1,Chst11,Chst12,Chst13,Chst14,Chst15,Chst2,Chst3,Chst5,Chst5,Chst7,Chst9,Chsy1,Chsy3,Csgalnact1,Csgalnact2,Cspg4,Cspg5,Dcn,Dse,Dsel,Ext1,Ext2,Fmod,Galns,Glb1,Glb1l,Glce,Gns,Gpc1,Gpc2,Gpc3,Gpc4,Gpc5,Gpc6,Gusb,Has1,Has2,…
REACTOME_PLATELET_ACTIVATION_SIGNALING_AND_AGGREGATION	201	-0.183208	0.427365	1	A1bg,A2m,Aamp,Abcc4,Abhd12,Abhd6,Actn1,Actn2,Actn4,Adra2a,Adra2b,Adra2c,Ahsg,Akt1,Alb,Aldoa,Anxa5,Apbb1ip,Aplp2,Apoa1,Apoh,Apool,App,Arrb1,Arrb2,Bcar1,Brpf3,Calm1,Calu,Cap1,Cd109,Cd36,Cd63,Cd9,Cdc37l1,Cdc42,Cfd,Cfl1,Chid1,Clec1b,Clec3b,Clu,Col1a1,Col1a2,Crk,Csk,Ctsw,Cyb5r1,Cyrib,Dagla,Daglb,Dgka,Dgkb,Dgkd,Dgke,Dgkg,Dgkh,Dgki,Dgkk,Dgkq,Dgkz,Ecm1,Egf,Endod1,F13a1,F2,F2r,F2rl2,F2rl3,F5,F8,Fam3c,Fcer…
REACTOME_CELL_DEATH_SIGNALLING_VIA_NRAGE_NRIF_AND_NADE	75	0.183326	0.427399	0.869722	Aatf,Abr,Akap13,Aph1a,Aph1b,Aph1c,Arhgef1,Arhgef10,Arhgef10l,Arhgef11,Arhgef12,Arhgef15,Arhgef16,Arhgef17,Arhgef18,Arhgef19,Arhgef2,Arhgef26,Arhgef3,Arhgef33,Arhgef5,Arhgef37,Arhgef38,Arhgef39,Arhgef4,Arhgef40,Arhgef5,Arhgef6,Arhgef7,Arhgef9,Bad,Bcl2l11,Bex3,Casp2,Casp3,Ect2,Fgd1,Fgd2,Fgd3,Fgd4,Gna13,Itgb3bp,Itsn1,Kalrn,Maged1,Mapk8,Mcf2,Mcf2l,Ncstn,Net1,Ngef,Ngf,Ngfr,Obscn,Plekhg2,Plekhg5,Prex1,…
REACTOME_COOPERATION_OF_PREFOLDIN_AND_TRIC_CCT_IN_ACTIN_AND_TUBULIN_FOLDING	27	-0.18403	0.427426	1	Actb,Cct2,Cct3,Cct4,Cct5,Cct6a,Cct6b,Cct7,Cct8,Pfdn1,Pfdn2,Pfdn4,Pfdn5,Pfdn6,Tcp1,Tuba1a,Tuba1b,Tuba1c,Tuba3a,Tuba3a,Tuba3a,Tuba4a,Tuba8,Tubal3,Tubb1,Tubb2a,Tubb2b,Tubb3,Tubb4a,Tubb4b,Tubb6,Vbp1
REACTOME_G_PROTEIN_ACTIVATION	16	0.183741	0.427762	0.869722	Gna11,Gna14,Gna15,Gnaq,Gnb1,Gnb2,Gnb3,Gnb4,Gnb5,Gng10,Gng11,Gng12,Gng13,Gng2,Gng3,Gng4,Gng5,Gng7,Gng8,Gngt1,Gngt2,Oprm1,Pdyn,Pomc
REACTOME_TNFR1_INDUCED_NFKAPPAB_SIGNALING_PATHWAY	28	0.182905	0.427915	0.869722	Birc2,Birc3,Chuk,Cyld,Ikbkb,Ikbkg,Map3k7,Otud7b,Rack1,Rbck1,Ripk1,Rnf31,Rps27a,Sharpin,Tab1,Tab2,Tab3,Tnf,Tnfaip3,Tnfrsf1a,Tradd,Traf1,Traf2,Uba52,Ubb,Ubc,Usp2,Usp21,Usp4,Xiap
REACTOME_DOWNREGULATION_OF_ERBB2_ERBB3_SIGNALING	11	-0.183085	0.428367	1	Akt1,Akt2,Akt3,Erbb2,Erbb3,Nrg1,Nrg2,Rnf41,Rps27a,Uba52,Ubb,Ubc,Usp8
REACTOME_CGMP_EFFECTS	10	0.180433	0.42962	0.869722	Irag1,Itpr1,Kcnma1,Kcnmb1,Kcnmb2,Kcnmb3,Kcnmb4,Pde10a,Pde11a,Pde1a,Pde1b,Pde2a,Pde5a,Pde9a,Prkg1,Prkg2
REACTOME_COOPERATION_OF_PDCL_PHLP1_AND_TRIC_CCT_IN_G_PROTEIN_BETA_FOLDING	29	-0.17823	0.429653	1	Cct2,Cct3,Cct4,Cct5,Cct6a,Cct6b,Cct7,Cct8,Csnk2a1,Csnk2a2,Csnk2b,Gna11,Gna14,Gna15,Gnaq,Gnb1,Gnb2,Gnb3,Gnb4,Gnb5,Gng10,Gng11,Gng12,Gng13,Gng2,Gng3,Gng4,Gng5,Gng7,Gng8,Gngt1,Gngt2,Pdcl,Rgs11,Rgs6,Rgs7,Rgs9,Tcp1
REACTOME_DAP12_SIGNALING	22	0.177454	0.430011	0.869722	B2m,Btk,Fyn,Grap2,Grb2,H2-T23,Hras,Klrc1,Klrc2,Klrc3,Klrd1,Klrk1,Kras,Lat,Lck,Lcp2,Nras,Pik3ca,Pik3cb,Pik3r1,Pik3r2,Plcg1,Plcg2,Rac1,Shc1,Sos1,Syk,Trem2,Tyrobp,Vav2,Vav3
REACTOME_TRNA_MODIFICATION_IN_THE_MITOCHONDRION	8	0.179957	0.430674	0.869722	Gtpbp3,Hsd17b10,Mto1,Prorp,Pus1,Trit1,Trmt10c,Trmu
REACTOME_RETINOID_CYCLE_DISEASE_EVENTS	6	0.181861	0.430721	0.869722	Abca4,Lrat,Napepld,Opn1mw,Opn1mw,Opn1sw,Rbp1,Rbp4,Rdh12,Rdh5,Rlbp1,Stra6,Ttr
REACTOME_CHYLOMICRON_CLEARANCE	3	0.1857	0.431027	0.869722	Apob,Apoe,Ldlr,Ldlrap1,Lipc
REACTOME_INTERLEUKIN_RECEPTOR_SHC_SIGNALING	19	-0.174352	0.431457	1	Csf2,Csf2ra,Csf2rb2,Gab2,Grb2,Il2,Il2ra,Il2rb,Il2rg,Il3,Il3ra,Il5,Il5ra,Inpp5d,Inppl1,Jak1,Jak2,Jak3,Pik3ca,Pik3cb,Pik3cd,Pik3r1,Pik3r2,Pik3r3,Ptpn6,Shc1,Sos1
REACTOME_CATION_COUPLED_CHLORIDE_COTRANSPORTERS	6	-0.17867	0.431461	1	Slc12a1,Slc12a2,Slc12a3,Slc12a4,Slc12a5,Slc12a6,Slc12a7
REACTOME_EICOSANOID_LIGAND_BINDING_RECEPTORS	4	0.180318	0.43155	0.869722	Cysltr1,Cysltr2,Gpr17,Ltb4r1,Ltb4r2,Ptgdr,Ptgdr2,Ptger1,Ptger2,Ptger3,Ptger4,Ptgfr,Ptgir,Tbxa2r
REACTOME_PROSTANOID_LIGAND_RECEPTORS	4	0.180318	0.43155	0.869722	Ptgdr,Ptgdr2,Ptger1,Ptger2,Ptger3,Ptger4,Ptgfr,Ptgir,Tbxa2r
REACTOME_ASSEMBLY_AND_CELL_SURFACE_PRESENTATION_OF_NMDA_RECEPTORS	32	0.169656	0.432922	0.869972	Actn2,Apba1,Camk2a,Camk2b,Camk2d,Camk2g,Cask,Dlg1,Dlg2,Dlg3,Dlg4,Grin1,Grin2a,Grin2b,Grin2c,Grin2d,Grin3a,Grin3b,Kif17,Lin7a,Lin7b,Lin7c,Lrrc7,Nbea,Nefl,Tuba1a,Tuba1b,Tuba1c,Tuba3a,Tuba3a,Tuba3a,Tuba4a,Tuba8,Tubal3,Tubb1,Tubb2a,Tubb2b,Tubb3,Tubb4a,Tubb4b,Tubb6,Tubb4b,Tubb4b
REACTOME_ACTIVATED_TAK1_MEDIATES_P38_MAPK_ACTIVATION	21	-0.16825	0.433727	1	Ikbkg,Irak1,Irak2,Map2k3,Map2k6,Map3k7,Mapk11,Mapk14,Mapkapk2,Mapkapk3,Nod1,Nod2,Ripk2,Rps27a,Tab1,Tab2,Tab3,Traf6,Uba52,Ubb,Ubc,Ube2n,Ube2v1
REACTOME_BIOSYNTHESIS_OF_MARESINS	2	0.191225	0.434262	0.869972	Alox5,Cyp1a2,Cyp2c65,Cyp2c66,Cyp2c65,Cyp2c66,Cyp2d22,Cyp2e1,Cyp3a11,Ephx2
REACTOME_TNF_SIGNALING	42	0.165935	0.434398	0.869972	Adam17,Bag4,Birc2,Birc3,Casp8,Cflar,Chuk,Clip3,Cyld,Fadd,Ikbkb,Ikbkg,Madd,Map3k7,Nsmaf,Otud7b,Otulin,Rack1,Rbck1,Ripk1,Rnf31,Rps27a,Sharpin,Smpd2,Smpd3,Sppl2a,Sppl2b,Tab1,Tab2,Tab3,Tax1bp1,Tnf,Tnfaip3,Tnfrsf1a,Tradd,Traf1,Traf2,Uba52,Ubb,Ubc,Usp2,Usp21,Usp4,Xiap
REACTOME_SYNTHESIS_OF_VERY_LONG_CHAIN_FATTY_ACYL_COAS	19	-0.166343	0.434418	1	Acsbg1,Acsbg2,Acsf3,Acsl1,Acsl3,Acsl4,Acsl5,Acsl6,Elovl1,Elovl2,Elovl3,Elovl4,Elovl5,Elovl6,Elovl7,Hacd1,Hacd2,Hacd3,Hacd4,Hsd17b12,Hsd17b3,Slc27a3,Tecr,Tecrl
REACTOME_DEACTIVATION_OF_THE_BETA_CATENIN_TRANSACTIVATING_COMPLEX	38	-0.164898	0.434758	1	Akt1,Akt2,Apc,Ash2l,Bcl9,Bcl9l,Btrc,Cby1,Chd8,Ctbp1,Ctnnb1,Ctnnbip1,Hdac1,Kmt2d,Lef1,Men1,Pygo1,Pygo2,Rbbp5,Rps27a,Sox13,Sox17,Sox2,Sox3,Sox4,Sox6,Sox7,Sox9,Sry,Tcf7,Tcf7l1,Tcf7l2,Tle1,Tle2,Tle3,Tle4,Uba52,Ubb,Ubc,Xiap,Xpo1,Ywhaz
REACTOME_FGFR1_MUTANT_RECEPTOR_ACTIVATION	23	-0.165195	0.434874	1	Bag4,Bcr,Cep43,Cntrl,Cpsf6,Cux1,Erlin2,Fgf1,Fgf17,Fgf2,Fgf20,Fgf23,Fgf4,Fgf5,Fgf6,Fgf8,Fgf9,Fgfr1,Fgfr1op2,Gab2,Grb2,Lrrfip1,Myo18a,Pik3ca,Pik3r1,Stat1,Stat3,Stat5a,Stat5b,Trim24,Zmym2
REACTOME_PIWI_INTERACTING_RNA_PIRNA_BIOGENESIS	15	0.1644	0.435432	0.869972	Asz1,Ddx4,Fkbp6,Henmt1,Hsp90aa1,Mael,Mov10l1,Mybl1,Piwil1,Piwil2,Piwil4,Pld6,Polr2a,Polr2b,Polr2c,Polr2d,Polr2e,Polr2f,Polr2g,Polr2h,Polr2i,Polr2j,Polr2k,Polr2l,Tdrd1,Tdrd12,Tdrd6,Tdrd9,Tdrkh
REACTOME_ACTIVATION_OF_KAINATE_RECEPTORS_UPON_GLUTAMATE_BINDING	20	0.160859	0.436553	0.869972	Calm1,Dlg1,Dlg3,Dlg4,Gnb1,Gnb2,Gnb3,Gnb4,Gnb5,Gng10,Gng11,Gng12,Gng13,Gng2,Gng3,Gng4,Gng5,Gng7,Gng8,Gngt1,Gngt2,Grik1,Grik2,Grik3,Grik4,Grik5,Ncald,Plcb1,Plcb2,Plcb3
REACTOME_PEXOPHAGY	11	0.161577	0.436739	0.869972	Atm,Epas1,Map1lc3b,Nbr1,Pex5,Rps27a,Sqstm1,Uba52,Ubb,Ubc,Usp30
REACTOME_FIBRONECTIN_MATRIX_FORMATION	6	-0.162359	0.437179	1	Ceacam1,Ceacam1,Ceacam1,Fn1,Itga5,Itgb1
REACTOME_RHO_GTPASES_ACTIVATE_KTN1	11	-0.160239	0.437224	1	Cdc42,Kif5a,Kif5b,Klc1,Klc2,Klc3,Klc4,Ktn1,Rac1,Rhoa,Rhog
REACTOME_CA2_PATHWAY	48	-0.158326	0.437271	1	Ago1,Ago2,Ago3,Ago4,Axin2,Calm1,Camk2a,Ctnnb1,Fzd2,Fzd3,Fzd4,Fzd5,Fzd6,Gnao1,Gnat2,Gnb1,Gnb2,Gnb3,Gnb4,Gnb5,Gng10,Gng11,Gng12,Gng13,Gng2,Gng3,Gng4,Gng5,Gng7,Gng8,Gngt1,Gngt2,Itpr1,Itpr2,Itpr3,Kras,Lef1,Map3k7,Mov10,Myc,Nfatc1,Nlk,Pde6a,Pde6b,Pde6g,Plcb1,Plcb2,Plcb3,Ppp3ca,Ppp3cb,Ppp3r1,Prkca,Prkg1,Prkg2,Tcf7,Tcf7l1,Tcf7l2,Tnrc6a,Tnrc6b,Tnrc6c,Wnt11,Wnt5a
REACTOME_FCGAMMA_RECEPTOR_FCGR_DEPENDENT_PHAGOCYTOSIS	76	-0.157682	0.437473	1	Abi1,Abi2,Abl1,Actb,Actg1,Actr2,Actr3,Ahcyl1,Arpc1a,Arpc1b,Arpc2,Arpc3,Arpc4,Arpc5,Baiap2,Brk1,Btk,Cd247,Cd3g,Cdc42,Cfl1,Crk,Cyfip1,Cyfip2,Dock1,Elmo1,Elmo2,Fcgr1,Fcgr3,Fcgr4,Fgr,Fyn,Grb2,Hck,Hsp90aa1,Hsp90ab1,Ighg1,Ighg2c,Ighg1,Ighg2c,Ighg1,Ighg2c,Ighv1-62-3,Ighv1-62-3,Ighv1-62-3,Ighv8-11,Ighv8-12,Ighv8-13,Ighv8-2,Ighv8-4,Ighv8-5,Ighv8-6,Ighv8-8,Ighv8-9,Ighv8-11,Ighv8-12,Ighv8-4,Ighv8-5,Ighv8-6,…
REACTOME_ADVANCED_GLYCOSYLATION_ENDPRODUCT_RECEPTOR_SIGNALING	10	0.158453	0.438049	0.869972	Ager,App,Capza1,Capza2,Ddost,Hmgb1,Lgals3,Mapk1,Mapk3,Prkcsh,S100b,Saa1,Saa2
REACTOME_FOXO_MEDIATED_TRANSCRIPTION	56	-0.155736	0.438263	1	Abca6,Agrp,Akt1,Akt2,Akt3,Atxn3,Bbc3,Bcl2l11,Bcl6,Btg1,Cat,Cav1,Ccng2,Cdkn1a,Cdkn1b,Cited2,Crebbp,Ddit3,Ep300,Fasl,Fbxo32,Foxg1,Foxo1,Foxo3,Foxo4,Foxo6,G6pc,Gadd45a,Gck,Hdac1,Hdac2,Igfbp1,Ins2,Kat2b,Klf4,Mstn,Nfya,Nfyb,Nfyc,Npy,Nr3c1,Pcbp4,Pck1,Pink1,Plxna4,Pomc,Ppargc1a,Rbl2,Retn,Sfn,Sin3a,Sirt1,Sirt3,Smad2,Smad3,Smad4,Sod2,Srebf1,Stk11,Trim63,Txn1,Txnip,Ywhab,Ywhag,Ywhaq,Ywhaz
REACTOME_NEUROTOXICITY_OF_CLOSTRIDIUM_TOXINS	10	0.157109	0.438463	0.869972	Snap25,Stx1a,Stx1b,Sv2a,Sv2b,Sv2c,Syt1,Syt2,Vamp1,Vamp2
REACTOME_PROCESSING_OF_INTRONLESS_PRE_MRNAS	19	-0.155795	0.438812	1	Clp1,Cpsf1,Cpsf2,Cpsf3,Cpsf4,Cpsf7,Cstf1,Cstf2,Cstf2t,Cstf3,Fip1l1,Ncbp1,Ncbp2,Nudt21,Pabpn1,Papola,Pcf11,Sympk,Wdr33
REACTOME_ROS_AND_RNS_PRODUCTION_IN_PHAGOCYTES	26	0.154285	0.439008	0.869972	Atp6v0a1,Atp6v0a2,Atp6v0a4,Atp6v0b,Atp6v0c,Atp6v0d1,Atp6v0d2,Atp6v0e,Atp6v0e2,Atp6v1a,Atp6v1b1,Atp6v1b2,Atp6v1c1,Atp6v1c2,Atp6v1d,Atp6v1e1,Atp6v1e2,Atp6v1f,Atp6v1g1,Atp6v1g2,Atp6v1g3,Atp6v1h,Cyba,Cybb,Hvcn1,Lpo,Mpo,Ncf1,Ncf2,Ncf4,Nos1,Nos2,Nos3,Rac2,Slc11a1,Tcirg1
REACTOME_NS1_MEDIATED_EFFECTS_ON_HOST_PATHWAYS	39	0.153789	0.4391	0.869972	Aaas,Cpsf4,Eif2ak2,Isg15,Kpna1,Kpna2,Kpna3,Kpna4,Kpna1,Kpna7,Kpnb1,Ndc1,Nup107,Nup133,Nup153,Nup155,Nup160,Nup188,Nup205,Nup210,Nup214,Nup35,Nup37,Nupl2,Nup43,Nup50,Nup54,Nupl1,Nup62,Nup85,Nup88,Nup93,Nup98,Pabpn1,Pom121,Pom121,Rae1,Ranbp2,Sec13,Seh1l,Tpr
REACTOME_DISEASES_OF_METABOLISM	175	-0.153174	0.439175	1	Abca3,Abcd4,Acaca,Acan,Acy1,Adamts1,Adamts10,Adamts12,Adamts13,Adamts14,Adamts15,Adamts16,Adamts17,Adamts18,Adamts19,Adamts2,Adamts20,Adamts3,Adamts4,Adamts5,Adamts6,Adamts7,Adamts8,Adamts9,Adamtsl1,Adamtsl2,Adamtsl3,Adamtsl4,Adamtsl5,Agrn,Ahcy,Aldob,Alg1,Alg11,Alg12,Alg13,Alg14,Alg2,Alg3,Alg6,Alg8,Alg9,Amn,Arsb,B3galt6,B3gat3,B3glct,B4galt1,B4galt7,B4gat1,Bcan,Bgn,Btd,C1galt1,C1galt1c1,Cblif,Cd3…
REACTOME_RNA_POLYMERASE_III_TRANSCRIPTION	41	0.153685	0.439232	0.869972	Bdp1,Brf1,Brf2,Crcp,Gtf3a,Gtf3c1,Gtf3c2,Gtf3c3,Gtf3c4,Gtf3c5,Gtf3c6,Nfia,Nfib,Nfic,Nfix,Polr1c,Polr1d,Polr2e,Polr2f,Polr2h,Polr2k,Polr2l,Polr3a,Polr3b,Polr3c,Polr3d,Polr3e,Polr3f,Polr3g,Polr3gl,Polr3h,Polr3k,Pou2f1,Snapc1,Snapc2,Snapc3,Snapc4,Snapc5,Ssb,Tbp,Zfp143
REACTOME_BETA_DEFENSINS	2	0.177758	0.439405	0.869972	Ccr2,Ccr6,Defb1,Defb14,Defb14,Defb12,Defb12,Defb15,Defb34,Defb15,Defb34,Defb13,Defb13,Defb41,Defb18,Defb28,Defb29,Defb21,Defb19,Defb36,Defb25,Defb26,Defb22,Defb20,Defb23,Defb47,Defb47,Defb43,Defb30,Defb42,Defb3,Defb4,Defb5,Defb6,Defb7,Defb8,Tlr1,Tlr2
REACTOME_RAS_SIGNALING_DOWNSTREAM_OF_NF1_LOSS_OF_FUNCTION_VARIANTS	7	0.155378	0.439706	0.869972	Hras,Kras,Nf1,Nras,Spred1,Spred2,Spred3
REACTOME_INTERLEUKIN_1_SIGNALING	93	-0.151681	0.439814	1	Ager,App,Btrc,Chuk,Cul1,Fbxw11,Hmgb1,Ikbkb,Ikbkg,Il1a,Il1b,Il1r1,Il1r2,Il1rap,Il1rn,Irak1,Irak2,Irak3,Irak4,Map2k1,Map2k4,Map2k6,Map3k3,Map3k7,Map3k8,Myd88,Nfkb1,Nfkb2,Nfkbia,Nfkbib,Nkiras1,Nkiras2,Nod1,Nod2,Peli1,Peli2,Peli3,Psma1,Psma2,Psma3,Psma4,Psma5,Psma6,Psma7,Psma8,Psmb1,Psmb10,Psmb11,Psmb2,Psmb3,Psmb4,Psmb5,Psmb6,Psmb7,Psmb8,Psmb9,Psmc1,Psmc2,Psmc3,Psmc4,Psmc5,Psmc6,Psmd1,Psmd10,Psmd11,P…
REACTOME_GABA_SYNTHESIS_RELEASE_REUPTAKE_AND_DEGRADATION	12	0.152922	0.439947	0.869972	Abat,Aldh5a1,Cplx1,Dnajc5,Gad1,Gad2,Hspa8,Rab3a,Rims1,Slc32a1,Slc6a1,Slc6a11,Slc6a12,Slc6a13,Snap25,Stx1a,Stxbp1,Syt1,Vamp2
REACTOME_REVERSIBLE_HYDRATION_OF_CARBON_DIOXIDE	2	0.173647	0.439954	0.869972	Car1,Car12,Car13,Car14,Car2,Car3,Car4,Car5a,Car5b,Car6,Car7,Car9
REACTOME_RHO_GTPASES_ACTIVATE_ROCKS	18	-0.151794	0.440279	1	Cfl1,Limk1,Limk2,Myh10,Myh11,Myh14,Myh9,Myl12b,Myl6,Myl9,Pak1,Ppp1cb,Ppp1r12a,Ppp1r12b,Rhoa,Rhob,Rhoc,Rock1,Rock2
REACTOME_THROMBOXANE_SIGNALLING_THROUGH_TP_RECEPTOR	17	-0.151105	0.440451	1	Aamp,Gna11,Gna13,Gna14,Gna15,Gnaq,Gnb1,Gnb2,Gnb3,Gnb4,Gnb5,Gng10,Gng11,Gng12,Gng13,Gng2,Gng3,Gng4,Gng5,Gng7,Gng8,Gngt1,Gngt2,Tbxa2r
REACTOME_PYROPTOSIS	19	-0.149546	0.441011	1	Bak1,Bax,Casp1,Casp3,Casp4,Casp4,Chmp2a,Chmp2b,Chmp3,Chmp4b,Chmp4c,Chmp6,Chmp7,Cycs,Elane,Gsdmd,Gsdme,Gzmb,Hmgb1,Il18,Il1a,Il1b,Irf1,Irf2,Trp53,Trp63
REACTOME_RHO_GTPASES_ACTIVATE_PAKS	20	0.149197	0.441125	0.871195	Calm1,Cdc42,Cttn,Flna,Limk1,Myh10,Myh11,Myh14,Myh9,Myl12b,Myl6,Myl9,Mylk,Nf2,Pak1,Pak2,Pak3,Ppp1cb,Ppp1r12a,Ppp1r12b,Rac1
REACTOME_SYNTHESIS_OF_PE	10	-0.150572	0.44149	1	Cept1,Chka,Chkb,Etnk1,Etnk2,Etnppl,Lpin1,Lpin2,Lpin3,Pcyt2,Phospho1,Pisd,Selenoi
REACTOME_MITOCHONDRIAL_UNCOUPLING	3	-0.15736	0.441558	1	Pm20d1,Slc25a14,Slc25a27,Ucp1,Ucp2,Ucp3
REACTOME_THE_FATTY_ACID_CYCLING_MODEL	3	-0.15736	0.441558	1	Slc25a14,Slc25a27,Ucp1,Ucp2,Ucp3
REACTOME_ANTIGEN_PROCESSING_CROSS_PRESENTATION	112	-0.145018	0.442414	1	B2m,Btk,Calr,Cd14,Cd207,Cd36,Chuk,Ctsl,Ctss,Ctsl,Cyba,Cybb,Fcgr1,Fcgr1,Fga,Fgb,Fgg,H2-D1,H2-Q10,H2-Q2,H2-Q7,Gm7030,H2-Bl,H2-D1,H2-M2,H2-M3,H2-Q10,H2-Q2,H2-Q7,H2-T23,H2-D1,H2-M3,H2-Q10,H2-Q2,H2-Q7,H2-T23,H2-T23,Gm7030,H2-D1,H2-M3,H2-Q10,H2-Q2,H2-Q7,H2-T23,H2-M3,Hmgb1,Ikbkb,Ikbkg,Itgav,Itgb5,Lnpep,Ly96,Mrc1,Mrc2,Myd88,Ncf1,Ncf2,Ncf4,Pdia3,Psma1,Psma2,Psma3,Psma4,Psma5,Psma6,Psma7,Psma8,Psmb1,Psmb10…
REACTOME_SYNTHESIS_OF_WYBUTOSINE_AT_G37_OF_TRNA_PHE	6	-0.148528	0.442441	1	Lcmt2,Trmt12,Trmt5,Tyw1,Tyw3,Tyw5
REACTOME_RUNX2_REGULATES_OSTEOBLAST_DIFFERENTIATION	18	-0.145044	0.442834	1	Abl1,Ar,Bglap,Bglap2,Bglap3,Cbfb,Col1a1,Gli3,Hdac3,Hdac6,Hes1,Hey1,Hey2,Maf,Mapk1,Mapk3,Rb1,Runx2,Satb2,Sp7,Src,Ucma,Wwtr1,Yap1,Yes1,Zfp521
REACTOME_FGFR2_ALTERNATIVE_SPLICING	27	0.144699	0.442879	0.87206	Esrp1,Esrp2,Fgfr2,Gtf2f1,Gtf2f2,Hnrnpa1,Hnrnpf,Hnrnph1,Hnrnpm,Ncbp1,Ncbp2,Polr2a,Polr2b,Polr2c,Polr2d,Polr2e,Polr2f,Polr2g,Polr2h,Polr2i,Polr2j,Polr2k,Polr2l,Ptbp1,Rbfox2,Tia1,Tial1
REACTOME_PLATELET_SENSITIZATION_BY_LDL	15	0.144328	0.443221	0.87206	Apob,Fgr,Lrp8,Mapk14,Pecam1,Pla2g4a,Ppp2ca,Ppp2cb,Ppp2r1a,Ppp2r1b,Ppp2r5a,Ppp2r5b,Ppp2r5c,Ppp2r5d,Ppp2r5e,Ptpn11,Ptpn6
REACTOME_TRNA_MODIFICATION_IN_THE_NUCLEUS_AND_CYTOSOL	41	-0.142982	0.443376	1	Adat1,Adat2,Adat3,Alkbh8,Cdkal1,Ctu1,Ctu2,Dus2,Eprs,Ftsj1,Lage3,Lcmt2,Mettl1,Nsun2,Nsun6,Osgep,Pus1,Pus3,Pus7,Qtrt1,Qtrt2,Thada,Thg1l,Trp53rka,Tprkb,Trdmt1,Trit1,Trmt1,Trmt10a,Trmt11,Trmt112,Trmt12,Trmt13,Trmt44,Trmt5,Trmt6,Trmt61a,Trmt9b,Tyw1,Tyw3,Tyw5,Urm1,Wdr4
REACTOME_CAMK_IV_MEDIATED_PHOSPHORYLATION_OF_CREB	8	-0.141816	0.44479	1	Calm1,Camk2a,Camk2b,Camk2d,Camk2g,Camk4,Camkk1,Camkk2,Creb1,Kpna2
REACTOME_PP2A_MEDIATED_DEPHOSPHORYLATION_OF_KEY_METABOLIC_FACTORS	7	0.142792	0.445066	0.87206	Mlxipl,Pfkfb1,Ppp2ca,Ppp2cb,Ppp2r1a,Ppp2r1b,Ppp2r5d
REACTOME_SIALIC_ACID_METABOLISM	26	0.138797	0.445086	0.87206	Cmas,Ctsa,Glb1,Gne,Nanp,Nans,Neu1,Neu2,Neu3,Neu4,Npl,Slc17a5,Slc35a1,St3gal1,St3gal2,St3gal3,St3gal4,St3gal5,St3gal6,St6gal1,St6gal2,St6galnac1,St6galnac2,St6galnac3,St6galnac4,St6galnac5,St6galnac6,St8sia1,St8sia2,St8sia3,St8sia4,St8sia5,St8sia6
REACTOME_ROLE_OF_PHOSPHOLIPIDS_IN_PHAGOCYTOSIS	19	-0.137814	0.44559	1	Ahcyl1,Cd247,Cd3g,Fcgr1,Fcgr3,Fcgr4,Ighg1,Ighg2c,Ighg1,Ighg2c,Ighg1,Ighg2c,Ighv1-62-3,Ighv1-62-3,Ighv1-62-3,Ighv8-11,Ighv8-12,Ighv8-13,Ighv8-2,Ighv8-4,Ighv8-5,Ighv8-6,Ighv8-8,Ighv8-9,Ighv8-11,Ighv8-12,Ighv8-4,Ighv8-5,Ighv8-6,Ighv8-8,Ighv8-9,Ighv5-12,Ighv5-15,Ighv5-9,Ighv5-12,Ighv5-9,Ighv5-17,Ighv5-12,Ighv5-9,Ighv5-12,Ighv5-15,Ighv5-9,Ighv12-3,Ighv3-1,Ighv3-3,Ighv3-4,Ighv3-5,Ighv3-6,Ighv3-8,Ighv12…
REACTOME_VLDL_CLEARANCE	2	-0.168934	0.445752	1	Apob,Apobr,Apoc1,Apoc4,Lsr,Vldlr
REACTOME_FORMATION_OF_TUBULIN_FOLDING_INTERMEDIATES_BY_CCT_TRIC	20	-0.134549	0.446881	1	Cct2,Cct3,Cct4,Cct5,Cct6a,Cct6b,Cct7,Cct8,Tcp1,Tuba1a,Tuba1b,Tuba1c,Tuba3a,Tuba3a,Tuba3a,Tuba4a,Tuba8,Tubal3,Tubb1,Tubb2a,Tubb2b,Tubb3,Tubb4a,Tubb4b,Tubb6
REACTOME_REGULATION_OF_CYTOSKELETAL_REMODELING_AND_CELL_SPREADING_BY_IPP_COMPLEX_COMPONENTS	8	-0.134818	0.447473	1	Actn1,Arhgef6,Lims1,Parva,Parvb,Pxn,Rsu1,Tesk1
REACTOME_CHYLOMICRON_REMODELING	3	0.140406	0.447725	0.87206	Apoa1,Apoa2,Apoa4,Apoa5,Apob,Apoc2,Apoc3,Apoe,Gpihbp1,Lpl
REACTOME_DEFECTIVE_F9_ACTIVATION	2	0.164417	0.448094	0.87206	F11,F9,Gp1ba,Gp1bb,Gp5,Gp9
REACTOME_APOPTOTIC_CLEAVAGE_OF_CELL_ADHESION_PROTEINS	8	-0.132438	0.448805	1	Casp3,Cdh1,Ctnnb1,Dsg1a,Dsg2,Dsg3,Dsp,Ocln,Pkp1,Tjp1,Tjp2
REACTOME_RNA_POLYMERASE_III_TRANSCRIPTION_TERMINATION	23	0.129574	0.448929	0.87206	Crcp,Nfia,Nfib,Nfic,Nfix,Polr1c,Polr1d,Polr2e,Polr2f,Polr2h,Polr2k,Polr2l,Polr3a,Polr3b,Polr3c,Polr3d,Polr3e,Polr3f,Polr3g,Polr3gl,Polr3h,Polr3k,Ssb
REACTOME_ATTACHMENT_AND_ENTRY	5	0.131221	0.44947	0.87206	Ace2,Ctsl,Furin,Tmprss2,Vcp
REACTOME_INCRETIN_SYNTHESIS_SECRETION_AND_INACTIVATION	16	0.126765	0.450067	0.87206	Cdx2,Ctnnb1,Dpp4,Ffar1,Ffar4,Gata4,Gcg,Gip,Gnat3,Gnb3,Gng13,Gpr119,Grp,Isl1,Lep,Pax6,Pcsk1,Sec11a,Sec11c,Spcs1,Spcs2,Spcs3,Tcf7l2
REACTOME_PTK6_EXPRESSION	4	-0.129395	0.450686	1	Epas1,Hif1a,Nr3c1,Pelp1,Ptk6
REACTOME_NEF_MEDIATED_CD4_DOWN_REGULATION	8	0.125954	0.450819	0.87206	Ap2a1,Ap2a2,Ap2b1,Ap2m1,Ap2s1,Arf1,Atp6v1h,Cd4,Lck
REACTOME_SMALL_INTERFERING_RNA_SIRNA_BIOGENESIS	9	0.124994	0.451278	0.87206	Ago1,Ago2,Ago3,Ago4,Dicer1,Prkra,Tarbp2,Tsn,Tsnax
REACTOME_RHOBTB_GTPASE_CYCLE	35	0.122877	0.451294	0.87206	Actg1,Actn1,Cct2,Cct6a,Cct7,Cdc37,Cops2,Cops4,Cpsf7,Cul3,Dbn1,Ddx39b,Gps1,Hnrnpc,Hsp90aa1,Hsp90ab1,Msi2,Myo6,Pde5a,Phip,Rbbp6,Rbmx,Rhobtb1,Rhobtb2,Rnf20,Rock1,Rock2,Spen,Srrm1,Stk38,Tmod3,Tra2b,Twf1,Txnl1,Vim
REACTOME_INTERLEUKIN_35_SIGNALLING	7	-0.125721	0.451563	1	Canx,Ebi3,Il12a,Il12rb2,Il27ra,Il6st,Jak1,Jak2,Stat1,Stat3,Stat4,Tyk2
REACTOME_REGULATION_OF_PTEN_MRNA_TRANSLATION	9	0.123937	0.451643	0.87206	Ago1,Ago2,Ago3,Ago4,Mov10,Pten,Tnrc6a,Tnrc6b,Tnrc6c
REACTOME_SUMOYLATION_OF_DNA_METHYLATION_PROTEINS	16	-0.122798	0.451654	1	Bmi1,Cbx2,Cbx4,Cbx8,Dnmt1,Dnmt3a,Dnmt3b,Pcgf2,Phc1,Phc2,Phc3,Ring1,Rnf2,Scmh1,Sumo1,Ube2i
REACTOME_DEGRADATION_OF_CYSTEINE_AND_HOMOCYSTEINE	12	0.122722	0.451769	0.87206	Ado,Cdo1,Csad,Cth,Ethe1,Gadl1,Got2,Mpst,Slc25a10,Sqor,Suox,Tst,Tstd1,Txn2
REACTOME_TIGHT_JUNCTION_INTERACTIONS	19	-0.121207	0.452119	1	Cldn1,Cldn10,Cldn11,Cldn12,Cldn14,Cldn15,Cldn16,Cldn17,Cldn18,Cldn19,Cldn2,Cldn20,Cldn22,Cldn23,Cldn3,Cldn4,Cldn5,Cldn6,Cldn7,Cldn8,Cldn9,Crb3,F11r,Pals1,Pard3,Pard6a,Pard6b,Pard6g,Patj,Prkci
REACTOME_HS_GAG_DEGRADATION	18	-0.121086	0.452175	1	Agrn,Glb1,Glb1l,Gpc1,Gpc2,Gpc3,Gpc4,Gpc5,Gpc6,Gusb,Hgsnat,Hpse,Hpse2,Hspg2,Ids,Idua,Naglu,Sdc1,Sdc2,Sdc3,Sdc4,Sgsh
REACTOME_FRS_MEDIATED_FGFR1_SIGNALING	13	-0.121652	0.452197	1	Fgf1,Fgf10,Fgf17,Fgf2,Fgf20,Fgf22,Fgf23,Fgf3,Fgf4,Fgf5,Fgf6,Fgf8,Fgf9,Fgfr1,Frs2,Frs3,Grb2,Hras,Kl,Kras,Nras,Ptpn11,Sos1
REACTOME_SYNTHESIS_SECRETION_AND_INACTIVATION_OF_GLUCAGON_LIKE_PEPTIDE_1_GLP_1	14	-0.121327	0.452287	1	Cdx2,Ctnnb1,Dpp4,Ffar1,Ffar4,Gcg,Gnat3,Gnb3,Gng13,Gpr119,Grp,Lep,Pax6,Pcsk1,Sec11a,Sec11c,Spcs1,Spcs2,Spcs3,Tcf7l2
REACTOME_REGULATION_OF_GENE_EXPRESSION_IN_EARLY_PANCREATIC_PRECURSOR_CELLS	4	-0.123393	0.452938	1	Fgf10,Hnf1b,Nkx6-1,Nr5a2,Onecut1,Onecut3,Pdx1,Ptf1a
REACTOME_RESPONSE_OF_MTB_TO_PHAGOCYTOSIS	22	0.11882	0.452996	0.87206	Atp6v1h,Coro1a,Ctsg,Dusp16,Eno1,Gsk3a,Hgs,Kpna1,Kpnb1,Mapk1,Mapk3,Nos2,Pgk1,Rab5a,Rab7,Rnf213,Rps27a,Sfpq,Trim27,Uba52,Ubb,Ubc,Vps33b
REACTOME_UPTAKE_AND_ACTIONS_OF_BACTERIAL_TOXINS	28	0.118469	0.453076	0.87206	Antxr1,Antxr2,Calm1,Cd9,Eef2,Furin,Gucy2c,Hbegf,Hsp90aa1,Hsp90ab1,Map2k1,Map2k2,Map2k3,Map2k4,Map2k6,Map2k7,Pdcd6ip,Pdzd3,Snap25,Stx1a,Stx1b,Sv2a,Sv2b,Sv2c,Syt1,Syt2,Txnrd1,Vamp1,Vamp2
REACTOME_DEFECTS_OF_CONTACT_ACTIVATION_SYSTEM_CAS_AND_KALLIKREIN_KININ_SYSTEM_KKS	9	0.118875	0.453442	0.87206	F10,F11,F12,F2,F8,F9,Ggcx,Gp1ba,Gp1bb,Gp5,Gp9,Klkb1,Serping1,Tpst1,Tpst2,Vwf
REACTOME_TRIGLYCERIDE_BIOSYNTHESIS	9	-0.118795	0.453525	1	Agmo,Dgat1,Dgat2,Gk,Gk2,Gk,Gpam,Gpat2,Lpin1,Lpin2,Lpin3,Mogat1,Mogat2
REACTOME_ACTIVATION_OF_NMDA_RECEPTORS_AND_POSTSYNAPTIC_EVENTS	75	0.115881	0.453955	0.87206	Actn2,Adcy1,Adcy8,Apba1,Arhgef7,Calm1,Camk1,Camk2a,Camk2b,Camk2d,Camk2g,Camk4,Camkk1,Camkk2,Cask,Creb1,Dlg1,Dlg2,Dlg3,Dlg4,Erbb4,Git1,Gria1,Gria2,Gria3,Gria4,Grin1,Grin2a,Grin2b,Grin2c,Grin2d,Grin3a,Grin3b,Hras,Kif17,Kpna2,Kras,Lin7a,Lin7b,Lin7c,Lrrc7,Mapk1,Mapk3,Mapt,Nbea,Nefl,Nras,Nrg1,Nrgn,Pdpk1,Ppm1e,Ppm1f,Prkaa1,Prkaa2,Prkab1,Prkab2,Prkaca,Prkacb,Prkaca,Prkag1,Prkag2,Prkag3,Prkar1a,Prkar1b,P…
REACTOME_TP53_REGULATES_TRANSCRIPTION_OF_GENES_INVOLVED_IN_G2_CELL_CYCLE_ARREST	16	0.116583	0.454022	0.87206	Aurka,Bax,Carm1,Ccnb1,Cdc25c,Cdk1,E2f4,Ep300,Gadd45a,Pcna,Prmt1,Rbl1,Rbl2,Sfn,Tfdp1,Tfdp2,Trp53,Zfp385a
REACTOME_SIGNALING_BY_NOTCH1_PEST_DOMAIN_MUTANTS_IN_CANCER	56	-0.115774	0.454026	1	Adam10,Adam17,Aph1a,Aph1b,Aph1c,Ccnc,Cdk8,Crebbp,Cul1,Dll1,Dll4,Ep300,Fbxw7,Hdac1,Hdac10,Hdac11,Hdac2,Hdac3,Hdac4,Hdac5,Hdac6,Hdac7,Hdac8,Hdac9,Hes1,Hes5,Hey1,Hey2,Heyl,Jag1,Jag2,Kat2a,Kat2b,Maml1,Maml2,Maml3,Mamld1,Mib1,Mib2,Myc,Ncor1,Ncor2,Ncstn,Neurl1a,Neurl1b,Notch1,Psen1,Psen2,Psenen,Rbpj,Rbx1,Rps27a,Skp1,Snw1,Tbl1x,Tbl1xr1,Uba52,Ubb,Ubc
REACTOME_SYNTHESIS_OF_IP3_AND_IP4_IN_THE_CYTOSOL	22	-0.115707	0.454243	1	Calm1,Inpp5b,Inpp5d,Inpp5j,Inppl1,Itpk1,Itpka,Itpkb,Itpkc,Ocrl,Plcb1,Plcb2,Plcb3,Plcb4,Plcd1,Plcd3,Plcd4,Plce1,Plcg1,Plcg2,Plch1,Plch2,Plcz1,Pld4,Pten,Synj1
REACTOME_SIGNALING_BY_INSULIN_RECEPTOR	56	-0.114893	0.45437	1	Akt2,Atp6ap1,Atp6v0a1,Atp6v0a2,Atp6v0a4,Atp6v0b,Atp6v0c,Atp6v0d1,Atp6v0d2,Atp6v0e,Atp6v0e2,Atp6v1a,Atp6v1b1,Atp6v1b2,Atp6v1c1,Atp6v1c2,Atp6v1d,Atp6v1e1,Atp6v1e2,Atp6v1f,Atp6v1g1,Atp6v1g2,Atp6v1g3,Atp6v1h,Fgf1,Fgf10,Fgf16,Fgf17,Fgf18,Fgf15,Fgf2,Fgf20,Fgf22,Fgf23,Fgf3,Fgf4,Fgf5,Fgf6,Fgf7,Fgf8,Fgf9,Fgfr1,Fgfr2,Fgfr3,Fgfr4,Flt3,Flt3l,Frs2,Gab1,Gab2,Grb10,Grb2,Hras,Ins2,Insr,Irs1,Irs2,Kl,Klb,Kras,Mapk…
REACTOME_SIGNALING_BY_FGFR3_FUSIONS_IN_CANCER	10	-0.115558	0.454641	1	Fgfr3,Frs2,Gab1,Grb2,Hras,Kras,Nras,Pik3ca,Pik3r1,Sos1
REACTOME_PLASMA_LIPOPROTEIN_REMODELING	14	-0.114365	0.454938	1	Abcg1,Alb,Angptl3,Angptl4,Angptl8,Apoa1,Apoa2,Apoa4,Apoa5,Apob,Apoc2,Apoc3,Apoe,Apof,Cidec,Creb3l3,Fgf21,Furin,Gpihbp1,Lcat,Lipc,Lipg,Lmf1,Lmf2,Plg,Lpl,Mbtps1,Mbtps2,Pcsk5,Pcsk6,Pltp
REACTOME_GLI_PROTEINS_BIND_PROMOTERS_OF_HH_RESPONSIVE_GENES_TO_PROMOTE_TRANSCRIPTION	4	0.117125	0.455337	0.87206	Boc,Gli1,Gli2,Gli3,Hhip,Ptch1,Ptch2
REACTOME_CREB1_PHOSPHORYLATION_THROUGH_THE_ACTIVATION_OF_ADENYLATE_CYCLASE	12	0.11349	0.455351	0.87206	Adcy1,Adcy8,Calm1,Creb1,Prkaca,Prkacb,Prkaca,Prkar1a,Prkar1b,Prkar2a,Prkar2b,Prkx
REACTOME_RSK_ACTIVATION	7	-0.114867	0.455637	1	Mapk1,Mapk3,Pdpk1,Rps6ka1,Rps6ka2,Rps6ka3,Rps6ka6
REACTOME_DOWNREGULATION_OF_ERBB2_SIGNALING	24	0.111549	0.455861	0.87206	Akt1,Akt2,Akt3,Btc,Cdc37,Cul5,Egf,Egfr,Erbb2,Erbb3,Erbb4,Erbin,Ereg,Hbegf,Hsp90aa1,Matk,Nrg1,Nrg2,Nrg3,Nrg4,Ptpn12,Ptpn18,Rnf41,Rps27a,Stub1,Uba52,Ubb,Ubc,Usp8
REACTOME_FORMATION_OF_THE_CORNIFIED_ENVELOPE	29	-0.111091	0.455977	1	Capn1,Capns1,Casp14,Cela2a,Csta2,Dsc1,Dsc2,Dsc3,Dsg1a,Dsg2,Dsg3,Dsg4,Dsp,Evpl,Flg,Furin,Ivl,Jup,Kazn,Klk12,Klk13,Klk14,Klk5,Klk8,Krt1,Krt10,Krt12,Krt13,Krt14,Krt15,Krt16,Krt17,Krt18,Krt19,Krt2,Krt20,Krt23,Krt24,Krt25,Krt26,Krt27,Krt28,Krt76,Krt31,Krt32,Krt33a,Krt33b,Krt34,Krt35,Krt36,Krt39,Krt4,Krt40,Krt5,Krt6a,Krt6a,Krt6a,Krt7,Krt71,Krt72,Krt73,Krt74,Krt75,Krt76,Krt77,Krt78,Krt79,Krt8,Krt80,Krt8…
REACTOME_KERATINIZATION	29	-0.111091	0.455977	1	Capn1,Capns1,Casp14,Cela2a,Csta2,Dsc1,Dsc2,Dsc3,Dsg1a,Dsg2,Dsg3,Dsg4,Dsp,Evpl,Flg,Furin,Ivl,Jup,Kazn,Klk12,Klk13,Klk14,Klk5,Klk8,Krt1,Krt10,Krt12,Krt13,Krt14,Krt15,Krt16,Krt17,Krt18,Krt19,Krt2,Krt20,Krt23,Krt24,Krt25,Krt26,Krt27,Krt28,Krt76,Krt31,Krt32,Krt33a,Krt33b,Krt34,Krt35,Krt36,Krt39,Krt4,Krt40,Krt5,Krt6a,Krt6a,Krt6a,Krt7,Krt71,Krt72,Krt73,Krt74,Krt75,Krt76,Krt77,Krt78,Krt79,Krt8,Krt80,Krt8…
REACTOME_TNFR1_MEDIATED_CERAMIDE_PRODUCTION	5	-0.116289	0.456117	1	Nsmaf,Rack1,Smpd2,Smpd3,Tnf,Tnfrsf1a
REACTOME_NEUTROPHIL_DEGRANULATION	393	-0.11021	0.456136	1	A1bg,Abca13,Acaa1a,Acly,Acpp,Actr10,Actr1b,Actr2,Adam10,Adam8,Adgre4,Adgre5,Adgrg3,Aga,Agl,Agpat2,Ahsg,Alad,Aldh3b1,Aldoa,Aldoc,Alox5,Ampd3,Ano6,Anpep,Anxa2,Aoc1,Ap1m1,Ap2a2,Apaf1,Apeh,Aprt,Arg1,Arhgap45,Arhgap9,Arl8a,Armc8,Arpc5,Arsa,Arsb,Asah1,Atad3a,Atg7,Atp11a,Atp11b,Atp6ap2,Atp6v0a1,Atp6v0c,Atp6v1d,Atp8a1,Atp8b4,B2m,B4galt1,Bin2,Bpi,Bri3,Bst1,Bst2,2310033P09Rik,C3,C3ar1,C5ar1,1600012H06Rik,C…
REACTOME_ACTIVATION_OF_RAC1_DOWNSTREAM_OF_NMDARS	7	0.112856	0.456166	0.87206	Arhgef7,Calm1,Camk1,Camkk1,Camkk2,Git1,Rac1
REACTOME_SIGNALING_BY_ERBB2	44	-0.109846	0.456396	1	Akt1,Akt2,Akt3,Btc,Cdc37,Cul5,Diaph1,Egf,Egfr,Erbb2,Erbb3,Erbb4,Erbin,Ereg,Fyn,Gab1,Grb2,Grb7,Hbegf,Hras,Hsp90aa1,Kras,Matk,Memo1,Nras,Nrg1,Nrg2,Nrg3,Nrg4,Pik3ca,Pik3r1,Plcg1,Prkca,Prkcd,Prkce,Ptk6,Ptpn12,Ptpn18,Rhoa,Rnf41,Rps27a,Shc1,Sos1,Src,Stub1,Uba52,Ubb,Ubc,Usp8,Yes1
REACTOME_TGF_BETA_RECEPTOR_SIGNALING_ACTIVATES_SMADS	32	0.109445	0.456659	0.87206	Bambi,Cbl,Fkbp1a,Furin,Mtmr4,Nedd4l,Nedd8,Pmepa1,Ppp1ca,Ppp1cb,Ppp1cc,Ppp1r15a,Rps27a,Smad2,Smad3,Smad4,Smad7,Smurf1,Smurf2,Strap,Stub1,Tgfb1,Tgfbr1,Tgfbr2,Uba52,Ubb,Ubc,Ube2m,Uchl5,Usp15,Xpo1,Zfyve9
REACTOME_SELECTIVE_AUTOPHAGY	72	0.108702	0.45681	0.87206	Arl13b,Atg12,Atg5,Atm,Cetn1,Cftr,Csnk2a1,Csnk2a2,Csnk2b,Dync1h1,Dync1i1,Dync1i2,Dync1li1,Dync1li2,Dynll1,Dynll2,Epas1,Fundc1,Hdac6,Hsf1,Hsp90aa1,Hspa8,Ift88,Map1lc3a,Map1lc3b,Mfn1,Mfn2,Mterf3,Nbr1,Park7,Pcnt,Pex5,Pgam5,Pink1,Plin2,Plin3,Prkaa2,Prkab1,Prkab2,Prkag1,Prkag2,Prkag3,Prkn,Rps27a,Sqstm1,Src,Tomm20,Tomm22,Tomm40,Tomm5,Tomm6,Tomm7,Tomm70a,Tuba1a,Tuba1b,Tuba1c,Tuba3a,Tuba3a,Tuba3a,Tuba4a,T…
REACTOME_RUNX1_INTERACTS_WITH_CO_FACTORS_WHOSE_PRECISE_EFFECT_ON_RUNX1_TARGETS_IS_NOT_KNOWN	37	0.108723	0.456933	0.87206	Actl6a,Actl6b,Arid1a,Arid1b,Arid2,Auts2,Bmi1,Cbfb,Cbx2,Cbx4,Cbx6,Cbx8,Csnk2a1,Csnk2a2,Csnk2b,Ep300,Hipk2,Pbrm1,Pcgf5,Phc1,Phc2,Phc3,Ring1,Rnf2,Runx1,Rybp,Scmh1,Smarca2,Smarca4,Smarcb1,Smarcc1,Smarcc2,Smarcd1,Smarcd2,Smarcd3,Smarce1,Yaf2
REACTOME_GASTRIN_CREB_SIGNALLING_PATHWAY_VIA_PKC_AND_MAPK	16	-0.108888	0.457139	1	Cckbr,Creb1,Egfr,Gast,Grb2,Hbegf,Hras,Kras,Mapk1,Mapk3,Mapk7,Mmp3,Nras,Prkca,Rps6ka1,Rps6ka2,Rps6ka3,Sos1
REACTOME_TNFR1_INDUCED_PROAPOPTOTIC_SIGNALING	12	-0.108859	0.457258	1	Casp8,Cyld,Fadd,Otud7b,Ripk1,Tnf,Tnfaip3,Tnfrsf1a,Tradd,Traf2,Usp2,Usp21,Usp4
REACTOME_FLT3_SIGNALING_IN_DISEASE	26	0.107606	0.457375	0.87206	Bcl2l1,Cbl,Cdkn1a,Etv6,Flt3,Flt3l,Gab2,Golgb1,Grb2,Hras,Kras,Myo18a,Nox4,Nras,Pik3ca,Pik3r1,Pim1,Ptpn11,Rps27a,Sos1,Sptbn1,Stat5a,Stat5b,Trip11,Uba52,Ubb,Ubc,Zmym2
REACTOME_AMPK_INHIBITS_CHREBP_TRANSCRIPTIONAL_ACTIVATION_ACTIVITY	7	-0.10953	0.457561	1	Adipoq,Adipor1,Adipor2,Mlxipl,Prkaa2,Prkab2,Prkag2,Stk11
REACTOME_RUNX3_REGULATES_P14_ARF	9	0.108486	0.457751	0.87206	Brd2,Cbfb,Ccnd1,Cdkn2a,Ep300,Hdac4,Kras,Runx1,Runx3,Tgfb1
REACTOME_FBXW7_MUTANTS_AND_NOTCH1_IN_CANCER	4	-0.113826	0.457856	1	Cul1,Fbxw7,Notch1,Rbx1,Skp1
REACTOME_HEME_DEGRADATION	8	0.107829	0.457875	0.87206	Abcc1,Abcc2,Abcg2,Alb,Blvra,Blvrb,Fabp1,Gsta1,Hmox1,Hmox2,Slco1b2,Slco1b2,Slco2b1,Ugt1a1,Ugt1a5
REACTOME_ACTIVATION_OF_BH3_ONLY_PROTEINS	28	0.105654	0.458165	0.87206	Akt1,Akt2,Akt3,Bad,Bbc3,Bcl2,Bcl2l11,Bid,Bmf,Dynll1,Dynll2,E2f1,Mapk8,Pmaip1,Ppp1r13b,Ppp3cc,Ppp3r1,Sfn,Tfdp1,Tfdp2,Trp53,Trp53bp2,Trp63,Trp73,Ywhab,Ywhae,Ywhag,Ywhah,Ywhaq,Ywhaz
REACTOME_TRANSCRIPTIONAL_REGULATION_BY_VENTX	36	-0.10494	0.458399	1	Ago1,Ago3,Ago4,Anapc1,Anapc10,Anapc11,Anapc15,Anapc16,Anapc2,Anapc4,Anapc5,Anapc7,Ccnd1,Cdc16,Cdc23,Cdc26,Cdc27,Cdkn2a,Cebpb,Csf1r,Ctnnb1,Ehmt1,Ehmt2,Fzr1,Il6,Lef1,Mir24-1,Mov10,Nfkb1,Rela,Tcf7l2,Tnrc6a,Tnrc6b,Tnrc6c,Trp53,Ube2c,Ube2d1,Ube2e1,Ube2s
REACTOME_THE_CANONICAL_RETINOID_CYCLE_IN_RODS_TWILIGHT_VISION	11	0.102843	0.459742	0.87206	Abca4,Cyp4v3,Dhrs9,Hsd17b1,Hsd17b6,Lrat,Myo7a,Napepld,Rbp1,Rbp3,Rbp4,Rdh10,Rdh11,Rdh12,Rdh1,Rdh5,Rdh8,Rho,Rlbp1,Rpe65,Sdr9c7,Stra6,Ttr
REACTOME_NOTCH2_ACTIVATION_AND_TRANSMISSION_OF_SIGNAL_TO_THE_NUCLEUS	23	-0.101566	0.459782	1	Adam10,Aph1a,Aph1b,Aph1c,Cntn1,Dll1,Dll4,Jag1,Jag2,Mdk,Mib1,Mib2,Ncstn,Neurl1a,Neurl1b,Notch2,Psen1,Psen2,Psenen,Rps27a,Uba52,Ubb,Ubc
REACTOME_RUNX2_REGULATES_GENES_INVOLVED_IN_CELL_MIGRATION	6	-0.104254	0.459803	1	Akt1,Akt2,Akt3,Cbfb,Itga5,Itgbl1,Mmp13,Runx2
REACTOME_CREB_PHOSPHORYLATION	7	0.10444	0.459906	0.87206	Atf1,Creb1,Mapkapk2,Rps6ka1,Rps6ka2,Rps6ka3,Rps6ka5
REACTOME_RUNX1_REGULATES_TRANSCRIPTION_OF_GENES_INVOLVED_IN_WNT_SIGNALING	3	0.111933	0.460375	0.87206	Axin1,Cbfb,Esr1,Foxp3,Rspo3,Runx1
REACTOME_CREB1_PHOSPHORYLATION_THROUGH_NMDA_RECEPTOR_MEDIATED_ACTIVATION_OF_RAS_SIGNALING	23	0.0999288	0.460474	0.87206	Actn2,Calm1,Camk2a,Camk2b,Camk2d,Camk2g,Creb1,Dlg1,Dlg2,Dlg3,Dlg4,Grin1,Grin2b,Grin2d,Hras,Kras,Lrrc7,Mapk1,Mapk3,Nefl,Nras,Pdpk1,Rasgrf1,Rasgrf2,Rps6ka1,Rps6ka2,Rps6ka3,Rps6ka6
REACTOME_NEGATIVE_REGULATION_OF_ACTIVITY_OF_TFAP2_AP_2_FAMILY_TRANSCRIPTION_FACTORS	5	0.0998656	0.461758	0.87206	Kctd1,Kctd15,Sumo1,Tfap2a,Tfap2b,Tfap2c,Tfap2d,Tfap2e,Ube2i,Wwox
REACTOME_TRNA_PROCESSING_IN_THE_MITOCHONDRION	5	-0.101316	0.461844	1	Elac2,Hsd17b10,Prorp,Trmt10c,Trnt1
REACTOME_SARS_COV_1_GENOME_REPLICATION_AND_TRANSCRIPTION	6	0.09963	0.462029	0.87206	Ddx5,Gsk3a,Gsk3b,Rb1,Vhl,Zcrb1
REACTOME_TRANSFERRIN_ENDOCYTOSIS_AND_RECYCLING	24	0.0958447	0.462037	0.87206	Atp6ap1,Atp6v0a1,Atp6v0a2,Atp6v0a4,Atp6v0b,Atp6v0c,Atp6v0d1,Atp6v0d2,Atp6v0e,Atp6v0e2,Atp6v1a,Atp6v1b1,Atp6v1b2,Atp6v1c1,Atp6v1c2,Atp6v1d,Atp6v1e1,Atp6v1e2,Atp6v1f,Atp6v1g1,Atp6v1g2,Atp6v1g3,Atp6v1h,Hfe,Mcoln1,Steap2,Steap3,Tcirg1,Trf,Tfr2,Tfrc
REACTOME_FGFR2_MUTANT_RECEPTOR_ACTIVATION	20	-0.0945188	0.462671	1	Fgf1,Fgf10,Fgf16,Fgf17,Fgf18,Fgf2,Fgf20,Fgf22,Fgf23,Fgf3,Fgf4,Fgf5,Fgf6,Fgf7,Fgf8,Fgf9,Fgfr2,Gtf2f1,Gtf2f2,Ncbp1,Ncbp2,Polr2a,Polr2b,Polr2c,Polr2d,Polr2e,Polr2f,Polr2g,Polr2h,Polr2i,Polr2j,Polr2k,Polr2l
REACTOME_G2_PHASE	4	0.0967606	0.463038	0.872905	Ccna1,Ccna2,Cdk2,E2f1,E2f3
REACTOME_FERTILIZATION	7	-0.0943694	0.463187	1	Acr,Adam2,Adam20,Adam25,Adam39,Adam21,Adam30,B4galt1,Catsper1,Catsper2,Catsper3,Catsper4,Catsperb,Catsperd,Catsperg1,Catsperg2,Cd9,Hvcn1,Izumo1,Izumo2,Izumo3,Izumo4,Kcnu1,Ovgp1,Hyal5,Zp1,Zp2,Zp3
REACTOME_NEGATIVE_REGULATION_OF_FGFR4_SIGNALING	22	-0.0928776	0.463271	1	Braf,Cbl,Fgf1,Fgf16,Fgf17,Fgf18,Fgf15,Fgf2,Fgf20,Fgf23,Fgf4,Fgf6,Fgf8,Fgf9,Fgfr4,Frs2,Grb2,Klb,Mapk1,Mapk3,Mknk1,Ppp2ca,Ppp2cb,Ppp2r1a,Ptpn11,Rps27a,Spry2,Src,Uba52,Ubb,Ubc
REACTOME_TRANSLATION_OF_SARS_COV_1_STRUCTURAL_PROTEINS	27	0.0891198	0.464677	0.874151	Canx,Galnt1,Ganab,Gsk3b,Mgat1,Mogs,Parp10,Parp14,Parp16,Parp4,Parp6,Parp8,Parp9,Prkcsh,Rps27a,St3gal1,St3gal2,St3gal3,St3gal4,St6gal1,St6galnac2,St6galnac3,St6galnac4,Sumo1,Uba52,Ubb,Ubc,Ube2i
REACTOME_SYNTHESIS_OF_DIPHTHAMIDE_EEF2	8	-0.0907824	0.46477	1	Dnajc24,Dph1,Dph2,Dph3,Dph5,Dph6,Dph7,Eef2
REACTOME_LONG_TERM_POTENTIATION	14	0.0892599	0.464844	0.874151	Actn2,Calm1,Camk2a,Camk2b,Camk2d,Camk2g,Dlg1,Dlg2,Dlg3,Dlg4,Erbb4,Gria1,Gria2,Grin1,Grin2a,Grin2b,Grin2c,Grin2d,Lrrc7,Nefl,Nrg1,Nrgn,Src
REACTOME_RND1_GTPASE_CYCLE	40	-0.0881434	0.464995	1	Aldh3a2,Ankrd26,Arhgap35,Arhgap5,Cav1,Ccdc88a,Cpd,Depdc1b,Dlg5,Dsp,Dst,Epha2,Epsti1,Fam135a,Fam83b,Flot2,Frs2,Frs3,Grb7,Kidins220,Kif14,Lemd3,Muc13,Pik3r1,Pik3r2,Pkp4,Plekhg5,Plxna1,Ptpn13,Rasal2,Rbmx,Rnd1,Rras2,Stip1,Stmn2,Tfrc,Tmem59,Txnl1,Ubxn11,Vangl1,Vangl2,Wdr6
REACTOME_RETROGRADE_NEUROTROPHIN_SIGNALLING	14	0.0877789	0.465363	0.874151	Ap2a1,Ap2a2,Ap2b1,Ap2m1,Ap2s1,Clta,Cltc,Dnal4,Dnm1,Dnm2,Dnm3,Ngf,Ntrk1,Sh3gl2
REACTOME_MET_ACTIVATES_RAP1_AND_RAC1	11	-0.0865878	0.465932	1	Crk,Crkl,Dock7,Gab1,Grb2,Hgf,Met,Rac1,Rap1a,Rap1b,Rapgef1
REACTOME_PRESYNAPTIC_FUNCTION_OF_KAINATE_RECEPTORS	13	-0.0858743	0.466147	1	Gnb1,Gnb2,Gnb3,Gnb4,Gnb5,Gng10,Gng11,Gng12,Gng13,Gng2,Gng3,Gng4,Gng5,Gng7,Gng8,Gngt1,Gngt2,Grik3,Plcb1,Plcb2,Plcb3
REACTOME_INTERLEUKIN_18_SIGNALING	3	-0.0904347	0.46618	1	Alox5,Il13,Il18,Il18bp,Il18r1,Il18rap,Il4
REACTOME_COMPETING_ENDOGENOUS_RNAS_CERNAS_REGULATE_PTEN_TRANSLATION	8	0.0839932	0.467243	0.875279	Ago1,Ago2,Ago3,Ago4,Mov10,Tnrc6a,Tnrc6b,Tnrc6c
REACTOME_NTRK2_ACTIVATES_RAC1	5	0.0842769	0.467594	0.875279	Bdnf,Dock3,Fyn,Ntrk2,Rac1
REACTOME_JNK_C_JUN_KINASES_PHOSPHORYLATION_AND_ACTIVATION_MEDIATED_BY_ACTIVATED_HUMAN_TAK1	20	-0.0807445	0.468125	1	Ikbkg,Irak1,Irak2,Map2k4,Map2k7,Map3k7,Mapk10,Mapk8,Mapk9,Nod1,Nod2,Ripk2,Rps27a,Tab1,Tab2,Tab3,Traf6,Uba52,Ubb,Ubc,Ube2n,Ube2v1
REACTOME_GLYCEROPHOSPHOLIPID_BIOSYNTHESIS	96	0.0796826	0.468287	0.875279	Abhd3,Abhd4,Ache,Acp6,Agk,Agpat1,Agpat2,Agpat3,Agpat4,Agpat5,Akp3,Awat2,Bche,Cdipt,Cds1,Cds2,Cept1,Chat,Chka,Chkb,Chpt1,Cpne1,Cpne3,Cpne6,Cpne7,Crls1,Csnk2a1,Csnk2a2,Csnk2b,Ddhd1,Ddhd2,Dgat1,Dgat2,Dgat2l6,Etnk1,Etnk2,Etnppl,Gnpat,Gpam,Gpat2,Gpat3,Gpat4,Gpcpd1,Gpd1,Gpd1l,Gpd2,Hadha,Hadhb,Lclat1,Liph,Lipi,Lpcat1,Lpcat2,Lpcat3,Lpcat4,Lpgat1,Lpin1,Lpin2,Lpin3,Mboat1,Mboat2,Mboat7,Mfsd2a,Mgll,Miga1,Mi…
[truncated: 100 more rows]

## Sheet: Dataset S1B
Term_ID	set.size	mean_logFC	P.value	FDR	Genes
[truncated: 246 more rows]

## Sheet: Dataset S1C
Term_ID	set.size	mean_logFC	P.value	FDR	Genes
[truncated: 12,039 more rows]

## Sheet: Dataset S1D
ID	Description	GeneRatio	BgRatio	pvalue	p.adjust	qvalue	geneID	Count
[truncated: 2 more rows]
